# Supplementary material for: The non-canonical poly(A) polymerase FAM46C acts as an onco-suppressor in multiple myeloma
Source: Nat Commun. 2017 Sep 20;8:619. doi: 10.1038/s41467-017-00578-5 (PMC5606997; doi:10.1038/s41467-017-00578-5)
Supplement: Supplementary file 3 — Supplementary Data 1 [file 41467_2017_578_MOESM3_ESM.xlsx]

## Sheet: SKMM1 DE
	baseMean	log2FoldChange	lfcSE	stat	pvalue	padj	Gene Name	Transcript type	Gene ID	coordinates
ENST00000299767.8	6142.43016081706	1.28681772405032	0.0506448075603319	25.4086802979233	2.02210846242393e-142	1.62128612300225e-137	HSP90B1	protein_coding	ENSG00000166598.11	chr12:103930333-103947926
ENST00000548462.4	6144.37814447655	1.28501053918999	0.0507898956517986	25.3005154410961	3.15278136543781e-141	1.26391852159036e-136	HSP90B1	retained_intron	ENSG00000166598.11	chr12:103930437-103947927
ENST00000422257.6	3935.54326015463	1.42631170529572	0.0587103601498382	24.2940377414743	2.26645664421001e-130	6.05733202731567e-126	ITGB7	protein_coding	ENSG00000139626.14	chr12:53191322-53207282
ENST00000267082.8	3942.35937540739	1.42541347180106	0.058728632345119	24.2711845122599	3.95148599894322e-130	7.92055611058174e-126	ITGB7	protein_coding	ENSG00000139626.14	chr12:53191317-53207307
ENST00000550743.5	3381.96524381402	1.433314273207	0.0611626695021426	23.4344623096739	1.9040299000751e-121	3.05322618656443e-117	ITGB7	protein_coding	ENSG00000139626.14	chr12:53191370-53200443
ENST00000542497.4	2793.29043470267	1.42243926385921	0.061789053859351	23.0208940744921	2.87945828737606e-117	3.84782010942063e-113	ITGB7	nonsense_mediated_decay	ENSG00000139626.14	chr12:53191556-53207281
ENST00000614327.1	2768.33158519712	1.27224967245382	0.0561674604245417	22.6510093715742	1.36351689452867e-113	1.56177225099314e-109	HSP90B1	protein_coding	ENSG00000166598.11	chr12:103930437-103947901
ENST00000353047.9	800.867028758102	1.88105370878341	0.0847938000985171	22.1838590391977	4.91747951187369e-109	4.92842090378761e-105	CTSB	protein_coding	ENSG00000164733.19	chr8:11842523-11868229
ENST00000534510.4	752.848244636204	1.91606769134857	0.0869356835507207	22.0400601121481	1.18979246097545e-107	1.05994644373433e-103	CTSB	protein_coding	ENSG00000164733.19	chr8:11844369-11868106
ENST00000533455.4	755.076022679344	1.91525627969234	0.0869179165462248	22.0352299709551	1.32371491041957e-107	1.0613281408762e-103	CTSB	protein_coding	ENSG00000164733.19	chr8:11844354-11868106
ENST00000345125.6	754.116384055146	1.91472610658503	0.0872071502203771	21.9560678424466	7.57799583601742e-107	5.52353227400186e-103	CTSB	protein_coding	ENSG00000164733.19	chr8:11844339-11868079
ENST00000453527.5	756.016762006515	1.9149558295252	0.0873586866672844	21.9206114764355	1.65223184379687e-106	1.10393870643288e-102	CTSB	protein_coding	ENSG00000164733.19	chr8:11844319-11868087
ENST00000531551.4	735.557020162348	1.89481516743791	0.0876406489059138	21.6202777032388	1.15778602319612e-103	7.14068982829374e-100	CTSB	nonsense_mediated_decay	ENSG00000164733.19	chr8:11844323-11868040
ENST00000300026.3	4129.06239249253	1.21053054257995	0.0586165006296789	20.6517026703404	9.42392814630245e-95	5.39708364938741e-91	PPIB	protein_coding	ENSG00000166794.4	chr15:64155811-64163205
ENST00000420692.5	578.271734821168	1.87494559129838	0.0915985869542546	20.4691540955184	4.05599442229375e-93	2.16801013860446e-89	CTSB	retained_intron	ENSG00000164733.19	chr8:11844019-11848703
ENST00000540494.4	2863.1214566864	1.20544982935284	0.0600021964830414	20.0900950299968	9.00894961916095e-90	4.51449726603179e-86	PDIA6	protein_coding	ENSG00000143870.11	chr2:10783392-10812839
ENST00000617249.3	2856.81656756047	1.20557156411119	0.0600509517086981	20.0758111205183	1.20105968470196e-89	5.06834544210703e-86	PDIA6	protein_coding	ENSG00000143870.11	chr2:10783392-10820864
ENST00000404371.5	2856.81656756047	1.20557156411119	0.0600509517086981	20.0758111205183	1.20105968470196e-89	5.06834544210703e-86	PDIA6	protein_coding	ENSG00000143870.11	chr2:10783392-10832485
ENST00000381611.7	2856.81656756047	1.20557156411119	0.0600509517086981	20.0758111205183	1.20105968470196e-89	5.06834544210703e-86	PDIA6	protein_coding	ENSG00000143870.11	chr2:10783392-10832485
ENST00000272227.6	2861.44670246045	1.20629241946271	0.060167380660869	20.0489435673114	2.06176797756444e-89	8.2654216452581e-86	PDIA6	protein_coding	ENSG00000143870.11	chr2:10783390-10812844
ENST00000404824.2	2617.68571214364	1.21190343299176	0.0609475277396229	19.884373951462	5.55715091635886e-88	2.12172021986581e-84	PDIA6	protein_coding	ENSG00000143870.11	chr2:10783860-10837977
ENST00000550595.1	1546.72209995746	1.28638370358326	0.0649447340194489	19.8073596420925	2.57224060737246e-87	9.37441397354132e-84	HSP90B1	protein_coding	ENSG00000166598.11	chr12:103943795-103953645
ENST00000485341.4	2607.42942103479	1.19489228618248	0.0603421348660644	19.8019557782412	2.86357403985253e-87	9.98241910292592e-84	LSP1	processed_transcript	ENSG00000130592.12	chr11:1880676-1892267
ENST00000531089.4	525.34312810457	1.91157281790075	0.0967001396816885	19.7680460875563	5.61071988549797e-87	1.87440124574774e-83	CTSB	protein_coding	ENSG00000164733.19	chr8:11844093-11868112
ENST00000530640.5	524.695998511182	1.91205628499324	0.0969282341752627	19.7265152023292	1.27673808650236e-86	4.09465225198345e-83	CTSB	protein_coding	ENSG00000164733.19	chr8:11844052-11868112
ENST00000311604.6	2979.5540644805	1.19963857811781	0.0609834964875565	19.6715283185279	3.78207735727372e-86	1.16630537827497e-82	LSP1	protein_coding	ENSG00000130592.12	chr11:1852969-1892263
ENST00000369288.5	631.843542730467	1.6899711731169	0.0863043493993445	19.581529608631	2.22245554104344e-85	6.59970519888077e-82	CD160	protein_coding	ENSG00000117281.14	chr1:145719519-145739153
ENST00000551983.1	1472.24591966197	1.27925320913326	0.0654290702467642	19.5517558832578	3.98564175608895e-85	1.14128851685607e-81	HSP90B1	retained_intron	ENSG00000166598.11	chr12:103941833-103943467
ENST00000381775.4	2881.05526467339	1.20334529723107	0.0621425620321855	19.3642691559422	1.54532234750048e-83	4.07645290290017e-80	LSP1	protein_coding	ENSG00000130592.12	chr11:1865164-1892263
ENST00000405957.5	2880.41189825767	1.20330835672302	0.0621439160723905	19.3632527972859	1.57611863590892e-83	4.07645290290017e-80	LSP1	protein_coding	ENSG00000130592.12	chr11:1868672-1892263
ENST00000612798.3	2880.41189825767	1.20330835672302	0.0621439160723905	19.3632527972859	1.57611863590892e-83	4.07645290290017e-80	LSP1	protein_coding	ENSG00000130592.12	chr11:1870251-1892263
ENST00000406638.5	2881.25687247138	1.20265327445384	0.0621342676867827	19.3557165671669	1.82439791873227e-83	4.57114301025362e-80	LSP1	protein_coding	ENSG00000130592.12	chr11:1870243-1892263
ENST00000552051.1	1399.75653546782	1.27227600972949	0.0661677407237719	19.2280406707676	2.15621823869793e-82	5.23882624067645e-79	HSP90B1	retained_intron	ENSG00000166598.11	chr12:103943618-103947400
ENST00000551319.4	1119.22364067402	1.41910630971771	0.0742817530804215	19.1043728892788	2.32200444648861e-81	5.47569625031069e-78	ITGB7	protein_coding	ENSG00000139626.14	chr12:53191322-53192488
ENST00000262947.6	892.679197186354	1.54020138197965	0.0809079653001047	19.0364616915865	8.50851508295851e-81	1.94913063520414e-77	MYDGF	protein_coding	ENSG00000074842.6	chr19:4657544-4670370
ENST00000235933.9	586.911908060966	1.67686314663853	0.08819851345569	19.0123742559557	1.34714968742915e-80	3.00032687885263e-77	CD160	protein_coding	ENSG00000117281.14	chr1:145728243-145739288
ENST00000558492.1	1897.57388419185	1.20964309464046	0.0652957694557467	18.525596753405	1.28371979089899e-76	2.78178609174862e-73	PPIB	processed_transcript	ENSG00000166794.4	chr15:64156777-64163006
ENST00000616463.1	517.936031307134	1.68739477673388	0.0918009905375616	18.3810083840376	1.86469934524212e-75	3.93441747639008e-72	CD160	protein_coding	ENSG00000117281.14	chr1:145719470-145739153
ENST00000472974.4	1817.01276833072	1.16481489538134	0.064371203925268	18.0952790122372	3.47181344838414e-73	7.13751432473188e-70	LSP1	processed_transcript	ENSG00000130592.12	chr11:1871351-1887576
ENST00000548706.1	728.368464404831	1.47272705844693	0.082034443305891	17.9525452858308	4.58405174976288e-72	9.18850252981221e-69	ITGB7	retained_intron	ENSG00000139626.14	chr12:53192967-53194258
ENST00000541887.4	3616.08349275188	0.940702446599997	0.0534001808813059	17.6160910145777	1.85380289107066e-69	3.62522459025032e-66	ANAPC5	protein_coding	ENSG00000089053.11	chr12:121308356-121352388
ENST00000441917.5	3370.74528006196	0.939103996161609	0.0533308568829232	17.6090175753826	2.10059269948835e-69	4.01003146332326e-66	ANAPC5	protein_coding	ENSG00000089053.11	chr12:121308356-121347883
ENST00000261819.6	3619.65937544502	0.940368579501101	0.0534243469171122	17.6018731863972	2.3831018113229e-69	4.44354272158716e-66	ANAPC5	protein_coding	ENSG00000089053.11	chr12:121308356-121352462
ENST00000539079.4	2666.2905393473	0.950798591601807	0.0544176874665963	17.4722344124867	2.3318104476098e-68	4.24908859246496e-65	ANAPC5	nonsense_mediated_decay	ENSG00000089053.11	chr12:121308356-121337393
ENST00000544314.4	2417.26901053902	0.965641086362973	0.0556810896904328	17.3423525245572	2.25323048215796e-67	4.01465585774358e-64	ANAPC5	processed_transcript	ENSG00000089053.11	chr12:121308357-121335682
ENST00000575069.4	3373.6043670748	0.918350699633591	0.0530057275174	17.3254993874412	3.02061932187713e-67	5.26493947803184e-64	P4HB	nonsense_mediated_decay	ENSG00000185624.13	chr17:81843160-81860566
ENST00000331483.7	3375.85209532727	0.918476103803889	0.0530550387675846	17.3117601106166	3.83509977669226e-67	6.54235382756663e-64	P4HB	protein_coding	ENSG00000185624.13	chr17:81843158-81860694
ENST00000550479.1	920.953654238583	1.27246382116559	0.073747334676491	17.2543703002628	1.03746569430209e-66	1.71328113234648e-63	HSP90B1	retained_intron	ENSG00000166598.11	chr12:103938237-103941768
ENST00000534976.4	3523.08454376497	0.929648673199648	0.0538806860360089	17.2538388352805	1.04705499619568e-66	1.71328113234648e-63	ANAPC5	retained_intron	ENSG00000089053.11	chr12:121308356-121352304
ENST00000540297.5	917.758262121437	1.28030151959859	0.0747093415040126	17.1371008474199	7.84667402413479e-66	1.25826125981416e-62	HSP90B1	nonsense_mediated_decay	ENSG00000166598.11	chr12:103930409-103933990
ENST00000389266.6	2220.90048164654	0.988666054296144	0.0578093659306851	17.1021777938471	1.42960901624854e-65	2.24751356283873e-62	GARS	protein_coding	ENSG00000106105.12	chr7:30594680-30634033
ENST00000304858.5	3544.80313828326	0.882402993153347	0.051801191116366	17.0344151193574	4.56280563281985e-65	7.0353198082352e-62	HSPA4	protein_coding	ENSG00000170606.12	chr5:133051961-133106449
ENST00000432093.1	1770.79197954639	1.17916770512941	0.0692675800626971	17.0233708765643	5.51048749953873e-65	8.33622390071729e-62	LSP1	protein_coding	ENSG00000130592.12	chr11:1876476-1886866
ENST00000457279.4	1769.66709568761	1.17917608098995	0.0693065175943127	17.0139277216651	6.47477553234118e-65	9.61360282651947e-62	LSP1	protein_coding	ENSG00000130592.12	chr11:1869641-1886866
ENST00000417766.4	1769.82233047047	1.17934333891608	0.0693254057156287	17.0117048251216	6.7251985090109e-65	9.80387211009956e-62	LSP1	protein_coding	ENSG00000130592.12	chr11:1870885-1886866
ENST00000378357.7	779.040220055896	1.36664507852768	0.0803484410056645	17.0089806525472	7.04529213870508e-65	1.0087097019591e-61	CA9	protein_coding	ENSG00000107159.11	chr9:35673855-35681159
ENST00000569857.4	11668.7856531094	0.874267948393116	0.0514172598639756	17.0033943991958	7.74995265542434e-65	1.09013281404669e-61	PKM	nonsense_mediated_decay	ENSG00000067225.16	chr15:72202532-72231225
ENST00000551887.2	727.984950021223	1.38547407944145	0.0815897414576192	16.9809838184267	1.13566270565347e-64	1.56991662782558e-61	ITGB7	retained_intron	ENSG00000139626.14	chr12:53195653-53197111
ENST00000549462.1	1210.97911303402	1.35375826143509	0.0798002849812218	16.9643286581452	1.50813421623004e-64	2.04947771506597e-61	ITGB7	retained_intron	ENSG00000139626.14	chr12:53196593-53207251
ENST00000561609.4	12783.4298949057	0.88227941999942	0.0522309647017516	16.8918844412964	5.16273696847246e-64	6.89896541096974e-61	PKM	protein_coding	ENSG00000067225.16	chr15:72200507-72228676
ENST00000589179.4	1128.1107609658	1.34804687029096	0.0801304421768382	16.8231552662094	1.65125245991717e-63	2.17039540543015e-60	ITGB7	retained_intron	ENSG00000139626.14	chr12:53196331-53207251
ENST00000561048.1	1390.9671705895	1.18109201692139	0.0702274625638056	16.8180932900474	1.79854591554708e-63	2.32586797446345e-60	PPIB	retained_intron	ENSG00000166794.4	chr15:64159273-64163021
ENST00000615899.1	2814.92333691556	0.904714628587367	0.0539540034852449	16.7682575925025	4.16545311814286e-63	5.30123333502315e-60	HSPA4	protein_coding	ENSG00000170606.12	chr5:133052240-133103908
ENST00000335181.8	19450.2713944686	0.887620713967893	0.0530119571930838	16.7437831192487	6.28628481833104e-63	7.87533975256479e-60	PKM	protein_coding	ENSG00000067225.16	chr15:72199031-72231206
ENST00000535641.4	2358.49572306548	0.942396748047528	0.0563147846592191	16.7344464468844	7.35375995843972e-63	9.07091947611969e-60	ANAPC5	retained_intron	ENSG00000089053.11	chr12:121308331-121335609
ENST00000549196.1	749.873508849114	1.43397468163293	0.0857454627807448	16.7236216952922	8.81929468984955e-63	1.07138395400418e-59	ITGB7	retained_intron	ENSG00000139626.14	chr12:53196100-53197709
ENST00000565184.4	18860.9880454373	0.886667694169405	0.0530302451766292	16.7200376165744	9.36600910092551e-63	1.1208177279015e-59	PKM	protein_coding	ENSG00000067225.16	chr15:72199031-72231171
ENST00000319622.9	18861.6914240282	0.886517471046169	0.0530254058516177	16.7187305181017	9.57368886825379e-63	1.12178144199379e-59	PKM	protein_coding	ENSG00000067225.16	chr15:72199028-72231386
ENST00000617074.3	3000.78955403818	0.898057543579755	0.0537172514642042	16.7182333254373	9.65388504297578e-63	1.12178144199379e-59	HSPA4	protein_coding	ENSG00000170606.12	chr5:133052127-133103949
ENST00000389093.6	18150.6805644388	0.894416213437345	0.0536024694170937	16.686100904749	1.65428136266347e-62	1.89481387279474e-59	PKM	protein_coding	ENSG00000067225.16	chr15:72199028-72231386
ENST00000449901.5	19217.0441965143	0.889294577399441	0.0533262435808208	16.6764901797674	1.94304845001201e-62	2.19422167077554e-59	PKM	protein_coding	ENSG00000067225.16	chr15:72199028-72231386
ENST00000617161.1	731.098841469851	1.35116367056666	0.0812217766596526	16.6354852865199	3.85618957931809e-62	4.29418844570231e-59	CA9	protein_coding	ENSG00000107159.11	chr9:35673917-35681155
ENST00000567118.4	18881.4428632451	0.890629749966818	0.0537761898845429	16.5617860223827	1.31628069722584e-61	1.44570895537224e-58	PKM	nonsense_mediated_decay	ENSG00000067225.16	chr15:72199104-72231190
ENST00000568459.4	14137.3570263384	0.885387830178675	0.0534737251098516	16.5574369161642	1.41494458391311e-61	1.5330733357971e-58	PKM	protein_coding	ENSG00000067225.16	chr15:72199628-72229722
ENST00000568883.4	14949.0204896947	0.904098354562503	0.0546635107190693	16.5393393631249	1.91106651010751e-61	2.04300654196534e-58	PKM	protein_coding	ENSG00000067225.16	chr15:72199031-72231822
ENST00000565154.4	14461.5704478372	0.883052788926376	0.0533964158780313	16.5376790633936	1.96446514969527e-61	2.07245903647721e-58	PKM	protein_coding	ENSG00000067225.16	chr15:72199589-72231113
ENST00000599630.1	490.969557796346	1.52233560674604	0.0924875299730117	16.4599012125231	7.12165829725338e-61	7.41558855788547e-58	MYDGF	protein_coding	ENSG00000074842.6	chr19:4659687-4670362
ENST00000535482.1	2174.73102638524	0.935471293352227	0.056907304319791	16.4385100389809	1.01380879595757e-60	1.04211745695239e-57	ANAPC5	protein_coding	ENSG00000089053.11	chr12:121308357-121331391
ENST00000564178.4	4954.2423067744	0.86069049793006	0.0526511219541746	16.3470495211701	4.56557748489346e-60	4.63365660232643e-57	PKM	protein_coding	ENSG00000067225.16	chr15:72209732-72219425
ENST00000563275.1	5813.27525158318	0.885126707860043	0.0546802456328436	16.1873213555645	6.19680523475512e-59	6.21059312640245e-56	PKM	retained_intron	ENSG00000067225.16	chr15:72206674-72208962
ENST00000415593.4	2573.42366580723	0.91480790462354	0.0566685915764792	16.1431205395131	1.26957032746014e-58	1.25668653969258e-55	P4HB	protein_coding	ENSG00000185624.13	chr17:81843165-81847327
ENST00000562997.4	4824.35975839895	0.856126008788064	0.0531593251409086	16.1049073990075	2.3565054787269e-58	2.30414507650446e-55	PKM	protein_coding	ENSG00000067225.16	chr15:72209750-72222531
ENST00000545218.4	1766.35606145887	0.947757086427625	0.0589898226818269	16.0664508442335	4.38483586511872e-58	4.23575144570468e-55	ANAPC5	processed_transcript	ENSG00000089053.11	chr12:121317889-121337331
ENST00000370467.6	841.679199740111	1.31241104139986	0.0820704827486289	15.9912674745633	1.47009265795659e-57	1.40320344201957e-54	FMR1NB	protein_coding	ENSG00000176988.7	chrX:147981328-148026667
ENST00000286091.7	1791.57482743448	1.02349405735088	0.0646629610142266	15.8281347049001	1.99034547791577e-56	1.87743434974507e-53	PDIA4	protein_coding	ENSG00000155660.9	chr7:149003061-149028641
ENST00000567087.4	4510.41538808426	0.849771681438835	0.0538720017779405	15.773902090024	4.70508596129363e-56	4.38656258377442e-53	PKM	protein_coding	ENSG00000067225.16	chr15:72209782-72231680
ENST00000356493.8	1472.9132500422	0.987816259768881	0.0630197685475706	15.6747046607007	2.25269653381324e-55	2.07605405388596e-52	STOML2	protein_coding	ENSG00000165283.14	chr9:35099890-35103157
ENST00000392882.5	4132.97477336408	0.774124420691305	0.0496329807099788	15.5969762367237	7.63244709297675e-55	6.95402662523512e-52	WARS	protein_coding	ENSG00000140105.16	chr14:100333787-100375644
ENST00000564440.4	9272.76176711939	0.886362714253814	0.0569403306906823	15.5665185555176	1.22917871955173e-54	1.10733810535077e-51	PKM	retained_intron	ENSG00000067225.16	chr15:72199028-72204559
ENST00000446808.4	1164.09477858666	1.21052777423198	0.0777942482187963	15.5606333623454	1.34758751633487e-54	1.20052079871886e-51	LSP1	protein_coding	ENSG00000130592.12	chr11:1864171-1883997
ENST00000355338.5	4080.70744552359	0.773130238414391	0.0498138005583683	15.520402574152	2.52462116283155e-54	2.22438544608251e-51	WARS	protein_coding	ENSG00000140105.16	chr14:100333817-100376805
ENST00000429923.4	1179.09339344359	1.20950821960438	0.0780984012231275	15.4869779747322	4.2479392822565e-54	3.70207908448654e-51	LSP1	protein_coding	ENSG00000130592.12	chr11:1870149-1884009
ENST00000528157.4	752.993202785207	1.22103989772615	0.079063750813246	15.4437385675052	8.31382589435833e-54	7.16759067266518e-51	MANF	protein_coding	ENSG00000145050.14	chr3:51385046-51389397
ENST00000627526.1	752.681373576096	1.22021050932769	0.0790642069373601	15.4331594104829	9.79552148407573e-54	8.35516299521515e-51	MANF	protein_coding	ENSG00000145050.14	chr3:51385066-51389344
ENST00000344102.8	3904.06492870852	0.77468646231892	0.0502573193911141	15.414400762009	1.30980158685693e-53	1.10376527173376e-50	WARS	protein_coding	ENSG00000140105.16	chr14:100333827-100375608
ENST00000564276.1	3808.01647959977	0.842073434205251	0.0546310582243156	15.4138224953961	1.32157781544116e-53	1.10376527173376e-50	PKM	retained_intron	ENSG00000067225.16	chr15:72210059-72231190
ENST00000548476.4	3592.27920564273	0.855814319217052	0.0555764124429828	15.3988766384489	1.66537369085894e-53	1.37656012150194e-50	IL32	protein_coding	ENSG00000008517.15	chr16:3065661-3069514
ENST00000391627.5	940.86321835704	1.14818685828153	0.0745804911531334	15.3952708078042	1.760857720519e-53	1.44063316648747e-50	KIAA0930	protein_coding	ENSG00000100364.17	chr22:45195827-45226903
ENST00000251993.10	941.033889553196	1.14732134351409	0.0746124891980616	15.3770683145081	2.33273391211247e-53	1.88923171318539e-50	KIAA0930	protein_coding	ENSG00000100364.17	chr22:45195827-45212488
ENST00000354725.6	3441.27878541998	0.84664063439014	0.0550951988627509	15.3668677464842	2.73054662845181e-53	2.1892976757601e-50	SND1	protein_coding	ENSG00000197157.9	chr7:127652179-128092607
ENST00000439918.5	2097.37235160116	0.881036853622705	0.0573479123749694	15.3630152718035	2.89777591966352e-53	2.3003750266018e-50	P4HB	protein_coding	ENSG00000185624.13	chr17:81843993-81860560
ENST00000562784.1	3970.79263084349	0.826268381046994	0.0538271677379616	15.3503967563255	3.52026834098187e-53	2.76713799062004e-50	PKM	retained_intron	ENSG00000067225.16	chr15:72209505-72217451
ENST00000565143.1	7796.61970972346	0.884862399937605	0.0578339750096794	15.3000446500437	7.64041968804105e-53	5.94751038590053e-50	PKM	retained_intron	ENSG00000067225.16	chr15:72199035-72202053
ENST00000534507.4	3502.66747268903	0.843042275185842	0.05512605175559	15.2929921214674	8.51465556516956e-53	6.56430821061697e-50	IL32	protein_coding	ENSG00000008517.15	chr16:3065311-3069551
ENST00000390237.2	27493.3011991099	0.760051769216243	0.0497514968515231	15.276962851681	1.08899004349751e-52	8.23707959505127e-50	IGKC	IG_C_gene	ENSG00000211592.5	chr2:88857160-88857683
ENST00000614252.2	27490.9266318262	0.75993842596596	0.0497426004256575	15.2774165295544	1.08143658761158e-52	8.23707959505127e-50	IGKC	IG_C_gene	ENSG00000211592.5	chr2:88857166-89085723
ENST00000358655.7	3844.28156592775	0.767138507456742	0.0502260860092835	15.2737067211438	1.14476635415744e-52	8.5780445554799e-50	WARS	protein_coding	ENSG00000140105.16	chr14:100333801-100376335
ENST00000430694.3	27497.3899782327	0.759685607418494	0.0497471050726054	15.2709510696098	1.19418589580849e-52	8.86550340316051e-50	IGKC	IG_C_gene	ENSG00000211592.5	chr2:88857166-89010466
ENST00000452248.5	1402.42507708578	0.981644172196744	0.0642943207438826	15.267976406612	1.24991978612737e-52	9.19413473505692e-50	STOML2	protein_coding	ENSG00000165283.14	chr9:35099775-35103195
ENST00000610638.2	27502.881234516	0.759050067341988	0.0497546467877716	15.2558628459311	1.50492431193482e-52	1.09692564983918e-49	IGKC	IG_C_gene	ENSG00000211592.5	chr2:88857168-89245596
ENST00000255688.6	464.101329999138	1.46859700270015	0.0963008279756385	15.2500973623162	1.6438782252862e-52	1.18741322835133e-49	RARRES3	protein_coding	ENSG00000133321.9	chr11:63536820-63546462
ENST00000354445.2	459.285094511121	1.46857857911103	0.0963140186599189	15.2478174988889	1.70228592974217e-52	1.21862393995418e-49	RARRES3	protein_coding	ENSG00000133321.9	chr11:63538395-63546457
ENST00000446668.4	740.539647507536	1.2034347863875	0.0789788627085181	15.2374286627668	1.99571213365316e-52	1.41603723408888e-49	MANF	nonsense_mediated_decay	ENSG00000145050.14	chr3:51385356-51389262
ENST00000396890.5	3603.38343361501	0.850816035923492	0.0558911606531627	15.2227297837542	2.49883097297723e-52	1.75746727852077e-49	IL32	protein_coding	ENSG00000008517.15	chr16:3065638-3069640
ENST00000557135.4	3362.04039327299	0.778026299632685	0.0511130512968033	15.2216758712925	2.53941701004216e-52	1.77048153940139e-49	WARS	protein_coding	ENSG00000140105.16	chr14:100334478-100375347
ENST00000470900.1	737.429781366324	1.21402384240556	0.0798760811957456	15.1988408073056	3.59933944400013e-52	2.46722158060008e-49	MANF	processed_transcript	ENSG00000145050.14	chr3:51385408-51389344
ENST00000412585.5	3049.24682567985	0.856726002001327	0.0563679164192762	15.1988233098563	3.6003008921426e-52	2.46722158060008e-49	HLA-B	protein_coding	ENSG00000234745.8	chr6:31353871-31357187
ENST00000526464.5	3577.9029513208	0.854382249967277	0.0563588967013553	15.1596695459571	6.53975408850279e-52	4.44359663820319e-49	IL32	protein_coding	ENSG00000008517.15	chr16:3065368-3069543
ENST00000614656.1	24648.0041426833	0.749582438585654	0.0494617435760393	15.1547920552638	7.04380048772902e-52	4.74586416390872e-49	IGKC	IG_C_gene	ENSG00000211592.5	chr2:88857259-89040710
ENST00000568743.1	4492.04835648497	0.884271541001374	0.0583893491232705	15.1443979814626	8.25066760155069e-52	5.51268355797609e-49	PKM	retained_intron	ENSG00000067225.16	chr15:72208665-72210026
ENST00000619795.3	1360.20485138252	0.985754032278867	0.065126305344903	15.136034925648	9.36950484119518e-52	6.20849718311857e-49	STOML2	protein_coding	ENSG00000165283.14	chr9:35099775-35103195
ENST00000548652.4	3509.69329016942	0.848081870488633	0.0562239819572434	15.0839880237151	2.0641519059104e-51	1.35655386485315e-48	IL32	protein_coding	ENSG00000008517.15	chr16:3065639-3069551
ENST00000528163.5	3537.71871352172	0.848217780794149	0.0562770514241178	15.072178789215	2.46836633182588e-51	1.60901362400923e-48	IL32	protein_coding	ENSG00000008517.15	chr16:3065403-3069552
ENST00000533097.5	3446.07790115099	0.838572435729179	0.0556688801232047	15.0635765237827	2.81156253190678e-51	1.81794726357437e-48	IL32	protein_coding	ENSG00000008517.15	chr16:3065613-3069532
ENST00000525643.5	3571.48055428068	0.846749480835105	0.0563263558142108	15.0329178693551	4.4687965728617e-51	2.86639337295124e-48	IL32	protein_coding	ENSG00000008517.15	chr16:3065383-3069728
ENST00000444393.6	3551.3103826152	0.85014578367552	0.0565606954312789	15.0306812388551	4.62227604924137e-51	2.94130832600059e-48	IL32	protein_coding	ENSG00000008517.15	chr16:3065609-3069551
ENST00000549334.4	673.816088034317	1.2514315383173	0.0833101095069629	15.021364702596	5.32010146355296e-51	3.35870153657283e-48	HSP90B1	protein_coding	ENSG00000166598.11	chr12:103930106-103932929
ENST00000440815.6	3440.2490723564	0.838841900361932	0.0558539390717264	15.0184913419394	5.55578478854413e-51	3.48009150606165e-48	IL32	protein_coding	ENSG00000008517.15	chr16:3065368-3069551
ENST00000423262.4	871.971615941063	1.15889007744818	0.0772323392846942	15.0052437642252	6.78412538931716e-51	4.21657058499745e-48	KIAA0930	protein_coding	ENSG00000100364.17	chr22:45195827-45205849
ENST00000613483.3	3463.26814437517	0.838352517049005	0.0560896155759774	14.9466618453357	1.63754463853735e-50	1.00996195406652e-47	IL32	protein_coding	ENSG00000008517.15	chr16:3065311-3069667
ENST00000296255.6	3403.57703196186	0.860954761073028	0.057685917774015	14.9248689159428	2.27081396355538e-50	1.38984215244232e-47	RPN1	protein_coding	ENSG00000163902.10	chr3:128619969-128650849
ENST00000325568.8	3460.1516596537	0.836110684117752	0.0560238874126749	14.9241818576229	2.29432341544444e-50	1.39359290002655e-47	IL32	protein_coding	ENSG00000008517.15	chr16:3065296-3069667
ENST00000548269.1	564.937206651247	1.44057573819725	0.0965397375269559	14.9221012517774	2.36700481338454e-50	1.42693016486876e-47	ITGB7	retained_intron	ENSG00000139626.14	chr12:53193676-53194458
ENST00000370321.6	3774.4841869914	0.818492959686311	0.0548620862822895	14.9191001500527	2.47589754570924e-50	1.4814366673125e-47	RPL5	protein_coding	ENSG00000122406.11	chr1:92832024-92841924
ENST00000537871.1	434.151213802386	1.48581910856698	0.0998797591915236	14.8760782023699	4.71330174092382e-50	2.799282273954e-47	RARRES3	processed_transcript	ENSG00000133321.9	chr11:63536808-63546462
ENST00000382213.6	3418.42723687606	0.834000317064648	0.0562138293777414	14.8362124818147	8.54459804099794e-50	5.03741751272892e-47	IL32	protein_coding	ENSG00000008517.15	chr16:3065783-3069667
ENST00000552664.4	3083.51003328177	0.836856678536936	0.0564323922825168	14.8293674021011	9.46204265166503e-50	5.53757412938102e-47	IL32	protein_coding	ENSG00000008517.15	chr16:3065662-3069440
ENST00000556645.4	3111.26468754659	0.774119376666761	0.0522154840400777	14.8254754484817	1.00267454685121e-49	5.82553911720553e-47	WARS	protein_coding	ENSG00000140105.16	chr14:100334492-100376251
ENST00000551513.4	2821.18238926125	0.83104772222412	0.0561365129708711	14.8040495970127	1.37922705858787e-49	7.95565950384594e-47	IL32	protein_coding	ENSG00000008517.15	chr16:3065711-3069368
ENST00000535472.4	1280.62164916843	0.959874968240501	0.0649520243793181	14.7782148041277	2.02461610257865e-49	1.15949764194679e-46	ANAPC5	processed_transcript	ENSG00000089053.11	chr12:121326352-121337367
ENST00000488038.4	889.554736867993	1.12847965992223	0.0764522860339281	14.7605744505982	2.63030845883641e-49	1.49569412491196e-46	KIAA0930	retained_intron	ENSG00000100364.17	chr22:45196037-45212457
ENST00000530890.4	3213.57842899808	0.84676622416235	0.0575132799102042	14.7229687732018	4.59056651094557e-49	2.59198902615911e-46	IL32	protein_coding	ENSG00000008517.15	chr16:3065609-3069548
ENST00000263202.13	1003.42911407583	1.07780958282365	0.0732387436844488	14.7163854621458	5.05992095595841e-49	2.83702337347436e-46	UFD1L	protein_coding	ENSG00000070010.17	chr22:19449909-19479215
ENST00000552936.4	2674.08294984076	0.821254681675074	0.0558234573646188	14.7116413143481	5.4274848307093e-49	3.02197832469868e-46	IL32	protein_coding	ENSG00000008517.15	chr16:3065661-3069375
ENST00000399523.4	989.052114725403	1.08374121092487	0.0737676689273227	14.6912763638036	7.33196100904288e-49	4.05422048126235e-46	UFD1L	protein_coding	ENSG00000070010.17	chr22:19450620-19479172
ENST00000552972.4	780.354921411867	1.36621387572761	0.0931589406985944	14.6654080164764	1.0736979618624e-48	5.8963667935756e-46	ITGB7	protein_coding	ENSG00000139626.14	chr12:53197590-53207281
ENST00000008180.12	3402.27707691644	0.843158844382631	0.0575080206728983	14.6615869319944	1.13586833049892e-48	6.19535040834985e-46	IL32	protein_coding	ENSG00000008517.15	chr16:3065630-3069819
ENST00000478124.4	1437.84515501873	0.9285958595607	0.0634863576355247	14.62669924918	1.8977296953093e-48	1.02808223993587e-45	GARS	retained_intron	ENSG00000106105.12	chr7:30594883-30622688
ENST00000529550.4	2818.42018533994	0.826307826958045	0.0565239845496266	14.6187115707062	2.1340060792887e-48	1.14832442567255e-45	IL32	protein_coding	ENSG00000008517.15	chr16:3065376-3069368
ENST00000377423.5	19995.9119088394	0.7348686391844	0.0503104066536289	14.6066924929416	2.54580570452935e-48	1.36078406518503e-45	IGKV1-8	IG_V_gene	ENSG00000240671.2	chr2:88857360-88992878
ENST00000611170.1	19999.6209394691	0.734635214675896	0.0503087852077822	14.6025234288952	2.70639522833638e-48	1.43704209680499e-45	IGKV3-11	IG_V_gene	ENSG00000241351.2	chr2:88857360-89027684
ENST00000336156.8	1064.78473244444	1.06694370494927	0.0731678958380856	14.5821291254614	3.64954565279508e-48	1.92508731151187e-45	KIAA0930	protein_coding	ENSG00000100364.17	chr22:45190337-45240769
ENST00000586760.1	3254.9667729164	0.865477001232375	0.0593615861812838	14.5797485698799	3.77905954280911e-48	1.98037539884541e-45	CALR	protein_coding	ENSG00000179218.12	chr19:12940396-12944403
ENST00000530538.5	2900.22117658556	0.827150416252683	0.056833217804958	14.5539958531175	5.50889097359236e-48	2.86812896416031e-45	IL32	protein_coding	ENSG00000008517.15	chr16:3065652-3069396
ENST00000316448.8	5668.40245293345	0.848214881605983	0.058323178873373	14.5433581980771	6.43564172932451e-48	3.32901214563729e-45	CALR	protein_coding	ENSG00000179218.12	chr19:12938606-12944489
ENST00000400098.4	2250.36381447338	0.820859910056062	0.0566518585293307	14.4895495287427	1.41064902593955e-47	7.1584188355558e-45	SNRPN	protein_coding	ENSG00000128739.19	chr15:24823646-24978582
ENST00000400100.4	2250.36381447338	0.820859910056062	0.0566518585293307	14.4895495287427	1.41064902593955e-47	7.1584188355558e-45	SNRPN	protein_coding	ENSG00000128739.19	chr15:24823646-24978582
ENST00000400097.4	2250.36381447338	0.820859910056062	0.0566518585293307	14.4895495287427	1.41064902593955e-47	7.1584188355558e-45	SNRPN	protein_coding	ENSG00000128739.19	chr15:24856550-24978582
ENST00000588454.4	2727.39020812089	0.835928310703428	0.0578171089953335	14.458147860193	2.22710427690808e-47	1.12304884725746e-44	CALR	protein_coding	ENSG00000179218.12	chr19:12938644-12940872
ENST00000532409.4	224.693576967724	1.89846551942748	0.131337152403666	14.4549008767339	2.33465659135191e-47	1.16992560113383e-44	CTSB	retained_intron	ENSG00000164733.19	chr8:11847092-11849578
ENST00000577565.1	2314.22777909073	0.816480461957773	0.0565041891409719	14.4499102521539	2.51012718990612e-47	1.25004334057325e-44	SNRPN	protein_coding	ENSG00000128739.19	chr15:24955004-24978548
ENST00000497289.4	3015.95394495048	0.862922343005424	0.0597317634242101	14.4466242671762	2.63276734872503e-47	1.30302481781528e-44	RPN1	protein_coding	ENSG00000163902.10	chr3:128620158-128681075
ENST00000529699.4	2604.91148411211	0.817894184863551	0.0566351704257865	14.4414535828987	2.83793226147111e-47	1.39594928135111e-44	IL32	protein_coding	ENSG00000008517.15	chr16:3065357-3069355
ENST00000549213.4	2890.36487360222	0.834171840741529	0.0577680260280856	14.4400267430978	2.89729694311793e-47	1.41646020917872e-44	IL32	protein_coding	ENSG00000008517.15	chr16:3065653-3069551
ENST00000390687.7	2320.32858099469	0.81436958440972	0.0564568667574265	14.4246330195537	3.62191220572758e-47	1.75998592018682e-44	SNRPN	protein_coding	ENSG00000128739.19	chr15:24954926-24978723
ENST00000554227.5	2331.01612049953	0.815161435284265	0.0565370048590128	14.4181927804107	3.97618114713092e-47	1.92049549406424e-44	SNRPN	protein_coding	ENSG00000128739.19	chr15:24954947-24978539
ENST00000346403.9	2290.96790826558	0.816734920599209	0.0567239091463747	14.3984244543451	5.29365582461411e-47	2.54152536949647e-44	SNRPN	protein_coding	ENSG00000128739.19	chr15:24954934-24978583
ENST00000551122.4	2815.66451803956	0.824564725265951	0.0573397680655843	14.3803289249937	6.87669511668392e-47	3.2819027444374e-44	IL32	protein_coding	ENSG00000008517.15	chr16:3065379-3069546
ENST00000564993.1	2200.71712827605	0.860664342309358	0.059868618055153	14.3758845663764	7.33271485803914e-47	3.45836712875213e-44	PKM	retained_intron	ENSG00000067225.16	chr15:72206258-72207167
ENST00000396887.6	2809.70924827964	0.823408689255598	0.0572769351597683	14.3759209000758	7.32886741523639e-47	3.45836712875213e-44	IL32	protein_coding	ENSG00000008517.15	chr16:3065321-3069547
ENST00000552935.4	626.37974026027	1.30125666268053	0.0905567976152319	14.3695083853281	8.03999270030003e-47	3.76976920891611e-44	ITGB7	protein_coding	ENSG00000139626.14	chr12:53197871-53201300
ENST00000590602.4	3707.88885918827	0.779962877933605	0.0546107684197911	14.2822176010793	2.82467740056609e-46	1.31672665478249e-43	TMC6	protein_coding	ENSG00000141524.14	chr17:78110457-78128697
ENST00000548807.4	2451.88848582926	0.834561900389925	0.0584551413404563	14.2769631764166	3.04587933433996e-46	1.41163302467462e-43	IL32	protein_coding	ENSG00000008517.15	chr16:3065391-3069326
ENST00000531965.4	2478.07882221865	0.819108344097296	0.0574487804390446	14.2580632319323	3.99385457828811e-46	1.84034064585048e-43	IL32	protein_coding	ENSG00000008517.15	chr16:3065321-3069376
ENST00000552356.4	2665.359058227	0.818921240326831	0.0575386804833508	14.2325342438778	5.75575223172943e-46	2.63705544248916e-43	IL32	protein_coding	ENSG00000008517.15	chr16:3065676-3069409
ENST00000295702.7	3616.01249930933	0.793721139787649	0.0558867399871166	14.2023159692375	8.86340242379656e-46	4.03778340644978e-43	SSR2	protein_coding	ENSG00000163479.12	chr1:156009047-156020959
ENST00000488179.5	3625.53514304492	0.792692474005704	0.0558453744354946	14.1944159568904	9.92095307770364e-46	4.49402359245267e-43	SSR2	retained_intron	ENSG00000163479.12	chr1:156009061-156020171
ENST00000396857.5	1902.17190166843	0.845158410876508	0.0596244470449198	14.1746959974284	1.31410985843544e-45	5.91925282188972e-43	MAP4K1	protein_coding	ENSG00000104814.11	chr19:38587668-38618003
ENST00000591517.4	1906.42660117515	0.844338457221893	0.0595784309240863	14.1718814028139	1.36786104606176e-45	6.12694765090168e-43	MAP4K1	protein_coding	ENSG00000104814.11	chr19:38587640-38617924
ENST00000533572.4	232.509896208355	1.86025835323594	0.131372233818893	14.160209499067	1.61511938992812e-45	7.19428013586982e-43	CTSB	protein_coding	ENSG00000164733.19	chr8:11848088-11867693
ENST00000589130.4	1902.04408241903	0.843888231706255	0.0596434360976841	14.148886900549	1.89736727328265e-45	8.40481288603626e-43	MAP4K1	protein_coding	ENSG00000104814.11	chr19:38587645-38618882
ENST00000484320.5	3552.48226724898	0.793475799804154	0.0561456179868998	14.1324617709131	2.39618982584457e-45	1.05561377943168e-42	SSR2	retained_intron	ENSG00000163479.12	chr1:156009106-156020912
ENST00000534636.4	236.163562474066	1.85543753838191	0.131384161433554	14.1222314633433	2.77076670937116e-45	1.21395919794514e-42	CTSB	protein_coding	ENSG00000164733.19	chr8:11848073-11868052
ENST00000392323.5	3047.61841491608	0.773665578097907	0.0549251803544948	14.085808605535	4.64313553667792e-45	2.0232463101074e-42	STAT1	protein_coding	ENSG00000115415.17	chr2:190975641-191014197
ENST00000452281.4	3005.63157009124	0.774934383273727	0.055100072673208	14.0641263373602	6.30972712340138e-45	2.73460162864906e-42	STAT1	nonsense_mediated_decay	ENSG00000115415.17	chr2:190975626-191014228
ENST00000295688.6	15516.905667327	0.64770414149138	0.0460706351611964	14.0589366572683	6.78987619403712e-45	2.92687469615865e-42	CCT3	protein_coding	ENSG00000163468.13	chr1:156308967-156338465
ENST00000368262.6	15497.9114985623	0.647157230354298	0.0460598275282508	14.0503615641497	7.6641739012665e-45	3.28608628372057e-42	CCT3	nonsense_mediated_decay	ENSG00000163468.13	chr1:156309013-156338247
ENST00000368259.5	15168.1560672151	0.649281465911117	0.0462358727974387	14.04280759997	8.52665031083807e-45	3.63643493948072e-42	CCT3	protein_coding	ENSG00000163468.13	chr1:156308968-156338245
ENST00000262455.6	970.575674207781	1.01000382888114	0.071932354789103	14.041022733683	8.74415417120386e-45	3.70946451396182e-42	ERP44	protein_coding	ENSG00000023318.7	chr9:99979178-100099040
ENST00000361099.6	4090.39591216327	0.718629317470797	0.0511872914018539	14.0392135975526	8.97024910707154e-45	3.78535069950938e-42	STAT1	protein_coding	ENSG00000115415.17	chr2:190969033-191014250
ENST00000532074.4	3523.33665142206	0.794488432195853	0.0566956829802175	14.0132085977881	1.29422959819635e-44	5.43291836252289e-42	SSR2	retained_intron	ENSG00000163479.12	chr1:156009114-156020914
ENST00000392322.6	3069.17465214513	0.773338273114385	0.0552354235692352	14.0007665940144	1.54198422451596e-44	6.43922974756461e-42	STAT1	protein_coding	ENSG00000115415.17	chr2:190975536-191014168
ENST00000540176.4	4051.50116067703	0.718639606207913	0.0513350390537621	13.9990076846985	1.5806228264984e-44	6.56638222709784e-42	STAT1	protein_coding	ENSG00000115415.17	chr2:190969035-191014250
ENST00000544442.4	1500.32218749585	0.914308186964056	0.0653643432259986	13.9878738443499	1.8485608536974e-44	7.63989237771907e-42	ANAPC5	protein_coding	ENSG00000089053.11	chr12:121335532-121352385
ENST00000368258.6	15378.9565999788	0.64760248687153	0.0463798797276032	13.9630048778696	2.62144018912293e-44	1.07785554606922e-41	CCT3	nonsense_mediated_decay	ENSG00000163468.13	chr1:156308968-156338263
ENST00000376228.8	1958.60860193742	0.833385974584319	0.0597500762675296	13.947864616153	3.24166415809645e-44	1.32607218810131e-41	HLA-C	protein_coding	ENSG00000204525.13	chr6:31268748-31272086
ENST00000383329.6	1958.94526196509	0.833191330312523	0.0597548720636249	13.9434878117615	3.44676125351078e-44	1.40281433392887e-41	HLA-C	protein_coding	ENSG00000204525.13	chr6:31268748-31272086
ENST00000280551.9	593.865945695007	1.19956506541298	0.0860559489684064	13.9393624704943	3.65187631853154e-44	1.47878858316779e-41	SEC24D	protein_coding	ENSG00000150961.13	chr4:118722822-118836138
ENST00000376237.7	1958.29843551221	0.833025558738841	0.0597753822649099	13.9359302638514	3.83175054365264e-44	1.54382962356272e-41	HLA-C	nonsense_mediated_decay	ENSG00000204525.13	chr6:31268748-31272105
ENST00000549086.2	604.342418431009	1.27886396543648	0.0918282027748254	13.9267014576384	4.36032662070028e-44	1.74801133897253e-41	ITGB7	protein_coding	ENSG00000139626.14	chr12:53197886-53207254
ENST00000368261.6	8102.76060338233	0.664909288279786	0.0477622496107043	13.9212305471217	4.70729155081283e-44	1.87771752219438e-41	CCT3	processed_transcript	ENSG00000163468.13	chr1:156308991-156325089
ENST00000599761.4	336.957164194257	1.48682588039235	0.106838347113931	13.9165938125832	5.02276597263435e-44	1.99364024828652e-41	MYDGF	protein_coding	ENSG00000074842.6	chr19:4641373-4664906
ENST00000566809.1	2505.45619404459	0.859849068430627	0.0618295704639358	13.906761149702	5.76306399681838e-44	2.27621155239854e-41	PKM	protein_coding	ENSG00000067225.16	chr15:72217408-72231624
ENST00000472765.5	14083.6651540683	0.639571993212682	0.0460319857478795	13.8940778422131	6.88039321409347e-44	2.70419689764503e-41	CCT3	protein_coding	ENSG00000163468.13	chr1:156309164-156338257
ENST00000563986.1	2403.00982211453	0.85616872804402	0.0616807865909374	13.8806389374064	8.30007552407747e-44	3.24626075789992e-41	PKM	retained_intron	ENSG00000067225.16	chr15:72201866-72206798
ENST00000496742.4	3157.2095977398	0.792886215251891	0.0572445379720404	13.8508623414719	1.25693986525166e-43	4.89218080175472e-41	SSR2	protein_coding	ENSG00000163479.12	chr1:156009104-156020933
ENST00000487245.4	1976.47395390489	0.826616383768993	0.0597614330959573	13.8319371030095	1.63556000544297e-43	6.33506908774909e-41	HLA-C	retained_intron	ENSG00000204525.13	chr6:31268748-31272050
ENST00000533110.4	191.127132091249	1.94502241077463	0.140789331774235	13.8151263754388	2.06591364301759e-43	7.96350115720501e-41	CTSB	processed_transcript	ENSG00000164733.19	chr8:11847678-11850047
ENST00000530296.4	225.31077951714	1.85887425310586	0.134671302241179	13.8030465449637	2.44305626994885e-43	9.37221845033295e-41	CTSB	protein_coding	ENSG00000164733.19	chr8:11848103-11868917
ENST00000525076.4	215.3133171371	1.86162390983292	0.135110740443259	13.7785042382677	3.43311716060109e-43	1.31076413191749e-40	CTSB	processed_transcript	ENSG00000164733.19	chr8:11848486-11868058
ENST00000544107.1	357.056764901673	1.45586537770038	0.106013342316554	13.7328504685117	6.45433428561556e-43	2.45258585000988e-40	RARRES3	processed_transcript	ENSG00000133321.9	chr11:63536844-63546325
ENST00000548246.1	2081.45196295212	0.820559364317912	0.0601176588586747	13.6492235375781	2.04041020805749e-42	7.7167929085676e-40	IL32	protein_coding	ENSG00000008517.15	chr16:3065811-3069355
ENST00000529008.4	3268.04433356745	0.792913018315578	0.0581298926599624	13.6403661185789	2.30400954269763e-42	8.67281113213194e-40	SSR2	protein_coding	ENSG00000163479.12	chr1:156009085-156020917
ENST00000576380.4	1416.98026821419	0.885139377328421	0.0649803866363201	13.6216391306247	2.97807748790855e-42	1.11577708796977e-39	P4HB	protein_coding	ENSG00000185624.13	chr17:81846430-81860514
ENST00000588087.4	2246.01093080073	0.793302025293388	0.058262408899166	13.6160182917659	3.21631272239715e-42	1.19943033235516e-39	TMC6	retained_intron	ENSG00000141524.14	chr17:78120176-78128730
ENST00000596031.1	315.745649715354	1.47247409763042	0.108164087393829	13.6133363032879	3.33657528063175e-42	1.23851820764117e-39	MYDGF	retained_intron	ENSG00000074842.6	chr19:4660579-4668696
ENST00000484895.4	679.16841170297	1.10018762627537	0.0808565071329469	13.6066677288744	3.65533977312666e-42	1.34439372628325e-39	LSP1	retained_intron	ENSG00000130592.12	chr11:1884387-1887502
ENST00000530624.4	197.902078808928	1.85870805535658	0.136600172872413	13.6069231558927	3.64258987355003e-42	1.34439372628325e-39	CTSB	processed_transcript	ENSG00000164733.19	chr8:11845660-11848509
ENST00000589553.4	2166.66948889741	0.797714093628101	0.0586787921480998	13.5945895344053	4.31172819441873e-42	1.57856503731555e-39	TMC6	protein_coding	ENSG00000141524.14	chr17:78120176-78128782
ENST00000480176.4	3278.65266190697	0.790986149371329	0.0582330149406019	13.5831220516084	5.04301316564228e-42	1.83790322543121e-39	SSR2	retained_intron	ENSG00000163479.12	chr1:156009128-156020935
ENST00000507777.4	1963.5384867843	0.785417628238979	0.0578650306647591	13.5732690230356	5.76905383348033e-42	2.09299184733387e-39	COPB2	protein_coding	ENSG00000184432.8	chr3:139357592-139389676
ENST00000593044.4	3346.85533928837	0.748432110508522	0.0551465929256841	13.5716835946169	5.89522000138797e-42	2.12913040212291e-39	TMC6	retained_intron	ENSG00000141524.14	chr17:78113075-78128772
ENST00000526195.4	212.775746503382	1.85268370243559	0.136534833951302	13.5693115728722	6.08912450819823e-42	2.18929966286241e-39	CTSB	protein_coding	ENSG00000164733.19	chr8:11849045-11868735
ENST00000216194.10	1853.83901763484	0.907368972782609	0.0669070845913374	13.56162771588	6.76187266869104e-42	2.41157647819015e-39	ADSL	protein_coding	ENSG00000239900.10	chr22:40346527-40366614
ENST00000620806.3	2084.62786267298	0.827398181703814	0.0610105160061712	13.561566691554	6.76750115484029e-42	2.41157647819015e-39	HLA-C	protein_coding	ENSG00000204525.13	chr6:31269338-31357158
ENST00000333188.8	1988.39569046208	0.783641588223688	0.0578777174313453	13.5396076936387	9.12750662787206e-42	3.23816471862622e-39	COPB2	protein_coding	ENSG00000184432.8	chr3:139357405-139389732
ENST00000541652.4	1277.16604476422	0.910658016928833	0.0673169966659388	13.5279062054414	1.07028823075937e-41	3.78033346986012e-39	ANAPC5	retained_intron	ENSG00000089053.11	chr12:121335516-121347875
ENST00000525003.1	1659.25266257883	0.862218456364491	0.063807937857344	13.5127146451929	1.31578604180732e-41	4.62706549386086e-39	IL32	retained_intron	ENSG00000008517.15	chr16:3068117-3069411
ENST00000527243.4	210.585954015175	1.84208460154126	0.136531917589895	13.4919704788325	1.74376925181875e-41	6.10532450097484e-39	CTSB	protein_coding	ENSG00000164733.19	chr8:11849060-11862468
ENST00000409465.4	3383.30161820235	0.735749685738795	0.0545353102328816	13.4912533292087	1.76081557745144e-41	6.1382031029957e-39	STAT1	protein_coding	ENSG00000115415.17	chr2:190970290-191013955
ENST00000290541.6	5930.77272640628	0.894600610130839	0.0664518364040565	13.4623910871518	2.60352700306388e-41	9.03660554336172e-39	PSMB4	protein_coding	ENSG00000159377.9	chr1:151399533-151401944
ENST00000470843.4	1967.76351936664	0.799701291386188	0.0594648433682718	13.44830400769	3.15014759493925e-41	1.08867471494414e-38	RPL5	nonsense_mediated_decay	ENSG00000122406.11	chr1:92832063-92836354
ENST00000315741.5	2172.74882092252	0.785443203110301	0.0584177760258037	13.4452773889126	3.28172852914475e-41	1.12928081549257e-38	RPL5	protein_coding	ENSG00000122406.11	chr1:92832108-92837469
ENST00000554467.4	1787.79599285218	0.83141560157662	0.0618822191863415	13.4354522592837	3.74771656783495e-41	1.28412144861483e-38	SHMT2	retained_intron	ENSG00000182199.9	chr12:57229710-57234726
ENST00000534149.4	209.318868252562	1.83771308536599	0.137145352003849	13.3997474833446	6.06692207817166e-41	2.06993054631339e-38	CTSB	protein_coding	ENSG00000164733.19	chr8:11849061-11868739
ENST00000555774.4	1746.25373019719	0.839819825786922	0.0627071448137009	13.3927294614031	6.66843165952049e-41	2.26551488812302e-38	SHMT2	nonsense_mediated_decay	ENSG00000182199.9	chr12:57230359-57234935
ENST00000569050.1	1826.21054043739	0.895078487630443	0.0668592197931967	13.3875102102451	7.15389275302765e-41	2.4201890850306e-38	PKM	protein_coding	ENSG00000067225.16	chr15:72218942-72231819
ENST00000342312.8	1760.41407644888	0.909812142826339	0.0679934451514777	13.3808801833682	7.82156141113233e-41	2.63494601185617e-38	ADSL	protein_coding	ENSG00000239900.10	chr22:40346502-40366996
ENST00000488050.1	952.090628403687	0.951211319174995	0.0711223758112264	13.3742905565994	8.54652466300981e-41	2.86712658757657e-38	STOML2	nonsense_mediated_decay	ENSG00000165283.14	chr9:35099895-35101493
ENST00000322914.6	3487.89326489519	0.748742896621758	0.0560487149400778	13.3587879297901	1.05264208955895e-40	3.51661406069405e-38	TMC6	protein_coding	ENSG00000141524.14	chr17:78112920-78132407
ENST00000476467.1	6006.36324927974	0.883424775049753	0.0661762111731313	13.3495822651213	1.19115003145041e-40	3.96282270629174e-38	PSMB4	retained_intron	ENSG00000159377.9	chr1:151399586-151401906
ENST00000465727.4	838.568134887654	1.06758193724412	0.0799820768166977	13.3477646459568	1.22056850237636e-40	4.02727330796427e-38	SDF4	nonsense_mediated_decay	ENSG00000078808.15	chr1:1216930-1232031
ENST00000263741.10	838.568134887654	1.06758193724412	0.0799820768166977	13.3477646459568	1.22056850237636e-40	4.02727330796427e-38	SDF4	protein_coding	ENSG00000078808.15	chr1:1216930-1232031
ENST00000328923.6	1778.68002520394	0.829023975642695	0.062113183692163	13.3469889379909	1.23334240245561e-40	4.05274291574123e-38	SHMT2	protein_coding	ENSG00000182199.9	chr12:57229326-57234931
ENST00000392467.6	3494.33015464506	0.747116404781519	0.0559870648162141	13.3444467437977	1.27614484962876e-40	4.17627517361368e-38	TMC6	protein_coding	ENSG00000141524.14	chr17:78112920-78127020
ENST00000553837.4	1742.56641637747	0.839363750389411	0.0629296428589469	13.3381298900869	1.3890040345254e-40	4.52713680813731e-38	SHMT2	nonsense_mediated_decay	ENSG00000182199.9	chr12:57230383-57234726
ENST00000360001.9	836.950373256139	1.06764060892894	0.0800669732362705	13.3343445590034	1.46133408318961e-40	4.74359692801524e-38	SDF4	protein_coding	ENSG00000078808.15	chr1:1216907-1232001
ENST00000472467.1	2694.75947043294	0.784720532950847	0.0588537085659353	13.3334084133663	1.47979218744358e-40	4.78414427438918e-38	SSR2	retained_intron	ENSG00000163479.12	chr1:156009048-156013040
ENST00000414700.6	1733.8640957763	0.834058779304556	0.062557450788967	13.3326848966111	1.49421654242282e-40	4.81137726660147e-38	SHMT2	protein_coding	ENSG00000182199.9	chr12:57230085-57234726
ENST00000493673.1	5991.10456889102	0.884633433633632	0.0663632103238637	13.3301784123533	1.54527671167019e-40	4.95588784753169e-38	PSMB4	retained_intron	ENSG00000159377.9	chr1:151399589-151401934
ENST00000366922.2	3114.54355523913	0.703830027152694	0.0528111389137706	13.3273025658829	1.60600191266147e-40	5.13012037264426e-38	IARS2	protein_coding	ENSG00000067704.9	chr1:220094101-220148041
ENST00000449049.6	1740.30980212627	0.838999746795554	0.0629643837487968	13.3249894121546	1.65656289198976e-40	5.27063093468076e-38	SHMT2	protein_coding	ENSG00000182199.9	chr12:57230359-57234699
ENST00000556825.4	1764.86039549819	0.829048925218372	0.0622476797509268	13.3185514469883	1.80577158340381e-40	5.7226543088597e-38	SHMT2	nonsense_mediated_decay	ENSG00000182199.9	chr12:57229572-57234935
ENST00000526645.4	197.114636685561	1.87403248559253	0.140760397841224	13.3136344762709	1.92866491152001e-40	6.08805099511227e-38	CTSB	protein_coding	ENSG00000164733.19	chr8:11849083-11868713
ENST00000623063.2	1888.90440312499	0.891373686798052	0.0670316246092879	13.2978081911884	2.38353459352632e-40	7.49439359371581e-38	ADSL	protein_coding	ENSG00000239900.10	chr22:40346499-40369367
ENST00000553474.4	1608.51013578839	0.849146813573942	0.0639684102922327	13.2744710974481	3.25561609839278e-40	1.01964370131616e-37	SHMT2	protein_coding	ENSG00000182199.9	chr12:57230327-57234551
ENST00000555116.4	1724.03656253937	0.835372723009487	0.0629569785599231	13.2689455897946	3.50477456431835e-40	1.09340784053664e-37	SHMT2	nonsense_mediated_decay	ENSG00000182199.9	chr12:57230367-57234763
ENST00000557487.4	1756.41044466691	0.829983338733967	0.0626349419486728	13.2511233013373	4.44499857645613e-40	1.38136083667868e-37	SHMT2	protein_coding	ENSG00000182199.9	chr12:57229710-57234726
ENST00000557433.4	1754.50531081022	0.829370184936812	0.0626641381038056	13.2351646417434	5.49761334126485e-40	1.70188278948237e-37	SHMT2	nonsense_mediated_decay	ENSG00000182199.9	chr12:57229758-57234726
ENST00000447868.4	642.988271517113	1.10485167622017	0.0835264604342864	13.2275648995016	6.08262905796216e-40	1.87574243311265e-37	UFD1L	protein_coding	ENSG00000070010.17	chr22:19455679-19479202
ENST00000539612.4	947.565173726439	0.935136818356867	0.0707061013265027	13.2256877527251	6.23641611084288e-40	1.91579835607341e-37	ANAPC5	retained_intron	ENSG00000089053.11	chr12:121330582-121342071
ENST00000006777.9	456.896752547558	1.28185153780119	0.0973180661771959	13.1717736300596	1.2756524405047e-39	3.90378860209107e-37	RHBDD2	protein_coding	ENSG00000005486.15	chr7:75878947-75888921
ENST00000265028.6	779.811440879629	1.03211124952983	0.0784370794882306	13.1584609761598	1.5215358875543e-39	4.63854389324444e-37	DNAJB11	protein_coding	ENSG00000090520.9	chr3:186570677-186585799
ENST00000455878.2	1713.24174060524	0.875506861647195	0.0665821361378146	13.1492756530826	1.71812444617743e-39	5.21802203960659e-37	PSMC4	protein_coding	ENSG00000013275.6	chr19:39971169-39981441
ENST00000318622.7	461.686832024533	1.27083575681126	0.0967941517131127	13.1292617820328	2.23827827331771e-39	6.77210095841763e-37	RHBDD2	protein_coding	ENSG00000005486.15	chr7:75878998-75888926
ENST00000454791.1	461.53258020388	1.27017589784353	0.0968005086789829	13.1215828839886	2.47706442520771e-39	7.46639366482345e-37	RHBDD2	nonsense_mediated_decay	ENSG00000005486.15	chr7:75879003-75888884
ENST00000557230.1	1162.86264573909	0.869423982517198	0.0662795468539474	13.1175305774653	2.61311765188522e-39	7.84698678250386e-37	SNURF	nonsense_mediated_decay	ENSG00000214265.10	chr15:24955033-25000276
ENST00000601697.4	1739.5874220825	0.873087687466528	0.066657602214244	13.0980962180479	3.37620347409638e-39	1.01006433636604e-36	PSMC4	retained_intron	ENSG00000013275.6	chr19:39971179-39981441
ENST00000439351.4	780.810737710649	1.0302562927154	0.078670637566507	13.095817252586	3.47909218310542e-39	1.03697640541646e-36	DNAJB11	protein_coding	ENSG00000090520.9	chr3:186567402-186585800
ENST00000493245.1	377.560751904634	1.37123812181831	0.104774669931347	13.0874964599441	3.88193105922014e-39	1.15276099431908e-36	CA9	processed_transcript	ENSG00000107159.11	chr9:35676162-35681138
ENST00000415136.5	2978.10765860052	0.778369223252736	0.0594956595344454	13.0827900613841	4.12997856233795e-39	1.22189454306691e-36	DDOST	protein_coding	ENSG00000244038.8	chr1:20651766-20661544
ENST00000525228.4	1983.7799534309	0.849900556126165	0.0649651566378369	13.0824060174923	4.15090146034875e-39	1.2235697694406e-36	IL32	protein_coding	ENSG00000008517.15	chr16:3065639-3069269
ENST00000480567.4	2667.80752132614	0.783725507928153	0.0599232442513392	13.078823046378	4.35125276935872e-39	1.27792946718551e-36	SSR2	protein_coding	ENSG00000163479.12	chr1:156009359-156020889
ENST00000593455.4	1738.80178022226	0.872122354117674	0.0666860642263098	13.0780300837366	4.39687667617592e-39	1.28661597862202e-36	PSMC4	retained_intron	ENSG00000013275.6	chr19:39971169-39981408
ENST00000157812.5	1738.43326440579	0.873491667389352	0.0668000719592736	13.0762084795642	4.50349378056561e-39	1.31302227032069e-36	PSMC4	protein_coding	ENSG00000013275.6	chr19:39971004-39981441
ENST00000375048.6	2977.9252503935	0.778586426797592	0.0595553436968638	13.0733260605562	4.67747483286972e-39	1.35880643894865e-36	DDOST	protein_coding	ENSG00000244038.8	chr1:20651776-20661507
ENST00000602624.5	2977.77001561064	0.77847014972021	0.059552359536613	13.0720286446686	4.75795148564229e-39	1.37719506937122e-36	DDOST	protein_coding	ENSG00000244038.8	chr1:20651776-20661391
ENST00000421968.5	636.034482933331	1.08266948089123	0.0828961574178047	13.0605508701021	5.53259834601333e-39	1.59565708700236e-36	UFD1L	protein_coding	ENSG00000070010.17	chr22:19456879-19479185
ENST00000413555.4	6341.9154445665	0.633048988646097	0.0484881878701099	13.0557361793331	5.89375314244529e-39	1.69372523102143e-36	CCT3	protein_coding	ENSG00000163468.13	chr1:156318869-156367859
ENST00000497519.1	1695.5763970997	0.829836876260692	0.0636076761705271	13.0461750251018	6.68188037829843e-39	1.91335644632576e-36	RPL5	retained_intron	ENSG00000122406.11	chr1:92836609-92841862
ENST00000401557.6	245.91778146707	1.59550147917121	0.122344513642304	13.0410545734477	7.14617122193732e-39	2.03902390118324e-36	CD160	protein_coding	ENSG00000117281.14	chr1:145728327-145736301
ENST00000554950.1	1668.18968627627	0.815775466291175	0.0625843234969962	13.0348211933669	7.75486021463285e-39	2.20485525634338e-36	WARS	retained_intron	ENSG00000140105.16	chr14:100334926-100354423
ENST00000557348.4	1501.76652851759	0.85466220780632	0.0656039814210555	13.0275966380909	8.5250809540319e-39	2.41527894251721e-36	SHMT2	nonsense_mediated_decay	ENSG00000182199.9	chr12:57230102-57234476
ENST00000421485.4	696.078468095182	1.19468230185343	0.0917154848225107	13.0259607106193	8.70978867233928e-39	2.45892054989725e-36	LSP1	protein_coding	ENSG00000130592.12	chr11:1863245-1883428
ENST00000496684.5	6006.85030095939	0.634496721668592	0.0488399868441896	12.9913368669156	1.37012625874012e-38	3.8410483627016e-36	CCT3	protein_coding	ENSG00000163468.13	chr1:156318920-156338229
ENST00000394867.7	1273.97336770038	0.956336623611334	0.0736132035942689	12.99137351612	1.3694702467575e-38	3.8410483627016e-36	MAP2K2	protein_coding	ENSG00000126934.12	chr19:4090332-4124117
ENST00000474100.1	3725.4157200911	0.870129979843272	0.0670452793969819	12.9782437730052	1.62565480927816e-38	4.54152443548097e-36	PSMB4	retained_intron	ENSG00000159377.9	chr1:151400173-151401936
ENST00000579070.4	1684.89184004003	0.786436273000922	0.0606479296205507	12.9672402326235	1.87666299358112e-38	5.22455157983844e-36	SNRPN	protein_coding	ENSG00000128739.19	chr15:24955002-24977865
ENST00000396319.5	1534.05035842052	0.856908773829455	0.066139823062844	12.9560185399233	2.17233444004857e-38	6.02676230914236e-36	TAX1BP1	protein_coding	ENSG00000106052.12	chr7:27740188-27829263
ENST00000378565.8	609.870994122749	1.07356119469403	0.0828726626658644	12.9543465861902	2.22018471362228e-38	6.13827482651059e-36	ITM2B	protein_coding	ENSG00000136156.11	chr13:48233157-48270357
ENST00000473699.4	2642.89652735842	0.785439432444569	0.0606834813563122	12.9432164221552	2.56654863332472e-38	7.07150296641612e-36	SSR2	nonsense_mediated_decay	ENSG00000163479.12	chr1:156009334-156020946
ENST00000323688.9	1295.65641358656	0.954133497269222	0.0740368130431976	12.8872848256248	5.30798809785121e-38	1.4574790058545e-35	NUCB2	protein_coding	ENSG00000070081.14	chr11:17276740-17331390
ENST00000451814.4	722.875913516031	1.18950140370662	0.0923981765314806	12.8736458700714	6.33402223860595e-38	1.73327383975067e-35	LSP1	protein_coding	ENSG00000130592.12	chr11:1869143-1883442
ENST00000262948.8	1338.27660318815	0.955378635696833	0.0743375280886553	12.8519021315512	8.39210053060582e-38	2.28864570184664e-35	MAP2K2	protein_coding	ENSG00000126934.12	chr19:4090320-4124129
ENST00000590247.5	896.24634598761	1.03525700050647	0.0806659042586074	12.833885766501	1.0591580863638e-37	2.87868396774497e-35	PDCD5	protein_coding	ENSG00000105185.10	chr19:32581067-32587427
ENST00000574007.4	1048.06388178734	0.888011408336347	0.0692432982503344	12.8245105414524	1.19539073290275e-37	3.23797426292828e-35	P4HB	retained_intron	ENSG00000185624.13	chr17:81846946-81859730
ENST00000580062.4	1559.99772310855	0.79269617652102	0.0618665254134878	12.8130062456716	1.38656677546474e-37	3.74317006475462e-35	SNURF	nonsense_mediated_decay	ENSG00000273173.4	chr15:24955003-24977850
ENST00000495805.4	4116.46110750393	0.901408694125168	0.0704241110931227	12.7997170306236	1.64549731682999e-37	4.42727127076494e-35	PSMB4	retained_intron	ENSG00000159377.9	chr1:151399578-151401071
ENST00000242465.3	887.16049008424	1.0909594650974	0.0852668284921577	12.7946527904195	1.75635689255937e-37	4.70545758243743e-35	SRGN	protein_coding	ENSG00000122862.4	chr10:69088117-69104811
ENST00000543117.4	1513.64697390921	0.848511648320121	0.0663186551237911	12.7944640423766	1.76062919345859e-37	4.70545758243743e-35	TAX1BP1	protein_coding	ENSG00000106052.12	chr7:27739372-27829765
ENST00000459854.4	1127.91703521315	0.905139297914139	0.0707913733855211	12.7860112698317	1.96292801711578e-37	5.22869244373118e-35	UFD1L	retained_intron	ENSG00000070010.17	chr22:19450620-19479172
ENST00000221784.7	893.948346970446	1.03609508446065	0.0811049995062064	12.7747375718974	2.26911741318825e-37	6.02428132300026e-35	PDCD5	nonsense_mediated_decay	ENSG00000105185.10	chr19:32581201-32587425
ENST00000473021.1	1111.42368051509	0.91376510389544	0.0716287275888956	12.7569640653103	2.85097365650329e-37	7.54407147957495e-35	P4HB	retained_intron	ENSG00000185624.13	chr17:81843491-81845456
ENST00000495288.4	4129.08750235516	0.899196869902172	0.0704952218665868	12.7554300290581	2.90765775531046e-37	7.66875603635796e-35	PSMB4	retained_intron	ENSG00000159377.9	chr1:151399559-151401052
ENST00000533773.4	1340.6072706523	0.958662980887362	0.0752151829760905	12.7456045834802	3.29823925520002e-37	8.67036809847301e-35	NUCB2	nonsense_mediated_decay	ENSG00000070081.14	chr11:17276010-17331524
ENST00000570166.1	1387.18034300969	0.82753400420889	0.0650504751792369	12.7214136703651	4.4965076699759e-37	1.17817317635074e-34	PKM	retained_intron	ENSG00000067225.16	chr15:72202689-72206854
ENST00000482262.1	467.319171864399	1.17788658753618	0.0926065661740197	12.719255623006	4.62242622923324e-37	1.20722114074092e-34	MANF	retained_intron	ENSG00000145050.14	chr3:51387687-51389149
ENST00000422342.2	853.868914904349	0.935848328045288	0.073653434897857	12.7061056873061	5.4690921377998e-37	1.42370412150816e-34	ANAPC5	retained_intron	ENSG00000089053.11	chr12:121308244-121310394
ENST00000418975.1	602.284232701872	1.20620841989051	0.094936972188437	12.7053601150914	5.52146734025633e-37	1.43268675859894e-34	LSP1	protein_coding	ENSG00000130592.12	chr11:1870243-1881552
ENST00000371649.4	930.533629096719	1.00711781290963	0.0793181195676523	12.6971972911011	6.12854212851858e-37	1.58507822832375e-34	EDF1	protein_coding	ENSG00000107223.11	chr9:136862118-136866285
ENST00000265393.9	1424.05906960244	0.857811408534586	0.0675755015299295	12.6941182693947	6.37437920921804e-37	1.64336005220799e-34	TAX1BP1	protein_coding	ENSG00000106052.12	chr7:27740094-27828881
ENST00000592786.4	822.99668794678	1.03489967200575	0.0817006964577463	12.6669626683167	9.01374000157821e-37	2.31635783925172e-34	PDCD5	protein_coding	ENSG00000105185.10	chr19:32581231-32587452
ENST00000498007.1	1417.83949435612	0.823178020081399	0.0649882361122897	12.6665696643786	9.05900073801575e-37	2.32055131365056e-34	HLA-B	retained_intron	ENSG00000234745.8	chr6:31355390-31357179
ENST00000623287.2	1175.50067403148	0.89886497597023	0.0710555304338807	12.6501761436663	1.11624281525376e-36	2.84121004575924e-34	ADSL	nonsense_mediated_decay	ENSG00000239900.10	chr22:40346529-40361577
ENST00000409980.4	1428.6639605544	0.855611239401456	0.0676361100506973	12.6502136027652	1.1157107285345e-36	2.84121004575924e-34	TAX1BP1	protein_coding	ENSG00000106052.12	chr7:27740141-27828881
ENST00000535648.4	235.072763572214	1.56821472985791	0.123990748370494	12.6478366367461	1.14997886916122e-36	2.91781663834203e-34	TNC	protein_coding	ENSG00000041982.13	chr9:115019577-115118257
ENST00000224073.4	916.923136142462	1.00988971846505	0.0799382195683862	12.6333776748818	1.38215459980904e-36	3.49584831241292e-34	EDF1	protein_coding	ENSG00000107223.11	chr9:136862118-136866286
ENST00000341037.7	234.271382158172	1.56760100546151	0.124123124375023	12.6294033714878	1.45376301172054e-36	3.65391256281283e-34	TNC	protein_coding	ENSG00000041982.13	chr9:115020559-115091147
ENST00000350763.7	234.271382158172	1.56760100546151	0.124123124375023	12.6294033714878	1.45376301172054e-36	3.65391256281283e-34	TNC	protein_coding	ENSG00000041982.13	chr9:115020533-115118257
ENST00000433216.5	1488.19961669401	0.850638496403732	0.0673555055424386	12.6290863612889	1.45963115559611e-36	3.65719708729327e-34	TAX1BP1	protein_coding	ENSG00000106052.12	chr7:27740094-27829765
ENST00000366923.6	3936.5454947326	0.715690163823305	0.0567610612769239	12.6088228042746	1.88791853258715e-36	4.71556174784339e-34	EPRS	protein_coding	ENSG00000136628.16	chr1:219968600-220046658
ENST00000306072.8	529.071383581142	1.21008647893126	0.0959959909060523	12.6055939160577	1.96685372441556e-36	4.89746577379474e-34	ISG20	protein_coding	ENSG00000172183.13	chr15:88638742-88656483
ENST00000500728.2	850.051126406698	0.955595931149618	0.0758829882292041	12.5930192451468	2.30678125048795e-36	5.72610238704714e-34	LRPAP1	protein_coding	ENSG00000163956.9	chr4:3506375-3532559
ENST00000560741.4	521.826903914823	1.20776982390047	0.0959883047576554	12.5824685304086	2.63660146231204e-36	6.52461210016218e-34	ISG20	protein_coding	ENSG00000172183.13	chr15:88636152-88655621
ENST00000591921.1	1124.55789569224	0.860488122971137	0.0684382956231034	12.5731962658733	2.96490177923152e-36	7.3144583032377e-34	MAP4K1	protein_coding	ENSG00000104814.11	chr19:38587699-38609634
ENST00000306591.10	2373.78603501451	0.719610023287083	0.0572363921121213	12.5725958036877	2.98751108074957e-36	7.34762771264844e-34	TMC6	protein_coding	ENSG00000141524.14	chr17:78112924-78128630
ENST00000533194.4	4715.94900240616	0.641255910724207	0.0510072128455261	12.5718672899504	3.01517208516357e-36	7.3929806557873e-34	CCT3	protein_coding	ENSG00000163468.13	chr1:156318956-156338292
ENST00000419343.6	921.060937582162	1.01139141455349	0.0805120868587347	12.5619823558674	3.41663808635774e-36	8.351805136829e-34	PDCD5	protein_coding	ENSG00000105185.10	chr19:32581200-32587387
ENST00000477607.5	1099.26774421585	0.864533887785877	0.0689049066446937	12.5467681459003	4.14067536722331e-36	1.00909139693991e-33	P4HB	retained_intron	ENSG00000185624.13	chr17:81846446-81856010
ENST00000586296.4	1127.49479790731	0.847213438377567	0.0676963406216454	12.5149074617288	6.18799519430284e-36	1.50345781420853e-33	MAP4K1	protein_coding	ENSG00000104814.11	chr19:38587643-38617966
ENST00000481849.4	1200.15314255399	0.873357191619685	0.0697904154480788	12.513999035719	6.25919324584078e-36	1.51616192164659e-33	HLA-B	retained_intron	ENSG00000234745.8	chr6:31353871-31354806
ENST00000622082.3	1216.48666721886	0.979238463957105	0.0783035702035168	12.5056681504048	6.95128814719891e-36	1.67873608754854e-33	NUCB2	protein_coding	ENSG00000070081.14	chr11:17295321-17331523
ENST00000458064.5	1207.09419570379	0.979494161209077	0.0783744047204678	12.4976280802714	7.69119568817741e-36	1.85184590956964e-33	NUCB2	protein_coding	ENSG00000070081.14	chr11:17295321-17331523
ENST00000423613.5	210.068870705141	1.62153331902879	0.13008097565749	12.465568549381	1.15048309045906e-35	2.76177943792894e-33	TNC	protein_coding	ENSG00000041982.13	chr9:115020945-115112757
ENST00000510437.4	16669.8349520205	0.7094351188387	0.0569727036016473	12.4521933134693	1.36054118148321e-35	3.25628271190928e-33	IGJ	protein_coding	ENSG00000132465.9	chr4:70656319-70666975
ENST00000405375.4	166.064714573762	1.78647064409429	0.14347369886781	12.4515549413712	1.37146855459069e-35	3.27266683839203e-33	CDKN1A	protein_coding	ENSG00000124762.12	chr6:36678709-36687337
ENST00000526481.5	176.143713808095	1.73927737137511	0.139731568766532	12.4472757783258	1.44700312415716e-35	3.44266517770541e-33	CTSB	nonsense_mediated_decay	ENSG00000164733.19	chr8:11842523-11845793
ENST00000244741.8	165.582214168495	1.78922085741406	0.143841043455162	12.4388756813475	1.60750659576091e-35	3.81321490635853e-33	CDKN1A	protein_coding	ENSG00000124762.12	chr6:36678657-36687339
ENST00000617819.3	904.121459724396	0.889900652036538	0.0717030374274556	12.4109198712381	2.28017934399976e-35	5.39292682723341e-33	HSPA4	protein_coding	ENSG00000170606.12	chr5:133051969-133104436
ENST00000497377.4	1205.48441181128	0.867440400263189	0.0699307872455319	12.4042704855809	2.4775895976853e-35	5.84259349303565e-33	HLA-B	retained_intron	ENSG00000234745.8	chr6:31353871-31355076
ENST00000601274.4	1617.4860982791	0.806098086853416	0.0650487500228604	12.3922148630085	2.87978256288615e-35	6.77112042014914e-33	FBL	protein_coding	ENSG00000105202.6	chr19:39834716-39846357
ENST00000446905.4	4625.21755428988	0.630834819683139	0.0509734623755151	12.3757498565794	3.53576570712456e-35	8.28919949900096e-33	CCT3	protein_coding	ENSG00000163468.13	chr1:156320839-156367873
ENST00000545888.5	1317.20396993357	0.79324797570616	0.0641022748585497	12.3747242583289	3.58122074039898e-35	8.37128619602652e-33	MARS	nonsense_mediated_decay	ENSG00000166986.11	chr12:57488065-57516655
ENST00000537638.5	1312.89252278829	0.795804592533995	0.0643485647547708	12.3670915671044	3.93824907361948e-35	9.17909692513555e-33	MARS	nonsense_mediated_decay	ENSG00000166986.11	chr12:57487293-57517569
ENST00000558942.4	539.281004675247	1.200693717937	0.0971373788700696	12.3607794641344	4.26005774616244e-35	9.87176040380959e-33	ISG20	retained_intron	ENSG00000172183.13	chr15:88638962-88655616
ENST00000601786.4	951.76213577694	0.913338270535817	0.073888728216309	12.3609959541058	4.24859956868047e-35	9.87176040380959e-33	MAP2K2	retained_intron	ENSG00000126934.12	chr19:4090323-4103204
ENST00000262027.8	1315.84800193688	0.795025462859665	0.0643236551665202	12.359768125762	4.31399297184425e-35	9.96793453880485e-33	MARS	protein_coding	ENSG00000166986.11	chr12:57487956-57516649
ENST00000261735.3	2161.27532917209	0.747062985972706	0.0604468879257891	12.3589983141875	4.35550172638412e-35	1.00349257878743e-32	ERP29	protein_coding	ENSG00000089248.6	chr12:112013315-112023451
ENST00000305978.5	533.865957711744	1.0922095067206	0.0885030127560348	12.3409302430343	5.4522276379868e-35	1.25257509329085e-32	SCAND1	protein_coding	ENSG00000171222.9	chr20:35953616-35954626
ENST00000560573.1	538.924936944021	1.20155944293315	0.0973993244293676	12.3364248158056	5.76598374391706e-35	1.32087155605652e-32	ISG20	retained_intron	ENSG00000172183.13	chr15:88639042-88655648
ENST00000546477.1	1909.37693090347	0.747210518224357	0.0605816258912396	12.3339462622843	5.94617153381538e-35	1.35826820865598e-32	ERP29	protein_coding	ENSG00000089248.6	chr12:112018803-112023168
ENST00000511481.4	388.567600113153	1.22359136121816	0.0992777062775087	12.3249358501282	6.64963795160938e-35	1.51464395364812e-32	SEC24D	protein_coding	ENSG00000150961.13	chr4:118723023-118769840
ENST00000434333.1	1117.82803965758	0.840399381403562	0.068245842838589	12.3142941232512	7.58761388821838e-35	1.72339860150021e-32	HLA-B	protein_coding	ENSG00000234745.8	chr6:31355506-31357188
ENST00000373991.3	535.677558574075	1.08846013417028	0.0884176239365154	12.3104431640439	7.95849865322666e-35	1.802532500052e-32	SCAND1	protein_coding	ENSG00000171222.9	chr20:35953628-35959472
ENST00000505134.4	373.311428857218	1.24040452062897	0.100764237076076	12.309967867791	8.00550541308424e-35	1.80807158594442e-32	SEC24D	processed_transcript	ENSG00000150961.13	chr4:118722829-118766563
ENST00000615116.1	534.042260135493	1.09061692410518	0.0886458502399185	12.3030792885786	8.71858134864447e-35	1.96359105441465e-32	SCAND1	protein_coding	ENSG00000171222.9	chr20:35953616-35955359
ENST00000495835.1	1320.08862370677	0.809116021728582	0.0658118626265287	12.2943796063056	9.70993783480492e-35	2.18073780313442e-32	HLA-C	retained_intron	ENSG00000204525.13	chr6:31270220-31272130
ENST00000625194.2	1304.32163488159	0.924125121441599	0.0751740307543951	12.2931431528642	9.85964171195615e-35	2.20817417089726e-32	ADSL	protein_coding	ENSG00000239900.10	chr22:40354258-40366517
ENST00000221801.6	1994.1514238167	0.79797306837053	0.064921121938363	12.2914244939904	1.0071544757971e-34	2.24934906853648e-32	FBL	protein_coding	ENSG00000105202.6	chr19:39834457-39846414
ENST00000510614.4	15470.5272243634	0.704588937204485	0.0573254214795092	12.2910380599005	1.01198099542975e-34	2.25385034032129e-32	IGJ	protein_coding	ENSG00000132465.9	chr4:70656362-70666884
ENST00000476482.1	1179.22015405536	0.854840527755751	0.069552445752269	12.2905890441367	1.01761802300739e-34	2.26012681021293e-32	P4HB	retained_intron	ENSG00000185624.13	chr17:81843960-81846671
ENST00000466425.1	1870.48731410257	0.839282531452772	0.0682975032668659	12.2886268356452	1.04262024850688e-34	2.30925984212112e-32	PSMB4	retained_intron	ENSG00000159377.9	chr1:151400900-151401937
ENST00000529010.4	1382.19622255707	0.932822779136138	0.0759328578005232	12.2848369751429	1.09265062290381e-34	2.41340335105183e-32	NUCB2	protein_coding	ENSG00000070081.14	chr11:17276764-17332211
ENST00000338639.8	1402.54179481557	0.844462055140325	0.0687671050301177	12.2800291617697	1.15956457369762e-34	2.55416396675625e-32	PARK7	protein_coding	ENSG00000116288.11	chr1:7961662-7985279
ENST00000377491.4	1385.06594395106	0.843537612717951	0.068699453093105	12.2786656187022	1.17927235911129e-34	2.59045751257055e-32	PARK7	protein_coding	ENSG00000116288.11	chr1:7961893-7985250
ENST00000490221.4	5162.03193071721	0.622691829762491	0.050722964874654	12.2763294949591	1.21381366102981e-34	2.65904786103956e-32	CCT3	retained_intron	ENSG00000163468.13	chr1:156320839-156336007
ENST00000586035.1	763.788462606944	1.01124738157444	0.0824340638846882	12.2673483984608	1.35622376389854e-34	2.9629239493694e-32	PDCD5	protein_coding	ENSG00000105185.10	chr19:32581525-32587414
ENST00000493678.4	1393.95555849436	0.843536382262192	0.0687756216544179	12.2650491841539	1.39527543990099e-34	3.03995636468429e-32	PARK7	protein_coding	ENSG00000116288.11	chr1:7961691-7985505
ENST00000184266.2	1003.75137501314	0.868764654211936	0.0708347503773673	12.2646674066564	1.40186713742388e-34	3.04604074103989e-32	NDUFB4	protein_coding	ENSG00000065518.7	chr3:120596308-120602500
ENST00000615513.3	162.763689998825	1.76838957223161	0.144235045671533	12.2604708446432	1.47639523891581e-34	3.19068510689466e-32	CDKN1A	protein_coding	ENSG00000124762.12	chr6:36676459-36687337
ENST00000448526.5	162.763689998825	1.76838957223161	0.144235045671533	12.2604708446432	1.47639523891581e-34	3.19068510689466e-32	CDKN1A	protein_coding	ENSG00000124762.12	chr6:36676489-36687337
ENST00000380490.4	152.878996826222	1.89634485895836	0.154751661307089	12.2541163237999	1.59680449317527e-34	3.44162878101631e-32	ALOX5AP	protein_coding	ENSG00000132965.8	chr13:30735507-30764426
ENST00000595545.4	1950.06594625033	0.804498745841046	0.0656979053393775	12.2454245943645	1.7774442477829e-34	3.82069503749966e-32	FBL	protein_coding	ENSG00000105202.6	chr19:39834457-39840441
ENST00000237530.9	3847.09573680674	0.708496417028401	0.0578817951071698	12.2404015928773	1.89094681766244e-34	4.05380572049571e-32	RPN2	protein_coding	ENSG00000118705.15	chr20:37179045-37241623
ENST00000628866.1	1257.026315913	0.793523458515949	0.0648323184491789	12.2396279740941	1.90905653231388e-34	4.08171559060966e-32	MARS	protein_coding	ENSG00000166986.11	chr12:57488067-57516649
ENST00000493373.4	1169.48231106281	0.84731290556717	0.0692503498738758	12.2355036055466	2.0085519848792e-34	4.28302343201182e-32	PARK7	protein_coding	ENSG00000116288.11	chr1:7954290-7985052
ENST00000617770.3	152.569510222711	1.89288954284527	0.154819000561986	12.226467913978	2.24489480844245e-34	4.77430174937132e-32	ALOX5AP	protein_coding	ENSG00000132965.8	chr13:30713477-30764425
ENST00000530290.4	156.872391468871	1.83149253942622	0.14985511513793	12.2217552449943	2.37892185452957e-34	5.04595757810772e-32	CTSB	processed_transcript	ENSG00000164733.19	chr8:11847116-11848627
ENST00000391614.6	14671.5023102502	0.706262861803933	0.0577915745638817	12.2208620743365	2.40520522540082e-34	5.08824655836906e-32	IGJ	protein_coding	ENSG00000132465.9	chr4:70656384-70666526
ENST00000557529.1	1138.13121169477	0.822751751849426	0.0673630321795046	12.2136983034999	2.62671964951294e-34	5.5422402120697e-32	SHMT2	protein_coding	ENSG00000182199.9	chr12:57232460-57234694
ENST00000466373.1	685.068995278162	1.02810209043024	0.084230664510872	12.2057934174025	2.89472887198813e-34	6.0916947899807e-32	UFD1L	retained_intron	ENSG00000070010.17	chr22:19450624-19467716
ENST00000377488.4	1247.1007632224	0.842123021070841	0.069011570191129	12.2026352789621	3.00924573812177e-34	6.31610745526512e-32	PARK7	protein_coding	ENSG00000116288.11	chr1:7961968-7985111
ENST00000377493.8	1377.18026905946	0.840456138444409	0.0689299938616808	12.1928944333133	3.39157424387133e-34	7.08150103450823e-32	PARK7	protein_coding	ENSG00000116288.11	chr1:7961700-7985281
ENST00000373622.8	3800.39963726643	0.705342695018672	0.0578481230192655	12.1930091799827	3.38680095024149e-34	7.08150103450823e-32	RPN2	protein_coding	ENSG00000118705.15	chr20:37179160-37241619
ENST00000328703.10	2151.4649598246	0.733617519827316	0.0601843766250425	12.189501012827	3.5357971531197e-34	7.36345828942419e-32	HAX1	protein_coding	ENSG00000143575.13	chr1:154272510-154275875
ENST00000573778.5	942.794098639113	0.885612925517469	0.0727572073397894	12.1721676504363	4.37312576017937e-34	9.08363930569072e-32	P4HB	protein_coding	ENSG00000185624.13	chr17:81846970-81860535
ENST00000416801.5	1338.78397290486	0.85135655990497	0.0700114710647933	12.160243842285	5.06074038300923e-34	1.04847556183182e-31	TAX1BP1	nonsense_mediated_decay	ENSG00000106052.12	chr7:27740146-27828864
ENST00000531435.4	2156.0527220059	0.732495389689167	0.0602481887363388	12.1579653273022	5.20386924100316e-34	1.07404445016885e-31	HAX1	retained_intron	ENSG00000143575.13	chr1:154272628-154275875
ENST00000485064.1	1013.63664626726	0.854463548093599	0.070280785448326	12.1578542789884	5.21094678235528e-34	1.07404445016885e-31	NDUFB4	protein_coding	ENSG00000065518.7	chr3:120596327-120602324
ENST00000483970.5	2152.97725320629	0.732236420296229	0.0602403538678348	12.1552476584505	5.37985106927221e-34	1.10601461290284e-31	HAX1	protein_coding	ENSG00000143575.13	chr1:154272608-154275873
ENST00000537320.4	195.697978089718	1.62257208754482	0.133610230136085	12.1440707488655	6.16793568039587e-34	1.26478963422706e-31	TNC	protein_coding	ENSG00000041982.13	chr9:115021028-115091141
ENST00000594443.4	1818.36662425151	0.803086956978555	0.0662726588788581	12.1179226933771	8.4883387790351e-34	1.73616843526907e-31	FBL	nonsense_mediated_decay	ENSG00000105202.6	chr19:39834502-39846370
ENST00000491335.1	997.594639546077	0.859729006923268	0.0709604368385487	12.115610405265	8.7311674282205e-34	1.78129145562306e-31	NDUFB4	nonsense_mediated_decay	ENSG00000065518.7	chr3:120596356-120602328
ENST00000597224.4	1659.83941427254	0.801982063486019	0.0662020471022983	12.1141580750027	8.88720142135608e-34	1.80852293289718e-31	FBL	protein_coding	ENSG00000105202.6	chr19:39834690-39840722
ENST00000462445.1	624.35237089735	1.11399112853715	0.0922229431790065	12.0793274443093	1.35826147446579e-33	2.75703008860046e-31	SRGN	processed_transcript	ENSG00000122862.4	chr10:69088105-69104541
ENST00000492739.1	873.959137578069	0.904008888805486	0.0748920041270606	12.0708331863006	1.50601715689747e-33	3.04922837388194e-31	NDUFB4	protein_coding	ENSG00000065518.7	chr3:120596346-120602323
ENST00000461952.1	1460.91315592415	0.77497442660686	0.0642274812537142	12.066087778618	1.59540284417838e-33	3.2220707617263e-31	RPL5	retained_intron	ENSG00000122406.11	chr1:92832761-92836271
ENST00000472244.4	994.579990932919	0.856084103778878	0.0710345348106277	12.0516605910228	1.90081433419813e-33	3.82923345948084e-31	P4HB	processed_transcript	ENSG00000185624.13	chr17:81846509-81859169
ENST00000415537.1	1251.71428300201	0.805326600116441	0.066909422220504	12.0360716531438	2.29632623846833e-33	4.61440714656425e-31	HLA-C	protein_coding	ENSG00000204525.13	chr6:31270213-31272069
ENST00000586967.1	1441.69468397154	0.848879940990578	0.0708590182473845	11.9798433846056	4.53178999598326e-33	9.08374645744864e-31	CALR	nonsense_mediated_decay	ENSG00000179218.12	chr19:12943872-12944489
ENST00000489662.1	409.688388036875	1.19493664080327	0.0997572901894693	11.9784392552536	4.60919353268445e-33	9.21585833076244e-31	PDIA6	processed_transcript	ENSG00000143870.11	chr2:10797098-10812754
ENST00000489417.4	930.505720523971	0.887411442787361	0.0740950908125158	11.9766563891904	4.70936985780401e-33	9.39273274773657e-31	SND1	retained_intron	ENSG00000197157.9	chr7:128086470-128092609
ENST00000297185.6	7582.67208613349	0.582928129468614	0.0487257710163086	11.9634459816656	5.52217659670848e-33	1.09865279198733e-30	HSPA9	protein_coding	ENSG00000113013.11	chr5:138554881-138575444
ENST00000549370.4	7430.82752773886	0.660594420704635	0.0552239292288239	11.9621046515437	5.61212106684427e-33	1.11378376954812e-30	RPL18	nonsense_mediated_decay	ENSG00000063177.11	chr19:48615335-48619176
ENST00000549920.4	7440.82465133525	0.660404268344256	0.0552157927931989	11.9604235479817	5.72690648697309e-33	1.13375779830254e-30	RPL18	protein_coding	ENSG00000063177.11	chr19:48615327-48619536
ENST00000591436.4	1494.64176760436	0.782035720810235	0.0653920410257218	11.9591881296781	5.81274411948718e-33	1.14791674387252e-30	TMC6	protein_coding	ENSG00000141524.14	chr17:78113147-78122748
ENST00000428119.1	333.671221302337	1.30420907481191	0.109079303460235	11.9565218463956	6.00237819390305e-33	1.18245375634093e-30	RHBDD2	protein_coding	ENSG00000005486.15	chr7:75882043-75888921
ENST00000084795.8	7438.40286254359	0.660216567099923	0.0552448914652686	11.9507261140152	6.43604391818793e-33	1.26477727762861e-30	RPL18	protein_coding	ENSG00000063177.11	chr19:48615330-48617884
ENST00000455836.1	1963.06836679001	0.747611387295205	0.0626026372234965	11.942170816641	7.13367056867982e-33	1.39844361578389e-30	ERP29	protein_coding	ENSG00000089248.6	chr12:112013347-112023220
ENST00000463132.4	4823.14042393988	0.620186081120759	0.0519756669083974	11.9322390266542	8.03819403822753e-33	1.57191785755368e-30	CCT3	processed_transcript	ENSG00000163468.13	chr1:156320838-156367837
ENST00000549273.4	7351.47495576418	0.658567124901472	0.0552099590781766	11.9284117557296	8.41639397978146e-33	1.64187259491708e-30	RPL18	protein_coding	ENSG00000063177.11	chr19:48615365-48619177
ENST00000546623.4	7385.15149570218	0.66002710166943	0.0553471235348901	11.9252286210205	8.7443642333718e-33	1.69759233778035e-30	RPL18	protein_coding	ENSG00000063177.11	chr19:48615332-48617797
ENST00000304218.4	7453.58029614315	-0.760352464793284	0.063759303316106	-11.9253571674648	8.73087696036664e-33	1.69759233778035e-30	HIST1H1E	protein_coding	ENSG00000168298.5	chr6:26156390-26157050
ENST00000531790.4	1771.95526419166	0.768481930342642	0.0645845562457897	11.8988497407651	1.19989598523832e-32	2.32379855807821e-30	SSR2	nonsense_mediated_decay	ENSG00000163479.12	chr1:156009549-156020912
ENST00000532086.1	1300.22095515167	0.818461690336058	0.0688512648256672	11.8873878701927	1.37644327258796e-32	2.65928840263994e-30	IL32	retained_intron	ENSG00000008517.15	chr16:3065354-3067834
ENST00000623632.2	1097.89336913117	0.882387412333439	0.074259568531272	11.8824742694519	1.45981310008298e-32	2.81357920044358e-30	ADSL	protein_coding	ENSG00000239900.10	chr22:40346499-40361313
ENST00000590325.1	2035.04048899912	0.807321760218948	0.0679470486256332	11.8816310133945	1.47461660050958e-32	2.83529519893662e-30	CALR	retained_intron	ENSG00000179218.12	chr19:12938613-12940370
ENST00000525377.5	1422.20392216568	0.806493045895348	0.067886436978168	11.8800320328303	1.50309750920273e-32	2.88314239456594e-30	IL32	protein_coding	ENSG00000008517.15	chr16:3065640-3082192
ENST00000597634.4	1323.20028972545	0.82495274151693	0.069464000505043	11.8759751168814	1.57783383727398e-32	3.01927354188433e-30	FBL	protein_coding	ENSG00000105202.6	chr19:39836555-39846342
ENST00000281828.6	1011.99076548276	0.875649519796061	0.0737650601693782	11.8707897449742	1.67875350494219e-32	3.20474044093464e-30	FARSB	protein_coding	ENSG00000116120.9	chr2:222570535-222656337
ENST00000552588.4	7371.88350144598	0.658277952918311	0.0554692284784711	11.8674438238095	1.74724929539479e-32	3.32757610465947e-30	RPL18	protein_coding	ENSG00000063177.11	chr19:48615330-48619181
ENST00000329967.9	1527.98004898525	0.905386261167281	0.0764399315907386	11.8444148539371	2.3001820189049e-32	4.37023682255349e-30	SIVA1	protein_coding	ENSG00000184990.11	chr14:104753099-104759657
ENST00000559876.1	437.618705640876	1.22703547594687	0.10364841176265	11.8384397317802	2.47005365863278e-32	4.68189036032765e-30	ISG20	protein_coding	ENSG00000172183.13	chr15:88638952-88655511
ENST00000485784.1	506.359176721504	1.07509660350918	0.0908192048059488	11.8377671969966	2.48993707393859e-32	4.70844751684547e-30	GARS	retained_intron	ENSG00000106105.12	chr7:30631148-30633911
ENST00000478640.5	4483.78784049527	0.61733273762544	0.0522206430535108	11.8216226673589	3.01798141779737e-32	5.69354621449783e-30	CCT3	protein_coding	ENSG00000163468.13	chr1:156320922-156338305
ENST00000593119.4	1382.49795732713	0.755449713717983	0.0639262566364542	11.8175183948936	3.16908018325004e-32	5.96456598433384e-30	LONP1	protein_coding	ENSG00000196365.10	chr19:5691834-5720165
ENST00000585374.4	1372.54364191533	0.75704294482594	0.0641388440662413	11.8031897182943	3.7579160188505e-32	7.05625739014978e-30	LONP1	protein_coding	ENSG00000196365.10	chr19:5691834-5720146
ENST00000360614.6	1395.4150824939	0.753156236952685	0.0638184310792282	11.8015473620414	3.83199468149839e-32	7.17854368161631e-30	LONP1	protein_coding	ENSG00000196365.10	chr19:5691833-5720290
ENST00000552347.4	7503.42084197259	0.65269782959441	0.0553336219820321	11.7956823756514	4.10856730820223e-32	7.67871118035055e-30	RPL18	retained_intron	ENSG00000063177.11	chr19:48615327-48619163
ENST00000550973.4	7066.51748596616	0.661066338508566	0.0560530233261897	11.7935893423914	4.21199302513169e-32	7.85370178532578e-30	RPL18	protein_coding	ENSG00000063177.11	chr19:48615392-48619127
ENST00000551749.4	7514.75653340474	0.65101536387425	0.0552470426416177	11.7837142541244	4.73591973549985e-32	8.81012929357092e-30	RPL18	retained_intron	ENSG00000063177.11	chr19:48615330-48619183
ENST00000514561.4	427.461171869827	1.14822239846429	0.0975477902481927	11.7708704168781	5.51524981361081e-32	1.02361504526779e-29	SEC24D	nonsense_mediated_decay	ENSG00000150961.13	chr4:118736028-118838670
ENST00000263774.7	677.410102606542	0.94574056567107	0.0803972947838922	11.7633381597381	6.0302048791071e-32	1.11660454225646e-29	NDUFS3	protein_coding	ENSG00000213619.8	chr11:47579009-47584562
ENST00000576541.1	824.109199639085	0.899516901081075	0.0764997420007794	11.7584305195684	6.39112707356739e-32	1.18070918549421e-29	P4HB	protein_coding	ENSG00000185624.13	chr17:81847326-81860478
ENST00000484101.4	505.091333484131	1.05007250409857	0.089312179117956	11.757327102183	6.47518394394888e-32	1.19348804197226e-29	UFD1L	processed_transcript	ENSG00000070010.17	chr22:19465201-19479083
ENST00000547892.1	7533.41910691432	0.649324968634378	0.0552333826335914	11.7560239419318	6.57587167384518e-32	1.20926660336137e-29	RPL18	retained_intron	ENSG00000063177.11	chr19:48615331-48619175
ENST00000470363.4	983.82755997453	0.853392650880883	0.0725949408701167	11.75553889365	6.61374426847243e-32	1.21344802736289e-29	HLA-C	retained_intron	ENSG00000204525.13	chr6:31268748-31270422
ENST00000496643.1	518.678155877707	1.05096486716794	0.0894340793509194	11.7512795434969	6.95575351129778e-32	1.27328402974619e-29	GARS	retained_intron	ENSG00000106105.12	chr7:30631964-30634033
ENST00000374479.3	622.526320113487	0.997110288635152	0.0848742520121512	11.7480892614217	7.22337063166764e-32	1.31926061618644e-29	FUCA1	protein_coding	ENSG00000179163.11	chr1:23845076-23868294
ENST00000457918.5	1908.30057447036	0.731535481471885	0.0623423282919277	11.7341700497029	8.51575401712909e-32	1.55176392178495e-29	HAX1	protein_coding	ENSG00000143575.13	chr1:154272588-154275784
ENST00000474381.1	1040.86445744695	0.819897947154745	0.0699609392252581	11.7193673531863	1.01426594334289e-31	1.84403208175388e-29	HLA-B	retained_intron	ENSG00000234745.8	chr6:31355521-31356905
ENST00000419654.5	436.89715572498	1.14308097887084	0.0976250357947778	11.7088917772462	1.14769901512021e-31	2.0819052405952e-29	SEC24D	protein_coding	ENSG00000150961.13	chr4:118736551-118836171
ENST00000590729.4	1288.49655541544	0.767736188946541	0.0655929277020677	11.7045574247533	1.20787809685049e-31	2.18612302594308e-29	LONP1	protein_coding	ENSG00000196365.10	chr19:5691954-5719849
ENST00000469225.1	1164.42077279315	0.842483073567243	0.0719926816228146	11.7023432740177	1.23981838547723e-31	2.23887744393679e-29	PARK7	protein_coding	ENSG00000116288.11	chr1:7965350-7985282
ENST00000550645.4	6544.50960344477	0.660237172643574	0.0564505446769086	11.6958512344283	1.33838411047796e-31	2.4114373305596e-29	RPL18	protein_coding	ENSG00000063177.11	chr19:48615330-48619163
ENST00000378549.5	419.566835132973	1.11994561438258	0.095778643951895	11.6930619204118	1.38308658743939e-31	2.48639274456761e-29	ITM2B	protein_coding	ENSG00000136156.11	chr13:48233202-48261388
ENST00000590558.4	1358.0209345127	0.752745340058911	0.0643902963276256	11.6903537177225	1.42790671595179e-31	2.56122381815621e-29	LONP1	nonsense_mediated_decay	ENSG00000196365.10	chr19:5691834-5719871
ENST00000528652.2	1177.6588659515	0.814499277258055	0.0696810087755259	11.6889708052581	1.45134679183735e-31	2.59745721151641e-29	IL32	retained_intron	ENSG00000008517.15	chr16:3067803-3069412
ENST00000589217.1	259.563147097341	1.40293899821474	0.120141450699128	11.6773935228079	1.66317490365877e-31	2.96993401838648e-29	TNRC6C-AS1	antisense	ENSG00000204282.4	chr17:78107397-78111799
ENST00000540670.5	1322.15727470306	0.754422375765653	0.0646146633712164	11.6757147124862	1.69633972756661e-31	3.02242503726302e-29	LONP1	protein_coding	ENSG00000196365.10	chr19:5691834-5720572
ENST00000478034.4	926.383017111084	0.847301203867779	0.0725823497126587	11.673653542798	1.73795717012135e-31	3.08971019924589e-29	P4HB	retained_intron	ENSG00000185624.13	chr17:81846359-81855451
ENST00000556431.1	1545.54185995692	0.891462114349856	0.0764540458901633	11.6601038436941	2.03793693811132e-31	3.61499353592676e-29	SIVA1	retained_intron	ENSG00000184990.11	chr14:104753201-104759653
ENST00000614388.3	2185.46408059514	0.759120840539304	0.0652928132805527	11.6264072935177	3.02565748933265e-31	5.35521338145061e-29	COPE	protein_coding	ENSG00000105669.11	chr19:18899514-18919388
ENST00000339647.5	3316.23872124082	-0.665804676327509	0.0572711536636276	-11.6254804336228	3.05867747848295e-31	5.40173222180189e-29	UBC	protein_coding	ENSG00000150991.13	chr12:124911647-124915147
ENST00000262812.7	2185.80074062282	0.758960389970238	0.0652945695440338	11.6236372376788	3.12540933490777e-31	5.50745208031286e-29	COPE	protein_coding	ENSG00000105669.11	chr19:18899513-18919397
ENST00000536769.1	3323.03408165612	-0.662730112782368	0.0571036273720807	-11.6057445609207	3.85319107997375e-31	6.77502531601174e-29	UBC	protein_coding	ENSG00000150991.13	chr12:124911603-124915348
ENST00000609181.4	2496.69120520397	0.699731849393394	0.0603098792476675	11.6022757485534	4.01263623064406e-31	7.03993758644595e-29	EPRS	protein_coding	ENSG00000136628.16	chr1:219987295-220046451
ENST00000333511.6	1920.53634441645	0.705369268884374	0.0609403674391862	11.5747459118667	5.53349562317657e-31	9.68700026364741e-29	BSG	protein_coding	ENSG00000172270.17	chr19:572569-583493
ENST00000353555.7	1918.54976382796	0.706290987974614	0.061054890405515	11.5681312878225	5.97703036105695e-31	1.04406610084711e-28	BSG	protein_coding	ENSG00000172270.17	chr19:572577-583493
ENST00000439013.5	253.924988986286	1.36867303516616	0.118324586360817	11.5671060196446	6.0488678093017e-31	1.05431765916129e-28	RARRES3	protein_coding	ENSG00000133321.9	chr11:63536815-63545387
ENST00000586316.4	698.803917349831	1.00345609007418	0.0867593432808663	11.5659714807395	6.12936084271973e-31	1.06603013806417e-28	PDCD5	retained_intron	ENSG00000105185.10	chr19:32584868-32587425
ENST00000266646.2	111.942147036949	1.96952781097957	0.170481674465406	11.552724462354	7.15167666968491e-31	1.24114097840259e-28	INHBE	protein_coding	ENSG00000139269.2	chr12:57455320-57458008
ENST00000576052.1	793.45179006431	0.914420172886652	0.0792077484491153	11.5445798017361	7.86247725092903e-31	1.36155011020516e-28	P4HB	protein_coding	ENSG00000185624.13	chr17:81847031-81860533
ENST00000545507.5	1841.83596988035	0.704462331962571	0.0610543885467627	11.5382751138849	8.46047384417359e-31	1.46194799973739e-28	BSG	protein_coding	ENSG00000172270.17	chr19:571308-583493
ENST00000571617.1	716.569168565943	0.927863659987922	0.0804825914351891	11.5287498009444	9.4506110815121e-31	1.62952923719027e-28	P4HB	protein_coding	ENSG00000185624.13	chr17:81844065-81860532
ENST00000571735.1	1854.69040755239	0.704212205548415	0.0610849273065448	11.5284119438244	9.48776712727507e-31	1.63242530628897e-28	BSG	retained_intron	ENSG00000172270.17	chr19:578847-583492
ENST00000470866.1	7485.43631250564	0.664794446073201	0.0576814342759392	11.525275930084	9.83964616589833e-31	1.68934293423854e-28	IGJ	protein_coding	ENSG00000132465.9	chr4:70657268-70681817
ENST00000538334.1	1010.36984891427	0.800727553317386	0.0695278417969723	11.5166461754355	1.08762442421991e-30	1.86332374113469e-28	ANAPC5	retained_intron	ENSG00000089053.11	chr12:121326485-121335172
ENST00000600932.4	2176.0112984368	0.755244694277711	0.0656160193656807	11.5100657061914	1.17388928478561e-30	2.00682505491558e-28	COPE	protein_coding	ENSG00000105669.11	chr19:18899562-18919380
ENST00000589271.4	1268.43972379003	0.750494725414447	0.0652309681127206	11.5051906652309	1.24214538797964e-30	2.11899431739216e-28	TMC6	protein_coding	ENSG00000141524.14	chr17:78124557-78128758
ENST00000532247.4	1439.18398912252	0.776468690220376	0.0675541505644923	11.4940190015283	1.41378014436461e-30	2.4066680342859e-28	IL32	retained_intron	ENSG00000008517.15	chr16:3065638-3068665
ENST00000542877.4	174.24681407057	1.6112139304775	0.140196581054437	11.4925336863378	1.43830531414288e-30	2.44322973468957e-28	TNC	protein_coding	ENSG00000041982.13	chr9:115021156-115091018
ENST00000472898.4	1453.64327866988	0.759545030659708	0.0661202565557816	11.487327336955	1.52765312514174e-30	2.58951738409332e-28	SSR2	retained_intron	ENSG00000163479.12	chr1:156011580-156020928
ENST00000536416.4	897.85502388649	0.895183265069692	0.077952002754263	11.4837750595284	1.59175515513955e-30	2.6924840681177e-28	ANAPC5	processed_transcript	ENSG00000089053.11	chr12:121345839-121352417
ENST00000552705.4	4759.52051204256	0.650011273271203	0.0566125788163255	11.4817464044538	1.62955329570446e-30	2.75061735037878e-28	RPL18	retained_intron	ENSG00000063177.11	chr19:48615981-48619183
ENST00000531917.4	1454.68029486114	0.757490531812907	0.0659985028064718	11.4773896316119	1.71376682068879e-30	2.8866889947308e-28	SSR2	protein_coding	ENSG00000163479.12	chr1:156011809-156020789
ENST00000547897.4	6105.94958552552	0.66487509112315	0.0579374470464344	11.4757402166906	1.74676411794999e-30	2.93610174945481e-28	RPL18	non_stop_decay	ENSG00000063177.11	chr19:48615329-48619168
ENST00000254801.7	26814.852479469	0.670580567349863	0.0584607006502234	11.4706214583711	1.85323554721303e-30	3.10855062143193e-28	IGJ	protein_coding	ENSG00000132465.9	chr4:70655540-70666660
ENST00000543780.4	26814.5406502599	0.67055371002938	0.0584604513231505	11.4702109691691	1.86204770769307e-30	3.11681129660574e-28	IGJ	protein_coding	ENSG00000132465.9	chr4:70655543-70666631
ENST00000403550.4	721.381707467596	1.00736195779566	0.0878269848713576	11.4698456205819	1.86992578811583e-30	3.12347728832398e-28	BSCL2	protein_coding	ENSG00000168000.13	chr11:62690294-62706234
ENST00000585583.4	911.853834359724	0.831834805337134	0.0726484578207289	11.4501371438581	2.34773782534032e-30	3.91344955010678e-28	MAP4K1	nonsense_mediated_decay	ENSG00000104814.11	chr19:38597347-38613927
ENST00000352433.8	852.148386578973	0.886162484480849	0.0774270735137687	11.4451243507643	2.48747537171118e-30	4.13777594093484e-28	PTTG1	protein_coding	ENSG00000164611.11	chr5:160421821-160428744
ENST00000360796.8	721.942908385909	1.00015841648763	0.0874009896999836	11.4433305609103	2.53945950018192e-30	4.21550277030199e-28	BSCL2	protein_coding	ENSG00000168000.13	chr11:62690275-62707398
ENST00000466905.3	1458.20092138697	0.759126669518983	0.0663446999870667	11.4421599565145	2.57396364723437e-30	4.25515994449396e-28	SSR2	nonsense_mediated_decay	ENSG00000163479.12	chr1:156011809-156020931
ENST00000474377.4	1458.20092138697	0.759126669518983	0.0663446999870667	11.4421599565145	2.57396364723437e-30	4.25515994449396e-28	SSR2	nonsense_mediated_decay	ENSG00000163479.12	chr1:156011809-156020914
ENST00000482246.4	701.317291859746	0.915571833758441	0.0800766431891756	11.4336939873399	2.83774403879569e-30	4.68157698647244e-28	KRTCAP2	processed_transcript	ENSG00000163463.10	chr1:155169408-155173268
ENST00000407022.6	712.249707138899	1.00270336490406	0.0877079933685115	11.4322917033471	2.88395475367104e-30	4.74804361888781e-28	BSCL2	protein_coding	ENSG00000168000.13	chr11:62690294-62706344
ENST00000404488.6	318.169791240724	1.24089812946058	0.108598889281144	11.4264348159962	3.0851735275045e-30	5.06891481738229e-28	CRELD2	protein_coding	ENSG00000184164.13	chr22:49918634-49927540
ENST00000262193.6	2236.4658482433	0.728876374436998	0.0638623300120791	11.4132443069198	3.59081567251001e-30	5.88761593027623e-28	PSMB1	protein_coding	ENSG00000008018.8	chr6:170535116-170553341
ENST00000623978.2	996.526187534599	0.910597735829284	0.0798032966485609	11.4105278111428	3.70474430165516e-30	6.06202017587975e-28	ADSL	protein_coding	ENSG00000239900.10	chr22:40346528-40361566
ENST00000548622.1	415.812971208194	1.12495050244618	0.0986093372340943	11.4081539740562	3.80723475276662e-30	6.21703600829576e-28	HSP90B1	retained_intron	ENSG00000166598.11	chr12:103930381-103932176
ENST00000574914.1	721.411223486819	0.914026439827991	0.0801249306902993	11.4075161370299	3.83524977363991e-30	6.25005399087197e-28	P4HB	protein_coding	ENSG00000185624.13	chr17:81855188-81860573
ENST00000449942.5	425.65828712668	1.10008392369757	0.0966679994928239	11.3800216149009	5.25866973289988e-30	8.55232498670276e-28	FKBP2	protein_coding	ENSG00000173486.11	chr11:64241155-64244126
ENST00000619426.3	2615.90500247859	0.722831311662063	0.0635371411605327	11.3765161362196	5.47431892834761e-30	8.88501908981891e-28	PSMB3	protein_coding	ENSG00000277791.3	chr17:38752735-38764231
ENST00000371648.4	606.991636867518	0.973524801704703	0.085596034647486	11.3734801584444	5.66816276283756e-30	9.18104957573312e-28	EDF1	protein_coding	ENSG00000107223.11	chr9:136862489-136866266
ENST00000496081.4	5578.5175082174	0.592497386891732	0.0520980324601975	11.3727401767887	5.71643309062704e-30	9.24056799073175e-28	HLA-A	retained_intron	ENSG00000206503.10	chr6:29942547-29945884
ENST00000593503.4	1420.48644009545	0.793587895466578	0.0697872289155718	11.3715347033861	5.79594339149948e-30	9.35024445158241e-28	FBL	processed_transcript	ENSG00000105202.6	chr19:39834459-39838091
ENST00000407217.6	301.320146666062	1.26325953236291	0.11109861919573	11.3706141580152	5.85739869406021e-30	9.43041189743693e-28	CRELD2	protein_coding	ENSG00000184164.13	chr22:49918732-49927534
ENST00000435087.1	1561.37178156906	0.722586085017911	0.063575424479698	11.3658082652466	6.1888943125065e-30	9.94415166709711e-28	HAX1	protein_coding	ENSG00000143575.13	chr1:154272667-154275483
ENST00000368311.4	1502.74484085171	0.743721308878032	0.0654696075199004	11.3597948277293	6.63001632957034e-30	1.06316289854458e-27	SSR2	retained_intron	ENSG00000163479.12	chr1:156010220-156020950
ENST00000405837.4	730.901733863198	0.994970798493105	0.0875893330102085	11.3594973759778	6.65262828759942e-30	1.06465954260109e-27	BSCL2	protein_coding	ENSG00000168000.13	chr11:62690274-62709514
ENST00000328268.7	314.729298017025	1.24858464927328	0.109920976043357	11.3589297895316	6.69598815648451e-30	1.06946402073828e-27	CRELD2	protein_coding	ENSG00000184164.13	chr22:49918695-49927528
ENST00000556195.2	1251.14389900408	0.874459989365171	0.0770122823771048	11.3548120166497	7.01907008909603e-30	1.11883698131917e-27	SIVA1	protein_coding	ENSG00000184990.11	chr14:104753717-104759578
ENST00000463527.4	752.493842132103	0.868967999019476	0.0766098423062829	11.3427723235009	8.05515072919266e-30	1.2814402285024e-27	KRTCAP2	processed_transcript	ENSG00000163463.10	chr1:155169407-155172777
ENST00000530912.4	1855.64451830147	0.813745595134851	0.0717504823647299	11.3413257767151	8.18942888357854e-30	1.30022183965854e-27	PSMC3	protein_coding	ENSG00000165916.7	chr11:47418801-47426442
ENST00000303887.8	4115.03372729528	0.631250722421462	0.0556850767915325	11.3360842579901	8.6948555798753e-30	1.37773938870206e-27	MCM7	protein_coding	ENSG00000166508.16	chr7:100092780-100101940
ENST00000415548.1	3805.44467842884	0.603357939322792	0.0532255394125927	11.3358727028709	8.71589268768246e-30	1.37834880456214e-27	CCT3	protein_coding	ENSG00000163468.13	chr1:156324979-156338214
ENST00000549533.1	5012.39039532046	0.658174744565641	0.0581022974707321	11.3278609145737	9.55087745925757e-30	1.50742175773298e-27	RPL18	retained_intron	ENSG00000063177.11	chr19:48615330-48616425
ENST00000464670.1	431.868355678794	1.09162559934376	0.0963880450997831	11.3253214982593	9.83174852348233e-30	1.54870320847891e-27	LSP1	retained_intron	ENSG00000130592.12	chr11:1886731-1887345
ENST00000421906.4	708.90959369234	0.998810618548543	0.0882069690670921	11.3234887119727	1.00395412599817e-29	1.57833399831924e-27	BSCL2	protein_coding	ENSG00000168000.13	chr11:62690314-62706344
ENST00000301781.9	717.299444487815	0.995729748532218	0.0879891014942794	11.3165122909791	1.08711396473477e-29	1.70572648658522e-27	BSCL2	nonsense_mediated_decay	ENSG00000168000.13	chr11:62690311-62707518
ENST00000520452.4	851.460478852304	0.880207274665876	0.0777876626614798	11.3155125703726	1.09957782822713e-29	1.72191310764833e-27	PTTG1	protein_coding	ENSG00000164611.11	chr5:160421903-160428704
ENST00000621318.3	4117.40446537957	0.630035075407334	0.0557405479204347	11.3029939409038	1.26819284747909e-29	1.98208900828807e-27	MCM7	protein_coding	ENSG00000166508.16	chr7:100092728-100101940
ENST00000532105.1	1748.29994498747	0.730971650864044	0.0647012321864389	11.2976465232953	1.34781739041046e-29	2.10243779627102e-27	HAX1	protein_coding	ENSG00000143575.13	chr1:154272667-154275839
ENST00000354230.6	4068.78008298128	0.627535108338746	0.0555536924914353	11.2960107635598	1.37315092833388e-29	2.13779602197968e-27	MCM7	protein_coding	ENSG00000166508.16	chr7:100092728-100100780
ENST00000587552.4	1279.13727777634	0.746883732306353	0.066131007574957	11.2940020074515	1.40490842077952e-29	2.18149743495446e-27	LONP1	retained_intron	ENSG00000196365.10	chr19:5691833-5719804
ENST00000485286.4	4068.13769952776	0.627426221421154	0.0555544715690046	11.2938923492742	1.40666289240372e-29	2.18149743495446e-27	MCM7	retained_intron	ENSG00000166508.16	chr7:100092780-100100757
ENST00000489841.4	4115.25986694618	0.630097994326238	0.055836279066018	11.2847418357022	1.56099198074217e-29	2.41616245235416e-27	MCM7	retained_intron	ENSG00000166508.16	chr7:100092727-100101370
ENST00000532370.1	158.87682423732	1.73751891107588	0.153984236170056	11.2837453644087	1.57878079436052e-29	2.43898817977336e-27	CTSB	retained_intron	ENSG00000164733.19	chr8:11850864-11853819
ENST00000393964.1	853.16098308378	0.875633309447518	0.0776112187427872	11.2823033014012	1.60488099423391e-29	2.47454131453244e-27	PTTG1	protein_coding	ENSG00000164611.11	chr5:160421909-160428739
ENST00000447768.5	1675.60131668637	0.7110314596942	0.0630295547202882	11.2809215113387	1.63029186210921e-29	2.50889713858334e-27	HAX1	nonsense_mediated_decay	ENSG00000143575.13	chr1:154272619-154275663
ENST00000597263.4	648.83224856821	0.925334505571609	0.0820525441968356	11.2773408140987	1.69801320727854e-29	2.60810925159347e-27	MAP2K2	processed_transcript	ENSG00000126934.12	chr19:4090433-4101272
ENST00000598969.4	1937.71460101479	0.753781105054505	0.0668572824437593	11.2744801688371	1.75411612752238e-29	2.68913045645295e-27	COPE	processed_transcript	ENSG00000105669.11	chr19:18899566-18913046
ENST00000310958.9	322.819645337088	1.21019700447765	0.107358791683531	11.2724536621559	1.79496924920646e-29	2.74650848211594e-27	CCPG1	protein_coding	ENSG00000260916.4	chr15:55355249-55408510
ENST00000376806.8	6081.05603270111	0.59816532781249	0.0530810551620092	11.2689042444018	1.86881098095729e-29	2.85404813011798e-27	HLA-A	protein_coding	ENSG00000206503.10	chr6:29942244-29945884
ENST00000396634.4	6078.27115405454	0.598288222995017	0.0530933904800369	11.2686008104902	1.87526171299479e-29	2.85845501187255e-27	HLA-A	protein_coding	ENSG00000206503.10	chr6:29941259-29945884
ENST00000028008.8	714.273114689857	0.918879636990436	0.0815487380172905	11.2678584528875	1.89113687124091e-29	2.87718353059494e-27	RNASET2	nonsense_mediated_decay	ENSG00000026297.14	chr6:166929544-166956584
ENST00000309366.7	467.130045387746	1.07631451784773	0.0955268428219413	11.2671421566182	1.90658111041029e-29	2.89518674754689e-27	FKBP2	protein_coding	ENSG00000173486.11	chr11:64241003-64244124
ENST00000376809.8	6077.75208581985	0.59843573368273	0.0531277575631603	11.2640879482121	1.97385044453915e-29	2.99167071724499e-27	HLA-A	protein_coding	ENSG00000206503.10	chr6:29942469-29945884
ENST00000613870.3	2548.70245118226	0.719597641939889	0.0638957913958669	11.262050695665	2.0200252790899e-29	3.0558789967334e-27	PSMB3	nonsense_mediated_decay	ENSG00000277791.3	chr17:38752763-38764225
ENST00000465748.1	390.155632395433	1.12338381126693	0.0997952413985997	11.2568875581947	2.14190540251449e-29	3.23415614619221e-27	GARS	retained_intron	ENSG00000106105.12	chr7:30628489-30632419
ENST00000619920.3	1952.38751681488	0.81206088932212	0.0721609392362298	11.2534689531093	2.22659149221591e-29	3.3494118698478e-27	PSMC3	protein_coding	ENSG00000165916.7	chr11:47418768-47426473
ENST00000298852.6	1952.38751681488	0.81206088932212	0.0721609392362298	11.2534689531093	2.22659149221591e-29	3.3494118698478e-27	PSMC3	protein_coding	ENSG00000165916.7	chr11:47418768-47426437
ENST00000505496.5	156.165902913026	1.74198812701552	0.154880765538725	11.2472851031974	2.3883049217064e-29	3.5859459178385e-27	CTSB	protein_coding	ENSG00000164733.19	chr8:11850888-11868040
ENST00000584968.4	1181.05501682343	0.763390396370887	0.0679278040335223	11.2382610807521	2.64541866724329e-29	3.96456781125669e-27	SNRPN	protein_coding	ENSG00000128739.19	chr15:24954934-24976327
ENST00000541388.1	451.976051059679	1.07354105893959	0.0955301675075118	11.2377177487433	2.66174762580773e-29	3.98159703623158e-27	FKBP2	retained_intron	ENSG00000173486.11	chr11:64241073-64244103
ENST00000278893.10	690.860445252739	1.00384986013982	0.0893321521816532	11.2372738775904	2.67516164465072e-29	3.9942106209461e-27	BSCL2	protein_coding	ENSG00000168000.13	chr11:62690275-62706315
ENST00000556504.4	1401.95847853605	0.715952282030532	0.0637715347806767	11.2268316027337	3.01082307334651e-29	4.48702179135272e-27	WARS	protein_coding	ENSG00000140105.16	chr14:100346777-100376287
ENST00000602866.4	1923.49209542536	0.812517254880965	0.0723849389050878	11.2249491008944	3.07563498230847e-29	4.57510689446249e-27	PSMC3	protein_coding	ENSG00000165916.7	chr11:47418768-47426266
ENST00000347067.8	1196.22089374813	0.909418575799703	0.0810282421198099	11.2234765559275	3.12729597490356e-29	4.6433395680707e-27	SIVA1	protein_coding	ENSG00000184990.11	chr14:104753158-104759659
ENST00000349893.7	2087.08180704269	0.75036278094378	0.0668839102548409	11.2188832573447	3.29403757631803e-29	4.88187328639606e-27	COPE	protein_coding	ENSG00000105669.11	chr19:18899516-18919363
ENST00000530887.4	1148.61376305861	0.826450849644657	0.0737081463939336	11.2124763689984	3.54144257154892e-29	5.23885207567619e-27	PSMC3	nonsense_mediated_decay	ENSG00000165916.7	chr11:47422573-47426198
ENST00000300289.8	1229.49403663165	0.773610000267942	0.0690791992344637	11.1988848863492	4.12897950175573e-29	6.09674619690187e-27	PDIA3	protein_coding	ENSG00000167004.11	chr15:43746391-43773279
ENST00000620173.3	715.814210180363	0.914064403797736	0.0816480861060432	11.1951724454455	4.30563683380774e-29	6.34590717023965e-27	RNASET2	protein_coding	ENSG00000026297.14	chr6:166929524-166956589
ENST00000531051.5	1156.87148648482	0.827123938415582	0.07393774369761	11.1867619574428	4.73407590396587e-29	6.96456399684726e-27	PSMC3	protein_coding	ENSG00000165916.7	chr11:47422573-47426235
ENST00000403427.3	307.666825542736	1.24173155788936	0.111083011058928	11.1784110464077	5.20128970774788e-29	7.62393064328719e-27	CRELD2	protein_coding	ENSG00000184164.13	chr22:49918732-49927534
ENST00000508775.4	715.321635548135	0.914098842734325	0.081772956661108	11.1784981252742	5.19618934400246e-29	7.62393064328719e-27	RNASET2	protein_coding	ENSG00000026297.14	chr6:166929503-166956702
ENST00000557297.4	1270.54836468476	0.724444341117199	0.06484774364194	11.1714656583466	5.62450439346715e-29	8.22922469451477e-27	WARS	protein_coding	ENSG00000140105.16	chr14:100353825-100375333
ENST00000519287.1	816.75435608137	0.870303747647931	0.0779107844260894	11.1705170735837	5.68489736952747e-29	8.30243536054597e-27	PTTG1	processed_transcript	ENSG00000164611.11	chr5:160422206-160428739
ENST00000434494.4	1213.09945438729	0.784008621494916	0.0702117186517133	11.1663499562517	5.95791511351198e-29	8.68534032674843e-27	PDIA3	nonsense_mediated_decay	ENSG00000167004.11	chr15:43746452-43771545
ENST00000442196.6	281.246019333454	1.27007171247408	0.113754450442653	11.1650287749785	6.04716160194083e-29	8.79944324719441e-27	CCPG1	protein_coding	ENSG00000260916.4	chr15:55355238-55408259
ENST00000530651.4	1158.39238945163	0.824396461093276	0.073839671729284	11.1646820982051	6.0707986681379e-29	8.81783506547031e-27	PSMC3	protein_coding	ENSG00000165916.7	chr11:47422573-47426216
ENST00000497317.4	819.922472619246	0.85571164903737	0.0766892139900804	11.1581747225634	6.53188649732828e-29	9.47040860005039e-27	KRTCAP2	processed_transcript	ENSG00000163463.10	chr1:155169407-155173254
ENST00000484378.1	904.497619478867	0.80852648588924	0.0724656304596592	11.1573787568072	6.59061878399801e-29	9.53831467262441e-27	HLA-C	retained_intron	ENSG00000204525.13	chr6:31271098-31272090
ENST00000295682.4	820.247395636055	0.855278142321064	0.0766914358225139	11.1521988491704	6.98583971875368e-29	1.00920839093736e-26	KRTCAP2	protein_coding	ENSG00000163463.10	chr1:155169407-155173333
ENST00000534748.5	1205.32901384131	0.767948038964455	0.0688628511626615	11.1518478540843	7.01345533736454e-29	1.00955982412785e-26	IL32	retained_intron	ENSG00000008517.15	chr16:3065630-3067888
ENST00000351079.7	2006.56358617759	0.755889515000236	0.06778105796129	11.1519285436932	7.00709726207983e-29	1.00955982412785e-26	COPE	protein_coding	ENSG00000105669.11	chr19:18899572-18919375
ENST00000587486.5	1553.10245708389	0.814898166783611	0.0730747010161023	11.1515771594337	7.03482702333349e-29	1.01082143562156e-26	CALR	retained_intron	ENSG00000179218.12	chr19:12938577-12940147
ENST00000421787.4	716.787316549424	0.913711803103451	0.0819933816679312	11.1437262924944	7.68357697769288e-29	1.10206410539796e-26	RNASET2	nonsense_mediated_decay	ENSG00000026297.14	chr6:166929515-166956543
ENST00000543455.1	778.881109484708	0.941200670837615	0.0844961790577027	11.1389731622641	8.10484058006917e-29	1.1604105500514e-26	TMED3	nonsense_mediated_decay	ENSG00000166557.11	chr15:79311158-79322837
ENST00000487350.4	821.434526635667	0.853062943337333	0.0766273657473544	11.1326147651994	8.70440669703757e-29	1.24403194323543e-26	KRTCAP2	processed_transcript	ENSG00000163463.10	chr1:155169407-155173238
ENST00000366855.9	716.002488980246	0.911463873805251	0.0819007802296256	11.1288790076209	9.0769805610206e-29	1.29497179256496e-26	RNASET2	protein_coding	ENSG00000026297.14	chr6:166929503-166956611
ENST00000557722.4	1310.99861520873	0.713463962261958	0.0641610694707575	11.1198888694823	1.00396969846919e-28	1.4297741116139e-26	WARS	protein_coding	ENSG00000140105.16	chr14:100353773-100376311
ENST00000461682.1	883.659943716159	0.809478844128505	0.0727967339275182	11.1197137626323	1.0059420802411e-28	1.43004298066615e-26	NDUFB4	nonsense_mediated_decay	ENSG00000065518.7	chr3:120596354-120601639
ENST00000447699.5	6223.50668693723	0.524255027627537	0.047150125134034	11.1188470049068	1.01576188443203e-28	1.44144701539808e-26	IARS	protein_coding	ENSG00000196305.16	chr9:92210344-92293695
ENST00000514825.1	750.594209956293	0.851465821106115	0.0766036985812722	11.1152050994347	1.05807224140224e-28	1.49883597475528e-26	HSPA4	retained_intron	ENSG00000170606.12	chr5:133101595-133104477
ENST00000525315.4	158.148380237534	1.71223445409313	0.154056258927146	11.1143452789079	1.06831375756771e-28	1.51067478755316e-26	CTSB	retained_intron	ENSG00000164733.19	chr8:11850614-11853462
ENST00000299705.8	777.781977877952	0.947813277718309	0.085282035222772	11.1138679470119	1.07404175671477e-28	1.51610070369501e-26	TMED3	protein_coding	ENSG00000166557.11	chr15:79311061-79322847
ENST00000553819.4	1286.3396591053	0.893830987189827	0.0804271612688575	11.1135463826936	1.07791770599246e-28	1.51889781776913e-26	SIVA1	nonsense_mediated_decay	ENSG00000184990.11	chr14:104753170-104768494
ENST00000405878.4	7110.64689261639	0.588320756074632	0.0529738119336952	11.1058791995374	1.17455659568673e-28	1.65216839875386e-26	XRCC6	protein_coding	ENSG00000196419.11	chr22:41621460-41664039
ENST00000471891.4	822.234861312269	0.852547723260058	0.0767943761052468	11.1016947659245	1.23087431123577e-28	1.72835447506587e-26	KRTCAP2	processed_transcript	ENSG00000163463.10	chr1:155169408-155173251
ENST00000491084.4	820.774980209717	0.852642622422725	0.0768263562470039	11.0983087585385	1.27840053014199e-28	1.79195100884134e-26	KRTCAP2	processed_transcript	ENSG00000163463.10	chr1:155169407-155173475
ENST00000495183.4	6121.91740707616	0.588960183176706	0.0530957798230903	11.0924104540711	1.36557668006655e-28	1.91080640583553e-26	HLA-A	retained_intron	ENSG00000206503.10	chr6:29942551-29945884
ENST00000524447.5	1400.92182115278	0.833085240245008	0.0751242476161159	11.0894320632942	1.41181238395124e-28	1.97206085924116e-26	PSMC3	protein_coding	ENSG00000165916.7	chr11:47420338-47426225
ENST00000296325.8	588.158831123752	0.936611168200976	0.0845300866384671	11.080210673471	1.56503875865314e-28	2.18229004506594e-26	LRPAP1	processed_transcript	ENSG00000163956.9	chr4:3512932-3532149
ENST00000375643.6	6456.54065094843	0.520580774352301	0.046984288633342	11.0798905228689	1.5706449264286e-28	2.18630501581931e-26	IARS	protein_coding	ENSG00000196305.16	chr9:92210206-92293700
ENST00000359308.7	7121.70513366852	0.587277734514746	0.0530634788320893	11.0674563266591	1.80450045409404e-28	2.50313559530021e-26	XRCC6	protein_coding	ENSG00000196419.11	chr22:41621349-41664039
ENST00000369498.6	377.6277563595	1.1978585945161	0.108231447453991	11.0675651365127	1.80231124347168e-28	2.50313559530021e-26	FUNDC2	protein_coding	ENSG00000165775.16	chrX:155026684-155060303
ENST00000490672.1	889.648627150541	0.810350874415757	0.0732361227005406	11.0649068319639	1.85655707312343e-28	2.57089867027445e-26	KRTCAP2	processed_transcript	ENSG00000163463.10	chr1:155169408-155173305
ENST00000443024.5	6374.30805866947	0.521251989768013	0.0471145407570644	11.063505690435	1.88579767942533e-28	2.60688769553387e-26	IARS	protein_coding	ENSG00000196305.16	chr9:92210344-92293694
ENST00000627121.1	6378.30656191811	0.520798401835107	0.0470779036285795	11.0624807328707	1.90747655639979e-28	2.63231764783171e-26	IARS	protein_coding	ENSG00000196305.16	chr9:92210210-92293756
ENST00000360079.6	7129.13748139761	0.587541681486724	0.0531333151115349	11.0578773459436	2.00793162069093e-28	2.76618456157659e-26	XRCC6	protein_coding	ENSG00000196419.11	chr22:41621118-41664039
ENST00000428575.5	6991.98035207329	0.585847096169823	0.0529968425297541	11.0543773591966	2.0878044946766e-28	2.87128625684701e-26	XRCC6	protein_coding	ENSG00000196419.11	chr22:41621162-41664048
ENST00000554601.1	842.366689053727	0.827212333906095	0.0748530779702256	11.0511465438353	2.1643285475666e-28	2.9714303816232e-26	WARS	protein_coding	ENSG00000140105.16	chr14:100342049-100346829
ENST00000473363.2	823.08736890274	0.849491061465984	0.0769351942649141	11.0416444591132	2.40589169893595e-28	3.29742879721858e-26	RP11-201K10.3	nonsense_mediated_decay	ENSG00000273088.1	chr1:155169408-155187272
ENST00000507097.4	4811.31721677929	0.576959588673766	0.0522608370636853	11.0399989952453	2.45035904020746e-28	3.35264312501286e-26	HSPA9	retained_intron	ENSG00000113013.11	chr5:138557341-138575401
ENST00000530527.4	663.857171311308	0.912890183342853	0.0826937813022072	11.0394054905612	2.46659729794406e-28	3.36911138253082e-26	NUCB2	protein_coding	ENSG00000070081.14	chr11:17260355-17310937
ENST00000565113.4	297.887268258664	1.22471663765556	0.110978284180819	11.0356422132109	2.57207360735591e-28	3.50720608317316e-26	DYX1C1-CCPG1	processed_transcript	ENSG00000261771.4	chr15:55355247-55498360
ENST00000620309.3	2260.44020619239	0.725024459095986	0.0657358091738403	11.029368440246	2.75794969364163e-28	3.75427657957213e-26	PSMB3	nonsense_mediated_decay	ENSG00000277791.3	chr17:38752772-38764225
ENST00000402580.6	6900.50233349894	0.592521686959852	0.0537715521766576	11.0192408992253	3.08650925660618e-28	4.19440913857915e-26	XRCC6	protein_coding	ENSG00000196419.11	chr22:41621294-41664048
ENST00000610434.3	1813.58395092904	0.735298698460642	0.0667298841568652	11.0190315441301	3.09369562883628e-28	4.1970613896588e-26	PSMB3	protein_coding	ENSG00000277791.3	chr17:38752746-38760580
ENST00000405506.2	6943.85279734768	0.586647274257923	0.0532504000776085	11.0167674496892	3.17248177548718e-28	4.29667641545627e-26	XRCC6	protein_coding	ENSG00000196419.11	chr22:41621982-41664034
ENST00000480775.2	666.554113753233	0.972624657703844	0.0883008973552906	11.0148898463665	3.23932598382378e-28	4.37616331291049e-26	ADSL	nonsense_mediated_decay	ENSG00000239900.10	chr22:40358967-40363053
ENST00000524500.4	151.578751787664	1.72462971618497	0.156573670383518	11.0148131033819	3.2420876148929e-28	4.37616331291049e-26	CTSB	protein_coding	ENSG00000164733.19	chr8:11850896-11868070
ENST00000555563.4	921.9776708317	0.828742784876806	0.0752997746728176	11.0059132112645	3.57871570752714e-28	4.82242467223716e-26	SHMT2	nonsense_mediated_decay	ENSG00000182199.9	chr12:57229748-57233239
ENST00000376802.2	5687.50281681994	0.596160671040368	0.0541903007687112	11.0012430745648	3.76900066801727e-28	5.07031771074309e-26	HLA-A	protein_coding	ENSG00000206503.10	chr6:29942548-29945884
ENST00000600584.4	751.165632195189	0.885219698838096	0.0805052785320576	10.9957969834934	4.00360870834589e-28	5.3769068512187e-26	MAP2K2	retained_intron	ENSG00000126934.12	chr19:4090323-4100679
ENST00000569205.4	286.515945735041	1.22458774975692	0.111382758171049	10.9944103545752	4.06562047009312e-28	5.45105883028639e-26	CCPG1	protein_coding	ENSG00000260916.4	chr15:55359017-55408052
ENST00000529313.4	658.414257824332	0.908567211180786	0.0826534141630009	10.9924946280985	4.15286437068482e-28	5.55873722058042e-26	NUCB2	protein_coding	ENSG00000070081.14	chr11:17276983-17310927
ENST00000553810.4	1106.82558627934	0.902651763370719	0.0821967743840206	10.9815959340881	4.68571686380408e-28	6.26152344510139e-26	SIVA1	protein_coding	ENSG00000184990.11	chr14:104753159-104757312
ENST00000310118.7	2037.23777023425	0.688858522211492	0.0627382270242766	10.9798850698305	4.77530953354784e-28	6.37062841565389e-26	PSMD2	protein_coding	ENSG00000175166.15	chr3:184298708-184309054
ENST00000477780.2	1390.38559584941	0.709012829966554	0.0645933955390377	10.9765530059192	4.95470484698434e-28	6.58803192738824e-26	HAX1	retained_intron	ENSG00000143575.13	chr1:154272636-154275272
ENST00000280612.8	259.543635845349	1.29519802278431	0.117996061414975	10.9766208062597	4.95098875283276e-28	6.58803192738824e-26	SLC7A11	protein_coding	ENSG00000151012.12	chr4:138164096-138242349
ENST00000369409.7	678.06695874055	0.896669686731293	0.0816949921441961	10.9758219346985	4.99495057352567e-28	6.63054879278379e-26	PHGDH	protein_coding	ENSG00000092621.10	chr1:119711886-119744215
ENST00000376901.7	1156.12123774391	0.829984412442621	0.0756261858390629	10.9748284041308	5.05016500878812e-28	6.69276248057213e-26	YIF1A	protein_coding	ENSG00000174851.13	chr11:66284579-66289170
ENST00000555634.4	931.104077873679	0.817980636849099	0.0746681390643082	10.9548817889329	6.29605174301081e-28	8.3301128160251e-26	SHMT2	protein_coding	ENSG00000182199.9	chr12:57229722-57233811
ENST00000471326.4	1424.08149517634	0.710136323053987	0.0649195270389882	10.9387168305694	7.52574863423276e-28	9.94068326187009e-26	HAX1	retained_intron	ENSG00000143575.13	chr1:154272867-154275484
ENST00000535554.3	1116.40266844454	0.900415559774065	0.0823865906097443	10.9291518572389	8.36263711448932e-28	1.10279526079856e-25	SIVA1	protein_coding	ENSG00000184990.11	chr14:104753146-104757479
ENST00000586803.1	1169.12300151589	0.82546831152087	0.0755429014241728	10.9271459787581	8.5495184465569e-28	1.12558832513635e-25	CALR	retained_intron	ENSG00000179218.12	chr19:12943212-12943962
ENST00000587834.4	809.245573015387	0.908400366905883	0.0831427901148078	10.9257864169764	8.67853374772009e-28	1.14070078495853e-25	SEC11C	protein_coding	ENSG00000166562.7	chr18:59139476-59158836
ENST00000541893.4	684.565458129924	0.977822328134171	0.0896089754111426	10.9121025393689	1.0089538779062e-27	1.32399188253296e-25	TMEM258	nonsense_mediated_decay	ENSG00000134825.12	chr11:61789129-61792580
ENST00000394540.3	442.345812846877	1.03006917309937	0.0944828620481536	10.902180043767	1.12528363929173e-27	1.47423188939759e-25	FKBP2	protein_coding	ENSG00000173486.11	chr11:64241747-64244132
ENST00000346916.7	1604.08419366196	0.700600510696562	0.0642864872728975	10.8980991249763	1.1769025755128e-27	1.539342491019e-25	BSG	protein_coding	ENSG00000172270.17	chr19:571309-583493
ENST00000415177.5	938.902417154055	0.803701977871333	0.0737499089821387	10.897667386491	1.1824990794889e-27	1.54414350480881e-25	HBS1L	protein_coding	ENSG00000112339.13	chr6:134964630-135054819
ENST00000545210.4	686.966758381346	0.978598381177594	0.0898067707677478	10.8967104908869	1.1949973001577e-27	1.55792672409828e-25	TMEM258	nonsense_mediated_decay	ENSG00000134825.12	chr11:61789129-61792594
ENST00000367826.5	1003.01292721316	0.787392540064848	0.0723534208352523	10.8825889774822	1.39542362335866e-27	1.81627070249433e-25	HBS1L	protein_coding	ENSG00000112339.13	chr6:134964632-135054819
ENST00000588875.2	786.381840324451	0.911370146191565	0.0837917581505478	10.8766084673163	1.49004209850716e-27	1.93628193475053e-25	SEC11C	protein_coding	ENSG00000166562.7	chr18:59139898-59158832
ENST00000499869.5	3229.51232103717	0.634726421880508	0.0584158237614248	10.8656590117223	1.68005781857946e-27	2.17263993190426e-25	WDR1	protein_coding	ENSG00000071127.15	chr4:10074338-10116860
ENST00000382452.5	3229.51232103717	0.634726421880508	0.0584158237614248	10.8656590117223	1.68005781857946e-27	2.17263993190426e-25	WDR1	protein_coding	ENSG00000071127.15	chr4:10074339-10116949
ENST00000462957.1	1952.0937133587	0.708545857058914	0.0652096245738743	10.8656637986962	1.67996970684467e-27	2.17263993190426e-25	PSMB1	processed_transcript	ENSG00000008018.8	chr6:170535221-170550441
ENST00000488546.4	1895.34834223553	0.685677866008199	0.0631526012348775	10.8574762179316	1.83757595269486e-27	2.37251473003492e-25	GNAS	processed_transcript	ENSG00000087460.22	chr20:58888778-58910401
ENST00000624474.1	947.787205893127	0.837675735047134	0.0771974948205911	10.8510740794622	1.97095475484327e-27	2.54063039121903e-25	ADSL	nonsense_mediated_decay	ENSG00000239900.10	chr22:40346531-40360431
ENST00000273308.7	562.514649291811	0.974467208995179	0.0898163850556831	10.8495483133845	2.00413277393414e-27	2.57925132501591e-25	CNPY2	protein_coding	ENSG00000257727.4	chr12:56310427-56316336
ENST00000492892.1	795.781317670503	0.853056548307417	0.0788074857806016	10.8245624112703	2.63333986222869e-27	3.38358851720789e-25	KRTCAP2	processed_transcript	ENSG00000163463.10	chr1:155169469-155173261
ENST00000553808.4	1201.88991833284	0.718823690808163	0.0664264916946982	10.8213405897144	2.72758165059459e-27	3.49907266530197e-25	WARS	retained_intron	ENSG00000140105.16	chr14:100354192-100375473
ENST00000360840.8	1117.62621028668	0.782975253267264	0.0723737651459106	10.8184955099231	2.81357957111249e-27	3.60362911905203e-25	MRPL37	protein_coding	ENSG00000116221.14	chr1:54200166-54218383
ENST00000553395.4	1357.69096381706	0.692888710352894	0.0640812383884139	10.8126610499177	2.99843713497862e-27	3.83426941959037e-25	WARS	protein_coding	ENSG00000140105.16	chr14:100346768-100375607
ENST00000257262.11	680.481877897284	0.969952784381427	0.0898013222635516	10.8010969096288	3.40115795405015e-27	4.34232551655785e-25	TMEM258	nonsense_mediated_decay	ENSG00000134825.12	chr11:61789129-61792601
ENST00000424722.4	1111.35705946996	0.747984077908936	0.0693542482185415	10.7849785286688	4.05337976668073e-27	5.16680259034862e-25	STAT1	protein_coding	ENSG00000115415.17	chr2:190999625-191014211
ENST00000258091.8	3979.15759540625	0.557247009209083	0.0516774471143781	10.7831760337488	4.1336205683623e-27	5.26072111000241e-25	CCT7	protein_coding	ENSG00000135624.14	chr2:73234237-73253004
ENST00000568808.4	284.377157565918	1.2018576987655	0.111478266247911	10.7810942815772	4.228254644102e-27	5.36941175164485e-25	CCPG1	nonsense_mediated_decay	ENSG00000260916.4	chr15:55358838-55408279
ENST00000456179.1	328.551964921414	1.20363438546667	0.111644000182674	10.7810037574546	4.2324181534081e-27	5.36941175164485e-25	FUNDC2	nonsense_mediated_decay	ENSG00000165775.16	chrX:155033425-155055106
ENST00000537328.4	679.321069084965	0.971099948699708	0.0901373004450728	10.7735637067528	4.58887994976535e-27	5.81243628139473e-25	TMEM258	protein_coding	ENSG00000134825.12	chr11:61788962-61792610
ENST00000477030.2	1431.31055857843	0.697436251816992	0.0647512811282824	10.7710031317413	4.71832084908985e-27	5.96696418041524e-25	EPRS	nonsense_mediated_decay	ENSG00000136628.16	chr1:220001200-220046530
ENST00000489406.1	416.791657908898	1.03858346485501	0.0964316057074758	10.7701562909316	4.76192155703345e-27	6.01261963149336e-25	UFD1L	retained_intron	ENSG00000070010.17	chr22:19467402-19479187
ENST00000539919.4	3980.35405703589	0.556641132271732	0.0516965480283171	10.7674719783384	4.90278436439147e-27	6.18074598692106e-25	CCT7	protein_coding	ENSG00000135624.14	chr2:73234235-73253021
ENST00000225719.7	929.805532577586	0.782091626694069	0.0726480411047636	10.7654881645912	5.00953542255868e-27	6.30540865164694e-25	CPD	protein_coding	ENSG00000108582.10	chr17:30378904-30469989
ENST00000494054.1	408.009790445796	1.04863040519444	0.0974110994095005	10.7649991792636	5.03620034272051e-27	6.32903559684397e-25	UFD1L	protein_coding	ENSG00000070010.17	chr22:19467872-19478931
ENST00000618006.3	1612.8937843143	0.688968506811426	0.0640163805983729	10.762378322103	5.18153552758486e-27	6.50148913193582e-25	BSG	protein_coding	ENSG00000172270.17	chr19:572618-583487
ENST00000480232.4	1534.9502969982	0.690823520930467	0.0642320804054038	10.7551167044614	5.60630086074375e-27	7.02346860019863e-25	GNAS	processed_transcript	ENSG00000087460.22	chr20:58889222-58909985
ENST00000543510.1	693.438554128471	0.948821932574076	0.0884068676025983	10.7324460000005	7.16734478567884e-27	8.96510717981525e-25	TMEM258	protein_coding	ENSG00000134825.12	chr11:61789130-61792802
ENST00000306014.8	1381.91718112763	0.671417830556031	0.0625961468417279	10.726184668422	7.66978751830167e-27	9.56373598199676e-25	DDX54	protein_coding	ENSG00000123064.11	chr12:113157173-113185479
ENST00000314045.10	1381.91718112763	0.671417830556031	0.0625961468417279	10.726184668422	7.66978751830167e-27	9.56373598199676e-25	DDX54	protein_coding	ENSG00000123064.11	chr12:113157173-113185479
ENST00000539871.1	789.207028197167	0.902352100320479	0.0841638566304187	10.7213730031752	8.07949485729101e-27	1.00589710973273e-24	ANAPC5	protein_coding	ENSG00000089053.11	chr12:121345923-121352395
ENST00000554084.4	1230.21808283724	0.699198106648325	0.0652601874740819	10.714007018843	8.74910567661614e-27	1.08757487587555e-24	WARS	processed_transcript	ENSG00000140105.16	chr14:100352882-100361923
ENST00000488652.4	1506.36371781805	0.687116761364735	0.0641603008252404	10.7093756189875	9.19800629436925e-27	1.14160642208969e-24	GNAS	processed_transcript	ENSG00000087460.22	chr20:58891980-58909974
ENST00000596386.1	1021.18233065641	0.864510262544366	0.0807775071749295	10.7023637244983	9.92145099256078e-27	1.22949319579836e-24	PSMC4	retained_intron	ENSG00000013275.6	chr19:39971191-39980061
ENST00000535042.1	553.495465348093	1.01843600653632	0.0951911629417969	10.6988503455833	1.0304877246207e-26	1.275037728158e-24	TMEM258	processed_transcript	ENSG00000134825.12	chr11:61768500-61790603
ENST00000299714.6	783.353429239134	0.898722971149192	0.084036227622179	10.6944706655538	1.08034749110991e-26	1.33467027954099e-24	SEC11C	nonsense_mediated_decay	ENSG00000166562.7	chr18:59139874-59158832
ENST00000477111.2	853.303335479429	0.822567843048415	0.0769294587937988	10.6924948640705	1.10361660302443e-26	1.36131956918911e-24	ADSL	retained_intron	ENSG00000239900.10	chr22:40346528-40359302
ENST00000552851.1	3164.20980330439	0.642280762631365	0.0600769384337082	10.6909702687345	1.1219108827043e-26	1.38175991940807e-24	RPL18	retained_intron	ENSG00000063177.11	chr19:48616265-48619164
ENST00000533274.4	785.472110716142	0.826733771329735	0.0774784698641256	10.6704968848711	1.39876368774365e-26	1.7200931741704e-24	HBS1L	protein_coding	ENSG00000112339.13	chr6:134964841-135050621
ENST00000367837.8	1041.74093229215	0.762710538966764	0.0715106399819743	10.6656930934896	1.47296706450052e-26	1.80856896320862e-24	HBS1L	protein_coding	ENSG00000112339.13	chr6:134960377-135054898
ENST00000515119.4	521.224413765294	0.941876078149095	0.0883685433127548	10.6584995388642	1.5914418921502e-26	1.95104935823882e-24	LRPAP1	nonsense_mediated_decay	ENSG00000163956.9	chr4:3515881-3532416
ENST00000470512.4	1494.48132930957	0.690824583900354	0.0648265253166184	10.6565110581866	1.62582622044823e-26	1.99016022447478e-24	GNAS	processed_transcript	ENSG00000087460.22	chr20:58889143-58909804
ENST00000479320.4	4274.54698914535	0.585643028445168	0.0549896687130041	10.6500555859263	1.74260972127232e-26	2.12986222914896e-24	HLA-A	retained_intron	ENSG00000206503.10	chr6:29942553-29945281
ENST00000461903.1	4277.20410957372	0.585158529212177	0.0549455956099953	10.6497804367368	1.74776799912801e-26	2.13291541299978e-24	HLA-A	retained_intron	ENSG00000206503.10	chr6:29942553-29945281
ENST00000248958.4	338.890139233209	1.12318850592376	0.105479209082594	10.6484350394044	1.77320922993287e-26	2.16067431060118e-24	SDF2L1	protein_coding	ENSG00000128228.4	chr22:21642260-21644298
ENST00000489034.2	369.638561750559	1.22889602897414	0.115415708874981	10.6475629786694	1.78989551236606e-26	2.17769715311815e-24	FMR1NB	nonsense_mediated_decay	ENSG00000176988.7	chrX:148006815-148026665
ENST00000463574.1	887.669424213018	0.810034586055869	0.0761469224902312	10.6377849500062	1.98799148112902e-26	2.41504819657519e-24	HLA-B	retained_intron	ENSG00000234745.8	chr6:31355121-31355802
ENST00000359461.9	1094.5454303608	0.838068001106998	0.0789153524527271	10.6198347350603	2.40987388473745e-26	2.92312962678486e-24	YIF1A	protein_coding	ENSG00000174851.13	chr11:66284579-66289145
ENST00000540468.4	3663.67197952051	0.554323757097777	0.0522128448777035	10.6166166275014	2.4943868068676e-26	3.02107168279502e-24	CCT7	protein_coding	ENSG00000135624.14	chr2:73234235-73253021
ENST00000531502.4	141.960348416147	1.68500170962791	0.158759587500728	10.6135430064668	2.57784631833425e-26	3.11744437573761e-24	CTSB	protein_coding	ENSG00000164733.19	chr8:11850916-11868118
ENST00000605337.4	1036.97462203821	0.773721552211918	0.0729316103701872	10.6088642261518	2.71023461159033e-26	3.27260829349533e-24	MRPL37	protein_coding	ENSG00000116221.14	chr1:54200195-54225464
ENST00000495390.1	488.767081456479	0.947855190412323	0.0893572183734877	10.6074831744489	2.7505849835679e-26	3.31633688439861e-24	DNAJB11	retained_intron	ENSG00000090520.9	chr3:186578297-186585793
ENST00000601780.4	786.250775773526	0.830431699968447	0.0783659927663941	10.5968376160809	3.08227050377868e-26	3.71066493171122e-24	EMC10	nonsense_mediated_decay	ENSG00000161671.15	chr19:50476399-50483351
ENST00000527578.4	799.900003795887	0.825688620454264	0.0779384032301192	10.59411774214	3.17318934651399e-26	3.8143924351544e-24	HBS1L	protein_coding	ENSG00000112339.13	chr6:134964628-135027196
ENST00000368256.3	2968.54642210918	0.587958874650934	0.0555083968108542	10.592251054456	3.23712166067301e-26	3.88541827109941e-24	CCT3	processed_transcript	ENSG00000163468.13	chr1:156332652-156338311
ENST00000557614.1	680.324628848811	0.865393803755815	0.0817132464035259	10.5906183127547	3.29408738236817e-26	3.94788248346062e-24	WARS	retained_intron	ENSG00000140105.16	chr14:100336840-100342534
ENST00000218388.7	586.630015937285	0.921771963886591	0.0870469345608399	10.5893673170344	3.33840552855157e-26	3.9950250517643e-24	TIMP1	protein_coding	ENSG00000102265.10	chrX:47582312-47586789
ENST00000509198.1	458.159749405882	0.973325269048685	0.0919383672976843	10.586714748775	3.43434097248308e-26	4.10370477633008e-24	LRPAP1	retained_intron	ENSG00000163956.9	chr4:3517660-3532422
ENST00000376918.6	786.09486116897	0.82997077979813	0.0784212551321015	10.583492681927	3.55455597158678e-26	4.24102959359948e-24	EMC10	protein_coding	ENSG00000161671.15	chr19:50476498-50483351
ENST00000481039.4	1467.68144540674	0.689444249698544	0.0651466373289725	10.582959888122	3.57483246573092e-26	4.25888436013928e-24	GNAS	processed_transcript	ENSG00000087460.22	chr20:58888848-58909804
ENST00000492907.4	1452.08875551138	0.687049827887881	0.0649289592222554	10.5815623123739	3.62856637327966e-26	4.31648656790529e-24	GNAS	processed_transcript	ENSG00000087460.22	chr20:58892077-58909804
ENST00000476935.4	1450.78319692361	0.686524837389918	0.0648985405018149	10.5784326131451	3.75181825639681e-26	4.45649309868716e-24	GNAS	processed_transcript	ENSG00000087460.22	chr20:58892036-58909804
ENST00000571507.4	699.125267394481	0.84490432637387	0.0798788995722671	10.5773155476369	3.79680743410087e-26	4.50326074632159e-24	P4HB	retained_intron	ENSG00000185624.13	chr17:81843948-81845822
ENST00000487862.4	2944.19324344903	0.661574536527405	0.0625737888916631	10.5727102073493	3.98800110321843e-26	4.72304213373482e-24	GNAS	retained_intron	ENSG00000087460.22	chr20:58895196-58911192
ENST00000372134.4	2707.14279363225	0.656079055443119	0.0620860748549518	10.5672496928801	4.22709672452676e-26	4.99882243627001e-24	GHITM	protein_coding	ENSG00000165678.18	chr10:84139439-84153245
ENST00000373632.7	1757.44257594621	0.720397113668139	0.0682105486216802	10.5613739843043	4.50025858482612e-26	5.31401668356685e-24	RPN2	protein_coding	ENSG00000118705.15	chr20:37179317-37210165
ENST00000261416.10	826.394672026718	0.856560622932671	0.0811103692884023	10.560433030295	4.54560008278087e-26	5.35966357995889e-24	HEXB	protein_coding	ENSG00000049860.12	chr5:74685143-74721288
ENST00000618907.3	2712.62356807279	0.65684521282994	0.0622181987190805	10.5571235804437	4.70869849956755e-26	5.54381833037192e-24	GHITM	protein_coding	ENSG00000165678.18	chr10:84139501-84153555
ENST00000234831.8	942.501277564255	0.769010517473685	0.0728785756132418	10.5519421997863	4.97577465590423e-26	5.84967243931216e-24	TMEM59	protein_coding	ENSG00000116209.10	chr1:54026680-54053438
ENST00000527906.4	876.871279720986	0.824327282373611	0.0781404623368667	10.5493013186933	5.11762264396588e-26	6.00762442676276e-24	PSMC3	nonsense_mediated_decay	ENSG00000165916.7	chr11:47422932-47426255
ENST00000546338.2	311.207942743716	1.17802106963104	0.111696641878469	10.5466113378125	5.26622842619346e-26	6.17303600519502e-24	ISG20	retained_intron	ENSG00000172183.13	chr15:88652035-88655625
ENST00000480975.4	2932.8157882207	0.66336911098175	0.0629218719801399	10.5427427714028	5.48747254121305e-26	6.42298647312963e-24	GNAS	processed_transcript	ENSG00000087460.22	chr20:58889170-58911179
ENST00000544835.6	1660.67062935313	0.680540039687389	0.0645625414835841	10.5407876463541	5.60276660036826e-26	6.5483763918998e-24	FKBP8	protein_coding	ENSG00000105701.14	chr19:18531751-18543573
ENST00000612317.3	1112.37742985484	0.722107285124701	0.0685329150970983	10.5366492013598	5.85479120265177e-26	6.8329759686494e-24	BSG	protein_coding	ENSG00000172270.17	chr19:572606-582596
ENST00000266544.8	1072.33110904569	0.756655011480236	0.0718157276106402	10.5360627352069	5.8914034852339e-26	6.86571146277738e-24	NDUFA9	protein_coding	ENSG00000139180.9	chr12:4649106-4694317
ENST00000492550.1	1282.38867811715	0.72780661220872	0.069169919263325	10.5220104340156	6.83983091134479e-26	7.9594189087054e-24	HAX1	retained_intron	ENSG00000143575.13	chr1:154273868-154275873
ENST00000477931.4	2953.27814544029	0.664832924694475	0.0632228757409223	10.5157020604197	7.31340690179963e-26	8.49817881989117e-24	GNAS	processed_transcript	ENSG00000087460.22	chr20:58889099-58911192
ENST00000462163.1	1367.71455990005	0.723519100125425	0.0688633081004048	10.5065980720896	8.05468352811197e-26	9.34599733599076e-24	RPN2	nonsense_mediated_decay	ENSG00000118705.15	chr20:37179329-37207443
ENST00000459914.1	1231.57182374676	0.732156586562781	0.0696927354484006	10.5054936049233	8.14953289868776e-26	9.42876260823935e-24	HAX1	retained_intron	ENSG00000143575.13	chr1:154273897-154275875
ENST00000586271.1	849.280341773856	0.77487063662929	0.0737578000653671	10.5056093856185	8.13953817242093e-26	9.42876260823935e-24	TMC6	retained_intron	ENSG00000141524.14	chr17:78124178-78125889
ENST00000599293.1	781.928158808614	0.826470091532168	0.0787476949081631	10.4951655092382	9.09182388487328e-26	1.05038077152935e-23	EMC10	nonsense_mediated_decay	ENSG00000161671.15	chr19:50476533-50483320
ENST00000461136.4	673.938719943829	0.845041583134248	0.0805695311767687	10.4883517477623	9.77181301746562e-26	1.12731571815016e-23	KRTCAP2	processed_transcript	ENSG00000163463.10	chr1:155169469-155173257
ENST00000380956.7	8132.51943284933	-0.600158429379869	0.0572333897861728	-10.486159069419	1.00011755077535e-25	1.15211817508716e-23	IRF4	protein_coding	ENSG00000137265.13	chr6:391738-411447
ENST00000371102.7	2909.44390716831	0.66219748453108	0.0631734152352433	10.4822175920869	1.04269648406203e-25	1.19944503155129e-23	GNAS	protein_coding	ENSG00000087460.22	chr20:58853262-58911192
ENST00000403734.2	897.248084903289	0.807492052977628	0.0770861650927193	10.4751877591313	1.12314505106196e-25	1.2901364456167e-23	HNRNPUL2-BSCL2	nonsense_mediated_decay	ENSG00000234857.2	chr11:62690274-62727384
ENST00000595984.4	935.166004044912	0.783365471597715	0.0747869773958852	10.4746240438488	1.1298564312165e-25	1.29598896912842e-23	COPE	processed_transcript	ENSG00000105669.11	chr19:18899528-18903300
ENST00000463282.5	605.722246584069	-0.852401435987807	0.0813892096209012	-10.4731504330631	1.14758902798866e-25	1.31257336784701e-23	MYB	nonsense_mediated_decay	ENSG00000118513.17	chr6:135181314-135219167
ENST00000525477.4	605.722246584069	-0.852401435987807	0.0813892096209012	-10.4731504330631	1.14758902798866e-25	1.31257336784701e-23	MYB	nonsense_mediated_decay	ENSG00000118513.17	chr6:135181314-135219167
ENST00000313949.10	2927.95320237211	0.663619528289087	0.0634095373136171	10.4656106384579	1.24272657960802e-25	1.41734468989774e-23	GNAS	protein_coding	ENSG00000087460.22	chr20:58839717-58911192
ENST00000371100.7	2927.95320237211	0.663619528289087	0.0634095373136171	10.4656106384579	1.24272657960802e-25	1.41734468989774e-23	GNAS	protein_coding	ENSG00000087460.22	chr20:58852713-58911192
ENST00000601844.4	2095.48960484159	0.654418395031338	0.0625342865643466	10.4649534037292	1.25138091142891e-25	1.42460026857376e-23	FKBP8	nonsense_mediated_decay	ENSG00000105701.14	chr19:18531813-18543577
ENST00000371075.6	2929.42814320677	0.663351937790998	0.0633885272522711	10.4648580199855	1.25264185854536e-25	1.42460026857376e-23	GNAS	protein_coding	ENSG00000087460.22	chr20:58839747-58911192
ENST00000334976.9	804.390170265466	0.821737696812104	0.0785648787354013	10.4593516853712	1.3276092460668e-25	1.50772031347229e-23	EMC10	protein_coding	ENSG00000161671.15	chr19:50476498-50490870
ENST00000442647.5	602.673068367395	-0.850870665192919	0.0814334335181895	-10.4486649823363	1.48602237225445e-25	1.68285736952849e-23	MYB	protein_coding	ENSG00000118513.17	chr6:135181314-135219171
ENST00000367814.7	602.673068367395	-0.850870665192919	0.0814334335181895	-10.4486649823363	1.48602237225445e-25	1.68285736952849e-23	MYB	protein_coding	ENSG00000118513.17	chr6:135181327-135219173
ENST00000341911.8	610.72924139356	-0.845367432168196	0.0809193660404323	-10.447034789494	1.51178082010505e-25	1.7096130126147e-23	MYB	protein_coding	ENSG00000118513.17	chr6:135181314-135219167
ENST00000616088.3	602.997991384205	-0.850482153194605	0.0814138970143349	-10.446400238584	1.52192648609921e-25	1.71624503238344e-23	MYB	protein_coding	ENSG00000118513.17	chr6:135181314-135219171
ENST00000316528.11	602.997991384205	-0.850482153194605	0.0814138970143349	-10.446400238584	1.52192648609921e-25	1.71624503238344e-23	MYB	protein_coding	ENSG00000118513.17	chr6:135181314-135219171
ENST00000527580.4	682.004687916888	0.985356285979135	0.0944194666532652	10.4359442062688	1.69916003708793e-25	1.91165025519276e-23	NUCB2	protein_coding	ENSG00000070081.14	chr11:17310919-17331525
ENST00000367812.5	602.827320188049	-0.849847840705133	0.0814350418216828	-10.4358986217019	1.69997584368834e-25	1.91165025519276e-23	MYB	nonsense_mediated_decay	ENSG00000118513.17	chr6:135181314-135219167
ENST00000447721.5	609.128081323599	0.858030262027422	0.0822337568545408	10.4340394364464	1.73358170679203e-25	1.94434607295245e-23	MARS	processed_transcript	ENSG00000166986.11	chr12:57488067-57512154
ENST00000570907.4	672.857687651252	0.838977197353541	0.0804078430637497	10.4340219235625	1.73390137214822e-25	1.94434607295245e-23	P4HB	protein_coding	ENSG00000185624.13	chr17:81846542-81859215
ENST00000343023.9	2667.90017315636	0.60175784168931	0.0576904054800224	10.4308131773782	1.7934679429264e-25	2.00833341798817e-23	MCM7	protein_coding	ENSG00000166508.16	chr7:100092779-100101940
ENST00000533837.4	605.863299701116	-0.848189278738773	0.0813442650230561	-10.4271552333574	1.8638502225027e-25	2.08423686387478e-23	MYB	nonsense_mediated_decay	ENSG00000118513.17	chr6:135181314-135219167
ENST00000379316.3	427.952705032113	1.07137739088695	0.102845276164205	10.4173709366715	2.06584867626162e-25	2.30690271817973e-23	PDCD5	protein_coding	ENSG00000105185.10	chr19:32581256-32587297
ENST00000464364.1	1032.34315267995	0.751080506341019	0.0721087217292664	10.415945371504	2.09703656599278e-25	2.33847284823601e-23	DDOST	protein_coding	ENSG00000244038.8	chr1:20655439-20661388
ENST00000339290.8	604.166225933353	-0.848313490692673	0.0814529020722205	-10.4147730665325	2.12303302061387e-25	2.36417418787193e-23	MYB	nonsense_mediated_decay	ENSG00000118513.17	chr6:135181314-135219167
ENST00000357394.7	1271.94446371103	0.723083600862264	0.069477238826803	10.4074890291022	2.29187003302525e-25	2.54864848138555e-23	ERGIC3	protein_coding	ENSG00000125991.17	chr20:35542037-35557634
ENST00000538617.4	1686.22833484956	-0.646320167896514	0.0621100581744991	-10.4060467320876	2.326846427977e-25	2.58395973548947e-23	UBC	protein_coding	ENSG00000150991.13	chr12:124911645-124915303
ENST00000369407.3	625.460942649974	0.883864296660766	0.0850118623741187	10.3969525190622	2.55989487916184e-25	2.8388278232564e-23	PHGDH	protein_coding	ENSG00000092621.10	chr1:119719626-119744213
ENST00000560746.1	309.209454329254	1.16474324785189	0.112039738674203	10.3958047531583	2.59090503746894e-25	2.86924839909095e-23	ISG20	processed_transcript	ENSG00000172183.13	chr15:88650252-88655650
ENST00000494748.1	507.679163511364	0.994546553713072	0.0956795552064248	10.3945566173189	2.62504959800295e-25	2.90305140232663e-23	SDF4	retained_intron	ENSG00000078808.15	chr1:1216931-1221351
ENST00000371095.6	3236.02592327646	0.662494536199847	0.0637532630945083	10.3915392568653	2.70944697174501e-25	2.99225949449823e-23	GNAS	protein_coding	ENSG00000087460.22	chr20:58891301-58911192
ENST00000348547.5	1271.63263450192	0.72250055821316	0.0695511618511385	10.3880444119617	2.81056538268398e-25	3.09915340504811e-23	ERGIC3	protein_coding	ENSG00000125991.17	chr20:35542020-35557634
ENST00000618728.3	603.620293005593	-0.844796138355761	0.0813247896313767	-10.3879289720268	2.8139685186398e-25	3.09915340504811e-23	MYB	protein_coding	ENSG00000118513.17	chr6:135181314-135219167
ENST00000382451.5	2714.9218432491	0.640591840186907	0.0616801460358823	10.3857056339368	2.88031434498029e-25	3.16787165366022e-23	WDR1	protein_coding	ENSG00000071127.15	chr4:10074339-10116949
ENST00000607866.1	298.986820179491	1.14277538449426	0.11004976850781	10.3841689082077	2.92707487290217e-25	3.2148905364322e-23	ITM2B	nonsense_mediated_decay	ENSG00000136156.11	chr13:48253874-48258941
ENST00000546937.4	346.273585230623	1.07356874030943	0.103408777200217	10.3817951374749	3.00078814917309e-25	3.29134325888372e-23	CNPY2	retained_intron	ENSG00000257727.4	chr12:56310427-56311929
ENST00000354359.10	3246.65151927851	0.661886051587269	0.0637676801688436	10.3796476496359	3.06905790624592e-25	3.36162465583313e-23	GNAS	protein_coding	ENSG00000087460.22	chr20:58891302-58911192
ENST00000265620.10	3233.57672169537	0.662662993786936	0.0638490501375987	10.3785881287013	3.10330541219532e-25	3.39449960899041e-23	GNAS	protein_coding	ENSG00000087460.22	chr20:58891363-58911192
ENST00000371085.6	3246.17037851664	0.661855278095087	0.0637810329572689	10.376992146529	3.15560939675613e-25	3.44700885848928e-23	GNAS	protein_coding	ENSG00000087460.22	chr20:58891302-58911192
ENST00000456102.4	1414.00687283709	0.705515412883915	0.067996637677838	10.3757396979919	3.1972659431546e-25	3.48776039170408e-23	RPN2	protein_coding	ENSG00000118705.15	chr20:37178409-37210150
ENST00000532656.5	111.186083786418	1.77691147986248	0.171299253501036	10.3731419930078	3.28541091631721e-25	3.57904451696306e-23	CTSB	protein_coding	ENSG00000164733.19	chr8:11852609-11868114
ENST00000554331.4	1148.49767670918	0.71119364799107	0.0687331169441025	10.3471758536638	4.3101243069548e-25	4.6889707826733e-23	WARS	retained_intron	ENSG00000140105.16	chr14:100354301-100376330
ENST00000474226.1	305.243423370342	1.13076940385756	0.109285375940961	10.3469416115513	4.32067956339888e-25	4.69408463460969e-23	UFD1L	protein_coding	ENSG00000070010.17	chr22:19467894-19479144
ENST00000558562.1	494.526413499112	0.99140349985131	0.0958744597248645	10.3406423639454	4.61434027748624e-25	5.00634065992276e-23	TMED3	processed_transcript	ENSG00000166557.11	chr15:79315930-79322822
ENST00000418776.1	306.566953366483	1.13606618273575	0.109874196054326	10.3396996158592	4.65995888403064e-25	5.04900247842985e-23	DNAJB11	protein_coding	ENSG00000090520.9	chr3:186581994-186597103
ENST00000494081.4	1401.99254026558	0.680449479388874	0.0658241090679592	10.3373898868324	4.77362165719425e-25	5.165174591505e-23	GNAS	processed_transcript	ENSG00000087460.22	chr20:58903530-58910365
ENST00000553191.1	446.408145613659	1.01154215689547	0.0978956433109446	10.3328618382181	5.00447996779152e-25	5.40767108972491e-23	CNPY2	nonsense_mediated_decay	ENSG00000257727.4	chr12:56310432-56314968
ENST00000465354.4	664.543246277564	0.836230916322666	0.08099051586635	10.325047412991	5.42919755653943e-25	5.85871065529231e-23	PARK7	retained_intron	ENSG00000116288.11	chr1:7961747-7971521
ENST00000496588.1	458.237091912468	0.968144340353555	0.0937694212860941	10.3247340878826	5.44695203794638e-25	5.86996936153851e-23	NDUFB4	retained_intron	ENSG00000065518.7	chr3:120600949-120602324
ENST00000467086.4	625.655622300958	0.886467124589786	0.0858904652036614	10.320902587823	5.66877236348768e-25	6.10081651758007e-23	P4HB	processed_transcript	ENSG00000185624.13	chr17:81855228-81860203
ENST00000591594.4	920.371722544187	0.733499068712512	0.0711312312285743	10.311913009849	6.22496900853775e-25	6.69042312555683e-23	TMC6	retained_intron	ENSG00000141524.14	chr17:78125079-78126832
ENST00000486037.1	695.354677786375	0.818968660415043	0.0794215299981376	10.31167065699	6.24068926816293e-25	6.69833981449488e-23	SND1	protein_coding	ENSG00000197157.9	chr7:127887911-128084850
ENST00000444666.4	463.65811218227	0.956259104312935	0.0927481436755275	10.3102775583125	6.33181876111358e-25	6.78706637203963e-23	GARS	nonsense_mediated_decay	ENSG00000106105.12	chr7:30622328-30632307
ENST00000416206.4	1238.65097427251	0.721465432717329	0.0699815055068207	10.3093728477592	6.39170528407395e-25	6.84211143212925e-23	ERGIC3	protein_coding	ENSG00000125991.17	chr20:35542101-35557546
ENST00000593827.1	1260.63367433884	0.761273868836429	0.0738452188688033	10.3090474982401	6.41337843066481e-25	6.85615807751791e-23	COPE	nonsense_mediated_decay	ENSG00000105669.11	chr19:18899890-18919377
ENST00000261783.3	459.579438074186	1.01879234855045	0.0988294210093317	10.3085937177984	6.44372865487003e-25	6.87943110639373e-23	ARG2	protein_coding	ENSG00000081181.6	chr14:67619797-67651720
ENST00000478938.1	498.614407840589	0.994261231093466	0.096606235945995	10.2918949419505	7.66527827571027e-25	8.17269523390822e-23	SDF4	retained_intron	ENSG00000078808.15	chr1:1216933-1220293
ENST00000002165.9	595.540266303442	0.852555597922648	0.0828720159407332	10.28761745741	8.013465284042e-25	8.53258458889668e-23	FUCA2	protein_coding	ENSG00000001036.12	chr6:143494810-143511690
ENST00000457186.2	677.674420833407	0.826715548872127	0.080386919614286	10.2842048537111	8.30245127802481e-25	8.82856682452882e-23	TAX1BP1	protein_coding	ENSG00000106052.12	chr7:27793137-27829022
ENST00000568372.4	233.422766757133	1.23548216002237	0.120139066147604	10.2837669680606	8.3402719649883e-25	8.85703742528255e-23	CCPG1	retained_intron	ENSG00000260916.4	chr15:55358838-55372952
ENST00000537776.4	718.774310069969	0.850887717642663	0.0827959673836709	10.2769222285876	8.9541389004086e-25	9.49636175604445e-23	NUDT5	protein_coding	ENSG00000165609.11	chr10:12167576-12196144
ENST00000464624.5	3118.85989250598	0.663773980482908	0.0646034103793075	10.2745965976978	9.17273705564424e-25	9.71534625690151e-23	GNAS	processed_transcript	ENSG00000087460.22	chr20:58853262-58911192
ENST00000403997.2	368.539719525759	1.03680990288347	0.100943908853794	10.2711487464308	9.50658395275523e-25	1.0055658155198e-22	SDF4	protein_coding	ENSG00000078808.15	chr1:1218522-1228596
ENST00000496934.4	2779.633958108	0.667722440413817	0.0650139517970501	10.2704484492529	9.57584867336609e-25	1.01155783258649e-22	GNAS	retained_intron	ENSG00000087460.22	chr20:58897439-58911192
ENST00000526993.1	735.003802566733	0.832273758988649	0.081079542584748	10.2649044685806	1.01421308754565e-24	1.06996811754256e-22	PSMC3	protein_coding	ENSG00000165916.7	chr11:47424107-47426258
ENST00000554604.4	808.408305431686	0.823263420970062	0.0802079109654185	10.2641174799455	1.02251610776552e-24	1.07731007212121e-22	SHMT2	nonsense_mediated_decay	ENSG00000182199.9	chr12:57230393-57232801
ENST00000265758.5	602.112123969719	0.949206989423493	0.0926590161777251	10.2440866369967	1.25807479689952e-24	1.32375224495813e-22	WBSCR22	protein_coding	ENSG00000071462.10	chr7:73683567-73698212
ENST00000460192.4	668.850529478591	0.829306007622946	0.0809809317889378	10.2407565497565	1.30214118617596e-24	1.36832340793206e-22	PARK7	retained_intron	ENSG00000116288.11	chr1:7961662-7971048
ENST00000378937.6	713.245062220534	0.852070526946366	0.0832495523928901	10.2351364356301	1.38000530810615e-24	1.44824693184994e-22	NUDT5	protein_coding	ENSG00000165609.11	chr10:12167575-12195822
ENST00000270586.6	1266.69906064768	0.843878046030733	0.0825063627658422	10.2280359688829	1.48500433622325e-24	1.55436916017895e-22	PSMB6	protein_coding	ENSG00000142507.8	chr17:4796143-4798503
ENST00000614486.3	1266.69906064768	0.843878046030733	0.0825063627658422	10.2280359688829	1.48500433622325e-24	1.55436916017895e-22	PSMB6	protein_coding	ENSG00000142507.8	chr17:4796143-4798502
ENST00000553597.4	755.162411701766	0.787610488839153	0.0770381215490384	10.2236460729095	1.55384036468741e-24	1.62430003598314e-22	SNRPN	processed_transcript	ENSG00000128739.19	chr15:24856600-24974434
ENST00000375058.4	382.555787048514	1.096869064121	0.107305381093948	10.2219390392051	1.58145309232446e-24	1.65101231818217e-22	MAGED2	protein_coding	ENSG00000102316.15	chrX:54808370-54816007
ENST00000476855.4	2000.49432410733	0.720965421223627	0.070538543532446	10.2208719533882	1.59896046391687e-24	1.66711901269086e-22	PSMD4	retained_intron	ENSG00000159352.14	chr1:151254768-151267232
ENST00000476196.4	2728.02738880201	0.664178956616527	0.0649986768043069	10.2183458075029	1.64117524085368e-24	1.70891101897618e-22	GNAS	retained_intron	ENSG00000087460.22	chr20:58902980-58911190
ENST00000554013.1	764.47838105687	0.92411721562334	0.0904438409103365	10.217580393777	1.65418278707068e-24	1.72022136837553e-22	SIVA1	retained_intron	ENSG00000184990.11	chr14:104753180-104756925
ENST00000375068.4	380.689230210286	1.10458231108758	0.108116845924243	10.2165606260985	1.67167166779298e-24	1.73615661891588e-22	MAGED2	protein_coding	ENSG00000102316.15	chrX:54807598-54816007
ENST00000423497.4	599.396214293719	0.946966727844744	0.0927111089090319	10.2141667701754	1.71344897228593e-24	1.77724335963701e-22	WBSCR22	protein_coding	ENSG00000071462.10	chr7:73683625-73698208
ENST00000483652.4	257.419447784704	1.23893917805346	0.121314347323913	10.212635235513	1.74071799159351e-24	1.80319492416001e-22	CRELD2	retained_intron	ENSG00000184164.13	chr22:49918732-49926505
ENST00000556698.4	1081.54650171146	0.707257276784875	0.0692548692336458	10.2123833978921	1.7452429442731e-24	1.80554953272166e-22	WARS	protein_coding	ENSG00000140105.16	chr14:100354530-100375347
ENST00000331825.9	15029.823208709	0.605910381329125	0.0593411104073039	10.210634367478	1.77699218457754e-24	1.83424410671938e-22	FTL	protein_coding	ENSG00000087086.12	chr19:48965300-48966878
ENST00000526100.4	659.343713708827	0.841791904688206	0.0824429124891584	10.210603668313	1.77755452982235e-24	1.83424410671938e-22	HBS1L	nonsense_mediated_decay	ENSG00000112339.13	chr6:134965148-135050644
ENST00000597960.6	2239.85270511782	0.645983846154971	0.0632695545145518	10.2100267832042	1.78815471696303e-24	1.83808549867515e-22	FKBP8	protein_coding	ENSG00000105701.14	chr19:18531750-18543577
ENST00000222308.7	2239.85270511782	0.645983846154971	0.0632695545145518	10.2100267832042	1.78815471696303e-24	1.83808549867515e-22	FKBP8	protein_coding	ENSG00000105701.14	chr19:18531761-18543524
ENST00000608443.4	2239.85270511782	0.645983846154971	0.0632695545145518	10.2100267832042	1.78815471696303e-24	1.83808549867515e-22	FKBP8	protein_coding	ENSG00000105701.14	chr19:18531761-18543660
ENST00000347546.7	380.558691776629	1.10112729979024	0.107857021071068	10.2091388103951	1.80459360371741e-24	1.85260827092003e-22	MAGED2	protein_coding	ENSG00000102316.15	chrX:54807746-54816007
ENST00000527215.5	105.009027121964	1.7699350708063	0.173401885156952	10.2071270401949	1.84239304811578e-24	1.88899475462694e-22	CTSB	protein_coding	ENSG00000164733.19	chr8:11852616-11868089
ENST00000556689.4	816.361924541185	0.813129632587518	0.0796827242883728	10.2045912693044	1.89115721042369e-24	1.93651600022159e-22	SHMT2	protein_coding	ENSG00000182199.9	chr12:57229723-57232822
ENST00000596558.5	2239.69679051326	0.645810325420226	0.0633086184761933	10.200985915734	1.96269880539943e-24	2.00465305502313e-22	FKBP8	protein_coding	ENSG00000105701.14	chr19:18531761-18542972
ENST00000396224.1	357.799852409728	1.12710984824401	0.110489026361616	10.2011021850724	1.96035035623247e-24	2.00465305502313e-22	MAGED2	protein_coding	ENSG00000102316.15	chrX:54809059-54815694
ENST00000356142.4	638.574163627085	0.818980178564374	0.0802882547592005	10.2004979560292	1.97258521881038e-24	2.01218750221093e-22	RAC1	protein_coding	ENSG00000136238.16	chr7:6374538-6402520
ENST00000533507.4	914.872361478555	0.7321719506796	0.071873125348754	10.1870058819182	2.26636917156758e-24	2.30893198777567e-22	NDUFS3	processed_transcript	ENSG00000213619.8	chr11:47565335-47584561
ENST00000303127.10	849.267695242995	0.766856337189982	0.07528337524713	10.1862640280494	2.28372423640449e-24	2.32366042926954e-22	LMAN2	protein_coding	ENSG00000169223.13	chr5:177331561-177351852
ENST00000550671.1	1790.78454324949	0.643588403251821	0.0632427555713346	10.1764763005288	2.52541056525297e-24	2.56306795317535e-22	RPL18	retained_intron	ENSG00000063177.11	chr19:48617157-48619184
ENST00000375053.5	355.771884911314	1.11941786497197	0.109999604540134	10.1765626308551	2.52317184954523e-24	2.56306795317535e-22	MAGED2	protein_coding	ENSG00000102316.15	chrX:54807598-54815694
ENST00000218439.7	357.638441749542	1.11102240708812	0.109201636930491	10.174045356072	2.58926394486712e-24	2.62455125880602e-22	MAGED2	protein_coding	ENSG00000102316.15	chrX:54808337-54815694
ENST00000466592.1	373.145252522834	1.01397461558311	0.0997018516514005	10.170068045761	2.6972017783504e-24	2.73050813364366e-22	PDIA4	retained_intron	ENSG00000155660.9	chr7:149004198-149006283
ENST00000398752.9	9284.35607991441	0.562435037753562	0.0553123513500361	10.1683443937191	2.74535226798531e-24	2.77574847594611e-22	ATP5A1	protein_coding	ENSG00000152234.14	chr18:46080247-46098353
ENST00000590156.4	9270.10466316848	0.562709514214037	0.0553424196161917	10.1677794017052	2.76131995599204e-24	2.7877873828921e-22	ATP5A1	nonsense_mediated_decay	ENSG00000152234.14	chr18:46084149-46098295
ENST00000282050.5	9268.79873074608	0.562712602880835	0.0553432787435666	10.1676773703301	2.76421333707403e-24	2.7877873828921e-22	ATP5A1	protein_coding	ENSG00000152234.14	chr18:46084143-46104233
ENST00000354831.10	1160.84889894382	0.790361362002498	0.0777416912695151	10.166505887587	2.79764992961662e-24	2.81796452332665e-22	NRD1	protein_coding	ENSG00000078618.18	chr1:51789190-51878805
ENST00000571309.1	998.250211586269	0.880537033847589	0.0866304574911772	10.1642893198073	2.86201541592062e-24	2.87918032644522e-22	PSMB6	nonsense_mediated_decay	ENSG00000142507.8	chr17:4796203-4798329
ENST00000435761.4	1795.58198992739	0.672141284457914	0.0661365617787181	10.1629305543095	2.90219471190357e-24	2.91594195001258e-22	PSMD2	protein_coding	ENSG00000175166.15	chr3:184300580-184309000
ENST00000439383.4	1795.8904935687	0.672520055781052	0.066190401714677	10.1603863756568	2.97893562223213e-24	2.98930037946593e-22	PSMD2	protein_coding	ENSG00000175166.15	chr3:184300580-184309048
ENST00000622577.2	14094.7052845867	0.599960641178541	0.0590751339517924	10.1558913377688	3.11946527092137e-24	3.12640608114917e-22	FTL	protein_coding	ENSG00000087086.12	chr19:48965308-48966781
ENST00000502702.4	2295.5907063144	0.653523662690086	0.0643699587107539	10.1526189511274	3.225882474088e-24	3.22902378286426e-22	WDR1	protein_coding	ENSG00000071127.15	chr4:10075148-10116727
ENST00000551312.5	835.242149626658	0.743569859505152	0.0732641025746485	10.1491703764136	3.34192204069684e-24	3.34100530397745e-22	SNURF	nonsense_mediated_decay	ENSG00000214265.10	chr15:24955033-25000276
ENST00000593152.5	9280.80293456495	0.562073773832053	0.0554430510042682	10.1378579217941	3.7523739478306e-24	3.74667295627848e-22	ATP5A1	protein_coding	ENSG00000152234.14	chr18:46084143-46098353
ENST00000586592.4	9280.6470199604	0.562033006507236	0.0554459045819594	10.1366009039756	3.80095772145697e-24	3.79046253968877e-22	ATP5A1	nonsense_mediated_decay	ENSG00000152234.14	chr18:46084149-46098315
ENST00000368884.6	2519.29612329169	0.7007244496425	0.0691299693040806	10.1363338751134	3.81135835876404e-24	3.79140310780377e-22	PSMD4	protein_coding	ENSG00000159352.14	chr1:151254702-151267479
ENST00000368881.7	2519.29612329169	0.7007244496425	0.0691299693040806	10.1363338751134	3.81135835876404e-24	3.79140310780377e-22	PSMD4	protein_coding	ENSG00000159352.14	chr1:151254708-151267459
ENST00000557824.1	332.333344235808	1.11963395797097	0.110468549557676	10.1353187169929	3.85115618445371e-24	3.82624536006356e-22	ISG20	retained_intron	ENSG00000172183.13	chr15:88646911-88655649
ENST00000611959.1	436.236252307725	0.979520650882016	0.0966612094184842	10.1335443325697	3.92170935482603e-24	3.89151995855496e-22	RNASET2	protein_coding	ENSG00000026297.14	chr6:166938574-166956589
ENST00000544028.4	1157.92218530917	0.791040299848747	0.0780856686812186	10.1304159035653	4.04923439522518e-24	3.99826989335424e-22	NRD1	protein_coding	ENSG00000078618.18	chr1:51789195-51878937
ENST00000352171.10	1157.92218530917	0.791040299848747	0.0780856686812186	10.1304159035653	4.04923439522518e-24	3.99826989335424e-22	NRD1	protein_coding	ENSG00000078618.18	chr1:51789190-51878805
ENST00000615102.1	1157.92218530917	0.791040299848747	0.0780856686812186	10.1304159035653	4.04923439522518e-24	3.99826989335424e-22	NRD1	protein_coding	ENSG00000078618.18	chr1:51789211-51878710
ENST00000498418.4	357.789562684121	1.07653248709211	0.106266942172726	10.1304551075001	4.04761117663932e-24	3.99826989335424e-22	KIAA0930	retained_intron	ENSG00000100364.17	chr22:45196748-45200209
ENST00000590665.4	9215.41354388096	0.563201152775591	0.055653613703753	10.119758903232	4.51526473898965e-24	4.4529507532929e-22	ATP5A1	protein_coding	ENSG00000152234.14	chr18:46084149-46098296
ENST00000504328.1	492.754971524141	0.914964788235371	0.090424313078132	10.1185705159274	4.57041750054156e-24	4.5018050903983e-22	HSPA4	processed_transcript	ENSG00000170606.12	chr5:133076042-133088495
ENST00000535297.1	566.870899905807	0.957199087959111	0.094608706801244	10.1174524028747	4.62291789608197e-24	4.54793019720319e-22	TMEM258	nonsense_mediated_decay	ENSG00000134825.12	chr11:61789129-61792616
ENST00000484093.1	435.902899388485	0.965632571204795	0.0955466163850416	10.1064025890086	5.17496902816856e-24	5.08478758260415e-22	GARS	retained_intron	ENSG00000106105.12	chr7:30614255-30621678
ENST00000622853.3	438.404830096243	0.940510022993653	0.0930721989749201	10.1051660254325	5.24067273293405e-24	5.14304355423728e-22	STXBP2	protein_coding	ENSG00000076944.13	chr19:7637100-7647872
ENST00000414284.5	437.911272501811	0.940694581836982	0.09309581949397	10.1045845769467	5.2718524246938e-24	5.16731764923105e-22	STXBP2	protein_coding	ENSG00000076944.13	chr19:7637126-7647873
ENST00000597068.4	435.106714263875	0.940373940261236	0.0930729021945352	10.1036275660098	5.32357190605089e-24	5.21164039418008e-22	STXBP2	nonsense_mediated_decay	ENSG00000076944.13	chr19:7637121-7647810
ENST00000221283.8	438.248915491688	0.939758257606756	0.0930750553278354	10.0967789306885	5.70864950343984e-24	5.58180609618048e-22	STXBP2	protein_coding	ENSG00000076944.13	chr19:7637118-7647873
ENST00000523929.1	2006.38979870352	0.581516549672533	0.0576253829092078	10.0913264314225	6.03484607265997e-24	5.89356745936335e-22	HSPA9	nonsense_mediated_decay	ENSG00000113013.11	chr5:138558552-138566711
ENST00000546120.2	1499.01672445632	-0.648288829513936	0.0642445008776907	-10.0909621937628	6.05728295089348e-24	5.90828263305034e-22	UBC	protein_coding	ENSG00000150991.13	chr12:124911703-124914601
ENST00000441779.5	438.419586687844	0.938180921559876	0.092987026463643	10.0893743701622	6.15606123302217e-24	5.99733508555591e-22	STXBP2	protein_coding	ENSG00000076944.13	chr19:7637112-7647872
ENST00000531845.4	566.91258374705	-0.840798201655638	0.0833468808431512	-10.0879384225298	6.24676424804421e-24	6.07831388203505e-22	MYB	processed_transcript	ENSG00000118513.17	chr6:135185876-135219171
ENST00000524568.1	466.714399668565	0.94512645820778	0.0937023371386144	10.0864768912823	6.3404424359244e-24	6.16198780154602e-22	NDUFS3	retained_intron	ENSG00000213619.8	chr11:47579098-47582471
ENST00000493114.1	2750.61526262505	-0.646117084602916	0.0640737790889006	-10.0839546814688	6.50538944622478e-24	6.3146381963609e-22	IRF4	nonsense_mediated_decay	ENSG00000137265.13	chr6:391767-407618
ENST00000525514.4	572.116737764571	-0.837430221921703	0.0830537102143966	-10.0829959282968	6.56919855846369e-24	6.36886580435915e-22	MYB	nonsense_mediated_decay	ENSG00000118513.17	chr6:135181513-135219167
ENST00000468304.1	255.49625743403	1.18065626136675	0.117130897242068	10.0798020775573	6.78626815868666e-24	6.57136966699492e-22	RHBDD2	processed_transcript	ENSG00000005486.15	chr7:75879171-75888583
ENST00000258494.12	175.77367871169	1.40964818923395	0.139864714629773	10.078654884224	6.86595873901614e-24	6.64051676449742e-22	ALDH1L2	protein_coding	ENSG00000136010.12	chr12:105019789-105084577
ENST00000515743.4	2021.97177034924	0.651650701822116	0.0646909530981751	10.0732895499804	7.25114309490827e-24	7.00460422968138e-22	WDR1	processed_transcript	ENSG00000071127.15	chr4:10075148-10093019
ENST00000438901.5	576.458823961776	-0.830961931569467	0.0824930900411421	-10.073109531417	7.26443135862066e-24	7.00899611879046e-22	MYB	nonsense_mediated_decay	ENSG00000118513.17	chr6:135181513-135219167
ENST00000613627.3	961.561551532729	0.724032300830874	0.0718786751060402	10.0729778305281	7.27416827555931e-24	7.00995509612733e-22	BSG	protein_coding	ENSG00000172270.17	chr19:572609-581543
ENST00000371348.4	824.971482536239	0.76352285015245	0.0758136770380109	10.0710436425559	7.4186645874077e-24	7.13205862457044e-22	TMEM59	protein_coding	ENSG00000116209.10	chr1:54031662-54048013
ENST00000523659.4	538.776435625012	0.882989988428089	0.0876759858209444	10.0710585704889	7.41753856147431e-24	7.13205862457044e-22	PTTG1	retained_intron	ENSG00000164611.11	chr5:160421868-160424777
ENST00000614132.3	1360.75176146429	0.693333271394549	0.0688734276485413	10.0667745902325	7.74772901912491e-24	7.43949002748979e-22	PSMB3	retained_intron	ENSG00000277791.3	chr17:38760384-38764225
ENST00000466892.4	587.226438757684	0.852396411368407	0.0846801058591179	10.0660763554847	7.80290855177271e-24	7.48351198401953e-22	HLA-C	retained_intron	ENSG00000204525.13	chr6:31268748-31269666
ENST00000371341.4	796.341635604823	0.782313770916999	0.0777305901052311	10.0644259854185	7.93488470465782e-24	7.60099385722885e-22	TMEM59	protein_coding	ENSG00000116209.10	chr1:54031965-54053504
ENST00000393784.6	1151.22620344818	0.6695622827249	0.0665297521223586	10.0641030721634	7.96096472482028e-24	7.61687624948258e-22	ERGIC1	protein_coding	ENSG00000113719.14	chr5:172834274-172952685
ENST00000497113.1	644.055880300344	0.825398797877751	0.0820348751928423	10.061559744407	8.16936555418249e-24	7.80695341362627e-22	PARK7	processed_transcript	ENSG00000116288.11	chr1:7962766-7971957
ENST00000526889.4	568.896888351742	-0.835096278335029	0.0830652927068548	-10.0534922724243	8.86682748420414e-24	8.46338683367285e-22	MYB	nonsense_mediated_decay	ENSG00000118513.17	chr6:135181513-135219167
ENST00000251047.5	2521.83998463685	0.579872209092689	0.05768620468632	10.0521816653714	8.98557302700777e-24	8.56653120284695e-22	LMAN1	protein_coding	ENSG00000074695.5	chr18:59327822-59359962
ENST00000430270.4	563.544389516026	0.949451986066259	0.0944786973971641	10.0493763379803	9.24506471076541e-24	8.80345366246733e-22	WBSCR22	nonsense_mediated_decay	ENSG00000071462.10	chr7:73683625-73698104
ENST00000278616.7	955.159975180411	0.699592975781841	0.069636294464872	10.0463843051665	9.53000843841809e-24	9.06402154893815e-22	ATM	protein_coding	ENSG00000149311.16	chr11:108222831-108369099
ENST00000471387.5	876.5530913194	0.839460212215797	0.0835652210640115	10.0455692156042	9.60912892448348e-24	9.12844477378242e-22	YIF1A	protein_coding	ENSG00000174851.13	chr11:66284579-66289128
ENST00000586523.1	6206.7011321205	0.569485958619429	0.0566965182190407	10.0444608682897	9.7177605304541e-24	9.22071720486093e-22	ATP5A1	retained_intron	ENSG00000152234.14	chr18:46084149-46088696
ENST00000526212.2	793.37347036137	0.770537859042535	0.0767160713096845	10.0440213619915	9.76117351858522e-24	9.25096182474144e-22	SSR2	protein_coding	ENSG00000163479.12	chr1:156018269-156020903
ENST00000533808.4	572.257790881618	-0.833016129149791	0.0829584050885217	-10.041371073382	1.00270614704733e-23	9.49173240353733e-22	MYB	nonsense_mediated_decay	ENSG00000118513.17	chr6:135181513-135219167
ENST00000598585.1	722.664193222301	0.817763690572261	0.0814985694792101	10.0340864360922	1.07954072076103e-23	1.02070065930634e-21	EMC10	protein_coding	ENSG00000161671.15	chr19:50476520-50483198
ENST00000382848.4	292.270894296184	1.18606935778287	0.118235559272819	10.0314098827588	1.10921283276992e-23	1.04752021797204e-21	GJB2	protein_coding	ENSG00000165474.5	chr13:20187469-20192898
ENST00000600528.1	734.378939070802	0.796048471569899	0.0793946014199796	10.0264811124749	1.16598136732472e-23	1.09983593022778e-21	COPE	processed_transcript	ENSG00000105669.11	chr19:18899513-18899937
ENST00000512328.1	1947.57893381896	0.584298755985065	0.0582845460327869	10.0249344938945	1.18438113823607e-23	1.11587909402457e-21	HSPA9	nonsense_mediated_decay	ENSG00000113013.11	chr5:138556046-138558631
ENST00000324460.6	1357.58216103637	0.656857047279896	0.0655683598149173	10.0178965759405	1.27180766114468e-23	1.19684266027299e-21	HSPA5	protein_coding	ENSG00000044574.7	chr9:125234852-125241330
ENST00000375060.4	355.678937310794	1.09611703209041	0.109479341818581	10.0120900791201	1.34872543940906e-23	1.267738666834e-21	MAGED2	protein_coding	ENSG00000102316.15	chrX:54808370-54816012
ENST00000539524.4	1118.56461985335	0.801486307865618	0.0801509351378251	9.99971249851803	1.52840138801951e-23	1.43494340150618e-21	NRD1	protein_coding	ENSG00000078618.18	chr1:51789195-51878040
ENST00000614867.1	1175.07493959994	0.706532666996884	0.07072288350689	9.99015639581568	1.68315971777849e-23	1.57676423508948e-21	BSG	protein_coding	ENSG00000172270.17	chr19:572622-583493
ENST00000599345.1	612.27464015035	0.980802122456992	0.0981769881854219	9.99014270640081	1.68339218393648e-23	1.57676423508948e-21	MAP2K2	processed_transcript	ENSG00000126934.12	chr19:4101070-4124072
ENST00000452508.5	952.824354926626	0.695037719628758	0.0696164089916214	9.98382033339881	1.79422522191164e-23	1.67861598415906e-21	ATM	protein_coding	ENSG00000149311.16	chr11:108223115-108369102
ENST00000382844.1	287.397221582446	1.19214187854903	0.119461507868553	9.97929709593803	1.87792368953927e-23	1.75487372470722e-21	GJB2	protein_coding	ENSG00000165474.5	chr13:20187471-20189780
ENST00000478180.5	544.248080850951	0.867471733563989	0.087014678441435	9.96925747588481	2.07776327047196e-23	1.9393585972049e-21	RNASET2	protein_coding	ENSG00000026297.14	chr6:166929597-166957141
ENST00000525369.4	530.687064457816	-0.848962845048235	0.0851806248218026	-9.96661913227639	2.13368475227048e-23	1.98923925659933e-21	MYB	protein_coding	ENSG00000118513.17	chr6:135181507-135219172
ENST00000462970.4	1292.62210088417	0.722211127786151	0.0724745138506809	9.9650358369305	2.16795664849132e-23	2.01884353266826e-21	PSMD4	retained_intron	ENSG00000159352.14	chr1:151254762-151265588
ENST00000485608.4	1107.03280729787	0.801696720957677	0.0805160183754341	9.95698417698061	2.35085840981522e-23	2.18662558680005e-21	NRD1	processed_transcript	ENSG00000078618.18	chr1:51789211-51840454
ENST00000598417.4	783.218092912486	0.820445511686148	0.0824049251431945	9.95626790826477	2.36785082241418e-23	2.19987883243944e-21	FBL	protein_coding	ENSG00000105202.6	chr19:39837819-39846347
ENST00000377017.4	497.193531656696	0.903815833433278	0.090803831724111	9.9534988366938	2.43469456792496e-23	2.25936274383203e-21	TIMP1	protein_coding	ENSG00000102265.10	chrX:47582449-47586789
ENST00000340192.10	425.483937862191	0.955031438501905	0.0959700647063655	9.95134723962064	2.48791981884372e-23	2.3060859564769e-21	ERCC1	protein_coding	ENSG00000012061.14	chr19:45409613-45423839
ENST00000476238.5	560.810896306276	0.852264046391069	0.0856899037622795	9.94590971598493	2.62762102940425e-23	2.43276442142695e-21	RNASET2	protein_coding	ENSG00000026297.14	chr6:166929539-166957184
ENST00000627068.1	328.739120569038	1.11929277050407	0.112666980753418	9.93452352250164	2.9458090218792e-23	2.7242107930361e-21	MAGED2	protein_coding	ENSG00000102316.15	chrX:54807598-54815694
ENST00000531519.4	530.006719432231	-0.847874004642465	0.0853698968630144	-9.93176793926521	3.0283779760422e-23	2.79734204335381e-21	MYB	nonsense_mediated_decay	ENSG00000118513.17	chr6:135181513-135219167
ENST00000576390.4	561.572673749304	0.909870580135039	0.0917778071919129	9.91384091616446	3.62438705777778e-23	3.34402883220377e-21	P4HB	protein_coding	ENSG00000185624.13	chr17:81843458-81860535
ENST00000463307.4	608.972621412151	0.927310770665075	0.0936027515852262	9.90687511809681	3.88610738849124e-23	3.58138296775231e-21	WBSCR22	retained_intron	ENSG00000071462.10	chr7:73683608-73698156
ENST00000356950.1	4706.15253859408	-0.724706589792211	0.0731892664198103	-9.90181518742554	4.08787078251371e-23	3.76300004133622e-21	HIST1H2BK	protein_coding	ENSG00000197903.7	chr6:27146417-27146798
ENST00000488373.4	588.448668923785	0.816752129889357	0.0825659775276689	9.89211481951695	4.50410642241815e-23	4.14140188918168e-21	RAC1	processed_transcript	ENSG00000136238.16	chr7:6374562-6402481
ENST00000336230.9	926.993342168991	0.763739861456039	0.0772513979668196	9.88642123711566	4.76767803499834e-23	4.37872725647305e-21	MRPL37	protein_coding	ENSG00000116221.14	chr1:54200166-54218381
ENST00000551475.4	460.628363668195	0.949482850293366	0.0960848287324911	9.8817145518031	4.99704882656234e-23	4.5841347919464e-21	CNPY2	protein_coding	ENSG00000257727.4	chr12:56310957-56316050
ENST00000555410.4	977.647985841645	0.705184198660341	0.0713794217883441	9.87937673061248	5.11500534710835e-23	4.68698169966232e-21	WARS	protein_coding	ENSG00000140105.16	chr14:100354559-100375355
ENST00000529586.4	566.724742059501	-0.824814758489675	0.0836303511390969	-9.86262460046131	6.0448258048166e-23	5.53267172806605e-21	MYB	nonsense_mediated_decay	ENSG00000118513.17	chr6:135181513-135219167
ENST00000368563.5	552.317743256882	0.867191563359781	0.0879536571077368	9.85964190548137	6.22710766885952e-23	5.6875919801516e-21	TUBGCP2	protein_coding	ENSG00000130640.12	chr10:133278629-133309156
ENST00000534382.4	105.631841222206	1.7432919397468	0.176811215076096	9.85962309572119	6.22827428792575e-23	5.6875919801516e-21	CTSB	protein_coding	ENSG00000164733.19	chr8:11852609-11869448
ENST00000543663.4	552.98197204747	0.865917116322596	0.0878323298739346	9.85875152766008	6.28256864428728e-23	5.73064606099733e-21	TUBGCP2	protein_coding	ENSG00000130640.12	chr10:133278629-133309156
ENST00000553524.4	1043.4890907361	0.697314739563633	0.0707573419048555	9.85501604202831	6.52062812251819e-23	5.94103320008254e-21	WARS	protein_coding	ENSG00000140105.16	chr14:100354538-100376334
ENST00000262746.4	3301.19723627962	0.65840934028982	0.0668190196866564	9.85362166906054	6.61176097392084e-23	6.01722782482435e-21	PRDX1	protein_coding	ENSG00000117450.12	chr1:45511035-45521938
ENST00000467321.4	1227.71852244065	0.691280021728069	0.0701596899784686	9.85295148738851	6.6560099812093e-23	6.0506300257755e-21	GNAS	processed_transcript	ENSG00000087460.22	chr20:58888892-58909579
ENST00000454308.4	504.748002674368	0.927963856121926	0.0942074686096933	9.85021537906438	6.83972472848948e-23	6.21059398959036e-21	GARS	nonsense_mediated_decay	ENSG00000106105.12	chr7:30594840-30603087
ENST00000319248.11	3289.7387061127	0.659033264939707	0.0669265944823099	9.84710592310062	7.05460777893872e-23	6.39846541289308e-21	PRDX1	protein_coding	ENSG00000117450.12	chr1:45511046-45521956
ENST00000431556.5	738.372094269805	0.816110692229356	0.0828878316439257	9.8459650354379	7.13511501979409e-23	6.46417233962769e-21	YIF1A	protein_coding	ENSG00000174851.13	chr11:66285460-66289007
ENST00000549335.4	155.669485442229	1.48170710507158	0.150520742808311	9.84387319267049	7.28509659858551e-23	6.59260129888701e-21	ALDH1L2	retained_intron	ENSG00000136010.12	chr12:105019783-105066605
ENST00000502962.4	1777.18973809311	0.653635106361642	0.0664285920838678	9.83966520826469	7.59631962523315e-23	6.86649058525303e-21	WDR1	processed_transcript	ENSG00000071127.15	chr4:10075342-10093155
ENST00000202773.12	8029.98717229601	0.450816418592822	0.0458262294292182	9.83751934662528	7.76005905702849e-23	7.00659926885619e-21	RPL6	protein_coding	ENSG00000089009.14	chr12:112405198-112409641
ENST00000526320.4	563.504892646672	-0.822406512915122	0.0836200465584119	-9.8350401221152	7.95358984605539e-23	7.17326126745814e-21	MYB	nonsense_mediated_decay	ENSG00000118513.17	chr6:135181513-135219167
ENST00000348035.7	746.057825727077	0.745064191634719	0.0757697451109551	9.83326775804337	8.09486377216064e-23	7.29247176993591e-21	RAC1	protein_coding	ENSG00000136238.16	chr7:6374522-6403977
ENST00000424576.5	8061.40512282328	0.450027016557277	0.0457856099553456	9.82900559796374	8.44484869889542e-23	7.59922647564576e-21	RPL6	protein_coding	ENSG00000089009.14	chr12:112405202-112409596
ENST00000452421.4	727.529614351245	0.766481014686949	0.0780029129505431	9.82631270671812	8.67365319000317e-23	7.79636956802774e-21	TMEM59	protein_coding	ENSG00000116209.10	chr1:54036601-54053405
ENST00000556435.4	974.277168699544	0.684669745948403	0.0696876929342904	9.82483014029448	8.8022294630849e-23	7.90308123058479e-21	WARS	protein_coding	ENSG00000140105.16	chr14:100353827-100376302
ENST00000378952.6	653.990594299489	0.843439531938514	0.0858554486897072	9.82394879778469	8.87955665796484e-23	7.96359165237478e-21	NUDT5	processed_transcript	ENSG00000165609.11	chr10:12167671-12195860
ENST00000437736.4	1279.47138110862	0.718299445042149	0.0731811268370686	9.81536464505911	9.66877853086173e-23	8.66171312902158e-21	PSMD4	protein_coding	ENSG00000159352.14	chr1:151259062-151265609
ENST00000511181.4	686.162052027699	0.842200707367537	0.0858553444740959	9.8095315152063	1.02443054001579e-22	9.16705266042258e-21	HEXB	protein_coding	ENSG00000049860.12	chr5:74640022-74721288
ENST00000592063.4	915.126880343615	0.710367942105094	0.0724255528890127	9.80825017923833	1.03752017427429e-22	9.26350696358177e-21	TMC6	protein_coding	ENSG00000141524.14	chr17:78125232-78128751
ENST00000300853.6	478.62259956213	0.911000566235121	0.0928802991085772	9.80832937639618	1.03670634797826e-22	9.26350696358177e-21	ERCC1	protein_coding	ENSG00000012061.14	chr19:45407332-45424365
ENST00000589165.4	423.786592558277	0.94390776591712	0.0963356303184704	9.79811688361523	1.14704053507027e-22	1.02299684116645e-20	ERCC1	protein_coding	ENSG00000012061.14	chr19:45409667-45424367
ENST00000541272.1	1603.0820523593	-0.653975373249195	0.0667594877098441	-9.7959914865069	1.17142440579293e-22	1.04358295564073e-20	UBC	protein_coding	ENSG00000150991.13	chr12:124913034-124914074
ENST00000248553.6	467.866877396199	1.00969029809002	0.10309429970928	9.79385185153096	1.19648981545551e-22	1.06472986041723e-20	HSPB1	protein_coding	ENSG00000106211.8	chr7:76302543-76304295
ENST00000599737.4	411.229131623314	0.93642582364439	0.0957258496793828	9.78237149924275	1.34032574493617e-22	1.19140396427375e-20	STXBP2	nonsense_mediated_decay	ENSG00000076944.13	chr19:7638736-7647844
ENST00000468895.4	1207.0083166308	0.684888371921169	0.0700325754830004	9.77956853932093	1.3779669902052e-22	1.22350650432639e-20	GNAS	processed_transcript	ENSG00000087460.22	chr20:58888858-58909575
ENST00000554656.4	679.85954098096	0.834546653946524	0.0853436734143971	9.7786586932376	1.39040892448875e-22	1.23318812773959e-20	SHMT2	processed_transcript	ENSG00000182199.9	chr12:57230274-57232534
ENST00000476931.1	685.46659602014	0.857388170728615	0.0876888760845174	9.77761614714091	1.40480225823459e-22	1.24457718741142e-20	RPN1	nonsense_mediated_decay	ENSG00000163902.10	chr3:128638037-128650820
ENST00000398422.2	2852.57743523327	0.544631124052996	0.0558200836377745	9.75690268734091	1.72338209919684e-22	1.52513609215678e-20	CCT7	protein_coding	ENSG00000135624.14	chr2:73234307-73253004
ENST00000463675.4	1419.70039614908	0.721101471070462	0.0739501975250266	9.75117707868762	1.82341619843626e-22	1.61188383636408e-20	NHP2L1	processed_transcript	ENSG00000100138.12	chr22:41674790-41688804
ENST00000492303.1	245.369274494377	1.20061838504157	0.123162649621724	9.74823445849123	1.87704218360941e-22	1.6574613237603e-20	FUNDC2	retained_intron	ENSG00000165775.16	chrX:155049093-155055571
ENST00000252936.6	546.068052318678	0.862018242753467	0.0884983869655112	9.74049666113581	2.02561899219579e-22	1.78668954407342e-20	TUBGCP2	protein_coding	ENSG00000130640.12	chr10:133278629-133302981
ENST00000417178.5	532.132094467534	0.870693496002469	0.0894094188843104	9.73827485814539	2.07039182452636e-22	1.8241744583173e-20	TUBGCP2	protein_coding	ENSG00000130640.12	chr10:133278629-133309156
ENST00000495807.1	404.092331613556	0.994590624413926	0.102153969915364	9.73619160604287	2.11326182677241e-22	1.85990237922018e-20	NEU1	retained_intron	ENSG00000204386.9	chr6:31857658-31862796
ENST00000374595.7	1021.57528093534	0.748209451944046	0.0769223694922008	9.72681232888838	2.31741316134912e-22	2.03511010351204e-20	CTNNAL1	protein_coding	ENSG00000119326.13	chr9:108942568-109013522
ENST00000325551.7	1021.57528093534	0.748209451944046	0.0769223694922008	9.72681232888838	2.31741316134912e-22	2.03511010351204e-20	CTNNAL1	protein_coding	ENSG00000119326.13	chr9:108942570-109013529
ENST00000274364.9	1644.24074671715	0.604189722543023	0.0621466891710032	9.72199373132383	2.42976630603836e-22	2.1314420446996e-20	IQGAP2	protein_coding	ENSG00000145703.14	chr5:76403248-76708132
ENST00000442099.1	389.546172513592	0.989008204855428	0.101770884449555	9.71798771529443	2.52726418336677e-22	2.21454631359542e-20	WBSCR22	protein_coding	ENSG00000071462.10	chr7:73690915-73698152
ENST00000587902.1	2069.43543181122	0.596679538661616	0.0614124334123834	9.71594033173907	2.57857824168437e-22	2.25704417316343e-20	ATP5A1	retained_intron	ENSG00000152234.14	chr18:46084426-46086584
ENST00000473786.4	1923.96888920713	0.567756964532252	0.0585837020871069	9.69138078177555	3.28063028863111e-22	2.86842284931151e-20	CCT7	processed_transcript	ENSG00000135624.14	chr2:73234335-73249844
ENST00000554600.4	722.689330060943	0.804424616733928	0.0830091232827579	9.69079764875697	3.2994167592751e-22	2.88170628458779e-20	SHMT2	processed_transcript	ENSG00000182199.9	chr12:57229683-57232572
ENST00000508003.1	1451.74719425966	0.596712749607101	0.0615853744230172	9.68919577412009	3.35157316898273e-22	2.92407435846243e-20	HSPA9	retained_intron	ENSG00000113013.11	chr5:138559719-138561789
ENST00000524109.1	2079.14192230733	0.553591270823573	0.0572797150067528	9.66470016057706	4.25865153794669e-22	3.71141481532054e-20	HSPA9	retained_intron	ENSG00000113013.11	chr5:138555826-138557891
ENST00000440039.4	240.753487016559	1.13364629028661	0.117456975271416	9.65158763595787	4.84005083117881e-22	4.21352438156628e-20	KIAA0930	nonsense_mediated_decay	ENSG00000100364.17	chr22:45203130-45212081
ENST00000554975.4	697.374497565469	0.813655443984139	0.0843391469559639	9.64742321153633	5.04063779023383e-22	4.38338673259619e-20	SHMT2	protein_coding	ENSG00000182199.9	chr12:57230359-57232568
ENST00000493958.4	950.366870146046	0.702933739706441	0.0728652350791763	9.64703865900692	5.05957017658957e-22	4.39508361450269e-20	GNAS	processed_transcript	ENSG00000087460.22	chr20:58903740-58909776
ENST00000487981.4	1101.99217629875	0.696397218021422	0.0722428382378285	9.63967135024283	5.43617383852077e-22	4.71711629897098e-20	GNAS	retained_intron	ENSG00000087460.22	chr20:58903536-58909712
ENST00000584442.2	122.998119306106	1.52132744807417	0.157861605756099	9.63709599169202	5.57425960144173e-22	4.83170796026373e-20	CD160	protein_coding	ENSG00000117281.14	chr1:145728327-145738493
ENST00000430446.2	445.771538577401	0.961311722999278	0.099846816914244	9.62786549144501	6.09830438267467e-22	5.28023594810032e-20	WBSCR22	nonsense_mediated_decay	ENSG00000071462.10	chr7:73686819-73698156
ENST00000482278.4	543.900562410852	0.851529476554113	0.0885225389322726	9.61935216527857	6.62470713977389e-22	5.72556715646205e-20	TUBGCP2	nonsense_mediated_decay	ENSG00000130640.12	chr10:133279641-133312337
ENST00000455086.4	1018.21499802567	0.775836676442207	0.0806540217350914	9.61931791808779	6.62691302002642e-22	5.72556715646205e-20	ASNS	protein_coding	ENSG00000070669.15	chr7:97852151-97872394
ENST00000359237.7	64.1885363493665	2.02682705079319	0.210844414322537	9.61290370108016	7.05313524854537e-22	6.08725810503629e-20	PLAC1	protein_coding	ENSG00000170965.8	chrX:134565837-134658483
ENST00000592594.4	837.099290345697	0.727347285247829	0.0756807634832427	9.61072869473468	7.20373489643547e-22	6.21054899490756e-20	TMC6	protein_coding	ENSG00000141524.14	chr17:78125725-78130683
ENST00000265462.7	1959.31531828847	0.616621526634236	0.0642481451244291	9.59749928095243	8.19075052236026e-22	7.05389898369281e-20	PRDX5	protein_coding	ENSG00000126432.12	chr11:64318087-64321811
ENST00000556579.4	919.288330587264	0.698687226260944	0.0728112485626713	9.59586932037785	8.32126338958064e-22	7.15860789753001e-20	WARS	retained_intron	ENSG00000140105.16	chr14:100360523-100376299
ENST00000531653.4	602.630701810472	0.822475854123393	0.0857335102495974	9.59339996378202	8.52291761993882e-22	7.32422817718601e-20	PSMC3	retained_intron	ENSG00000165916.7	chr11:47424363-47426259
ENST00000528575.1	695.023922108496	0.829587769439893	0.0864791568313418	9.59292157597949	8.56253948879948e-22	7.35039926266557e-20	YIF1A	protein_coding	ENSG00000174851.13	chr11:66285483-66289037
ENST00000543464.5	529.228923786269	0.827117811142718	0.0862888696635059	9.58545191712635	9.20537587072553e-22	7.89378210227841e-20	CPD	protein_coding	ENSG00000108582.10	chr17:30380235-30465017
ENST00000437628.4	1013.52376818546	0.783849044735171	0.0818056432908126	9.5818456185064	9.53260152345461e-22	8.16565090755922e-20	ASNS	protein_coding	ENSG00000070669.15	chr7:97852130-97872113
ENST00000379730.6	1542.40842164446	0.60798779165821	0.0634614658278912	9.58042465182076	9.6646739552169e-22	8.26994907557503e-20	IQGAP2	protein_coding	ENSG00000145703.14	chr5:76547408-76708130
ENST00000437329.4	989.27263797295	0.714128334985341	0.0745767790290098	9.57574655654612	1.0112404929138e-21	8.64384224316018e-20	RPN2	protein_coding	ENSG00000118705.15	chr20:37228633-37241418
ENST00000491614.4	776.030953191354	0.769274395826755	0.0803525411787287	9.57374072483472	1.03106089274833e-21	8.80387649188241e-20	NUDT5	protein_coding	ENSG00000165609.11	chr10:12165324-12196124
ENST00000248076.3	172.012012149151	1.35570192346682	0.141675862088681	9.56903952077759	1.07903412810348e-21	9.2037019492639e-20	F2RL3	protein_coding	ENSG00000127533.3	chr19:16888859-16892606
ENST00000374550.6	5849.97085614583	0.542868083909139	0.0567564590368925	9.56486879416257	1.12343883856857e-21	9.57227196586087e-20	RPL11	protein_coding	ENSG00000142676.11	chr1:23691778-23696425
ENST00000262288.6	450.028423867767	0.877415957106183	0.0918615013793625	9.55150899921283	1.27820724020772e-21	1.08794161470673e-19	SCPEP1	protein_coding	ENSG00000121064.11	chr17:56978104-57006763
ENST00000484814.1	591.54610191588	0.855527017885909	0.0896171796279464	9.54646220108359	1.34200909859356e-21	1.14103505309687e-19	YIF1A	nonsense_mediated_decay	ENSG00000174851.13	chr11:66284915-66289128
ENST00000545801.1	602.652012110223	0.854683502141063	0.0895719409967944	9.54186648887792	1.40284390498801e-21	1.19149595989543e-19	ANAPC5	retained_intron	ENSG00000089053.11	chr12:121346794-121352327
ENST00000474986.2	590.418831122331	0.829210889662184	0.0869141448916014	9.5405746751161	1.42042992046789e-21	1.20515587474365e-19	YIF1A	retained_intron	ENSG00000174851.13	chr11:66287211-66289137
ENST00000458455.1	5718.21864344756	0.545591410320925	0.0571903467399884	9.5399213577322	1.42940667912246e-21	1.21021086292165e-19	RPL11	protein_coding	ENSG00000142676.11	chr1:23692608-23696128
ENST00000376759.6	914.918114349589	0.765949041577055	0.080288180927771	9.53999745325055	1.42835822482139e-21	1.21021086292165e-19	RBM3	protein_coding	ENSG00000102317.16	chrX:48574523-48579066
ENST00000557239.4	866.572409986245	0.706899704870644	0.0741384877756136	9.53485464945192	1.5009568012183e-21	1.26944846422026e-19	WARS	processed_transcript	ENSG00000140105.16	chr14:100354530-100376308
ENST00000482370.1	5847.66627464576	0.541716211160102	0.056880879247232	9.52369615816836	1.67126630124085e-21	1.41199988936658e-19	RPL11	processed_transcript	ENSG00000142676.11	chr1:23692305-23696418
ENST00000576154.4	450.044843243269	0.875113925703786	0.0918902008784553	9.52347385616572	1.67484658350204e-21	1.41227021274185e-19	SCPEP1	nonsense_mediated_decay	ENSG00000121064.11	chr17:56978147-57006768
ENST00000013807.8	413.044631925664	0.905496085361167	0.0950806026309455	9.5234575749992	1.67510909765459e-21	1.41227021274185e-19	ERCC1	protein_coding	ENSG00000012061.14	chr19:45413433-45423566
ENST00000261192.10	215.015230347649	1.19723621243456	0.125756292593581	9.52028870876297	1.72698596221965e-21	1.45447773612234e-19	BCAT1	protein_coding	ENSG00000060982.13	chr12:24810021-24949459
ENST00000528362.1	598.55753244448	0.821888668957682	0.0863790535694125	9.51490708678844	1.81875350242954e-21	1.53015758990341e-19	PSMC3	retained_intron	ENSG00000165916.7	chr11:47424422-47426251
ENST00000244534.6	3339.30718512937	-0.668185782064087	0.0702334192082127	-9.51378687805581	1.83845345181413e-21	1.54511028154668e-19	HIST1H1D	protein_coding	ENSG00000124575.6	chr6:26234267-26234933
ENST00000480384.1	393.443734250625	0.974911179572165	0.102510235556214	9.51037888345842	1.89969357367309e-21	1.59490713455457e-19	NEU1	retained_intron	ENSG00000204386.9	chr6:31859051-31862805
ENST00000517480.1	508.850746385269	0.860274041735065	0.0904655697723457	9.50940831854509	1.91750043707474e-21	1.60817311761274e-19	PTTG1	protein_coding	ENSG00000164611.11	chr5:160421857-160424294
ENST00000456754.5	384.037586355685	0.958129143989891	0.100783840491091	9.50677349981107	1.9666780983134e-21	1.64769400801015e-19	TIMP1	protein_coding	ENSG00000102265.10	chrX:47582407-47586023
ENST00000413587.4	948.557323674624	0.727097984156564	0.0765148413683054	9.50270524193687	2.04507126958946e-21	1.71158376047123e-19	ERGIC3	protein_coding	ENSG00000125991.17	chr20:35542129-35557066
ENST00000389142.8	741.678030166269	0.750486656974487	0.0789825412608918	9.50193099631362	2.06033694542889e-21	1.722561998025e-19	OS9	protein_coding	ENSG00000135506.14	chr12:57694146-57721557
ENST00000375631.4	392.985627054054	0.972528180510462	0.102355818228919	9.50144503105234	2.0699761711654e-21	1.7288182234552e-19	NEU1	protein_coding	ENSG00000204386.9	chr6:31859051-31862906
ENST00000376621.6	1009.61398617517	0.664078376215984	0.0699090708383913	9.4991732582333	2.11563232378537e-21	1.76511101411513e-19	GNL1	protein_coding	ENSG00000204590.11	chr6:30541376-30557174
ENST00000447574.1	482.104070539986	0.977617205014689	0.102946978367022	9.49631762410097	2.17443783680285e-21	1.81228770144677e-19	HSPB1	nonsense_mediated_decay	ENSG00000106211.8	chr7:76302687-76304260
ENST00000504260.4	431.874318493211	0.94681038594524	0.0997988398039057	9.48718830605269	2.37349833634758e-21	1.97614070209425e-19	SLC35B1	retained_intron	ENSG00000121073.12	chr17:49701286-49707771
ENST00000594309.4	723.464023233755	0.791526029886078	0.0834348999531988	9.48674991316667	2.38349813640957e-21	1.98240781723077e-19	FBL	protein_coding	ENSG00000105202.6	chr19:39839034-39846357
ENST00000259457.6	1709.78080097832	0.652126424974012	0.068758087522179	9.48435956371907	2.43875994250563e-21	2.02626833855147e-19	PSMB7	protein_coding	ENSG00000136930.11	chr9:124353465-124415439
ENST00000376588.3	1895.98794978291	0.549756937329745	0.0579953921246386	9.47932098033333	2.55943085862842e-21	2.12432761266159e-19	PSAT1	protein_coding	ENSG00000135069.12	chr9:78297142-78330093
ENST00000379060.7	7547.88456379447	0.487855734787364	0.0515060362798306	9.47181670390747	2.75018292991453e-21	2.28029128184785e-19	TPT1	protein_coding	ENSG00000133112.15	chr13:45337197-45341122
ENST00000449636.4	329.038135381076	1.0612806013493	0.112106602808103	9.46670913903201	2.88798861144484e-21	2.3920780050457e-19	BSCL2	protein_coding	ENSG00000168000.13	chr11:62690274-62691339
ENST00000257966.11	743.021449605067	0.747362875160203	0.0789832369320639	9.46229737080838	3.01250434345597e-21	2.49263749483605e-19	OS9	protein_coding	ENSG00000135506.14	chr12:57694144-57721555
ENST00000356454.4	498.205363584226	-0.862865756979932	0.0912633721271655	-9.45467756525173	3.24019042909055e-21	2.67550966244719e-19	SOWAHC	protein_coding	ENSG00000198142.4	chr2:109614333-109618990
ENST00000515209.4	778.067690169701	0.740578362818045	0.0783290295606425	9.45471132442267	3.23914506115505e-21	2.67550966244719e-19	LMAN2	protein_coding	ENSG00000169223.13	chr5:177332030-177351647
ENST00000358368.4	785.213077707741	0.7262706971184	0.0768568481428514	9.44965497112897	3.39949396821115e-21	2.80416283316084e-19	XAB2	protein_coding	ENSG00000076924.10	chr19:7619524-7629565
ENST00000315970.10	760.338294671961	0.739849694547029	0.0782984651273962	9.44909575613329	3.41770318890202e-21	2.81628577882617e-19	OS9	protein_coding	ENSG00000135506.14	chr12:57694120-57721555
ENST00000555873.1	2358.48359271814	0.540462949007672	0.0572149654006404	9.44618152301849	3.51416967002787e-21	2.8928038583521e-19	TMED10	nonsense_mediated_decay	ENSG00000170348.7	chr14:75134499-75176597
ENST00000436944.4	450.211157844206	0.937257890655655	0.0992402665478835	9.44433064580119	3.57683050681399e-21	2.94136529615725e-19	WBSCR22	nonsense_mediated_decay	ENSG00000071462.10	chr7:73683606-73705161
ENST00000463679.4	333.520559607052	1.04562062110736	0.110740076656356	9.44211574236205	3.65326929649054e-21	3.00114575465182e-19	BSCL2	retained_intron	ENSG00000168000.13	chr11:62690277-62691342
ENST00000504902.4	2524.98306960739	0.555006511772029	0.058785609756965	9.44119681783638	3.68545462650698e-21	3.0244870117101e-19	HSPA9	nonsense_mediated_decay	ENSG00000113013.11	chr5:138567000-138575340
ENST00000527615.4	445.198314500381	-0.872693867198551	0.0924558726087463	-9.43903121104711	3.76241857497137e-21	3.08449076180015e-19	MYB	protein_coding	ENSG00000118513.17	chr6:135181380-135203766
ENST00000551286.1	396.117070543793	0.949163600060698	0.100598311779291	9.43518418224676	3.9030792137866e-21	3.19653815324803e-19	CNPY2	protein_coding	ENSG00000257727.4	chr12:56311000-56315930
ENST00000591636.4	361.451373090168	0.957806949812579	0.101649721076062	9.42262250868229	4.39959472882559e-21	3.59949700171203e-19	ERCC1	protein_coding	ENSG00000012061.14	chr19:45409618-45423501
ENST00000599159.1	731.716785532683	0.782799993157396	0.0831476362447663	9.41457903689559	4.74981859800367e-21	3.8820688639219e-19	FBL	retained_intron	ENSG00000105202.6	chr19:39838259-39846376
ENST00000526565.4	451.988606601926	-0.859232100187921	0.0912727745004476	-9.41389264093979	4.78095191345871e-21	3.90353525985023e-19	MYB	nonsense_mediated_decay	ENSG00000118513.17	chr6:135181513-135217980
ENST00000589002.4	514.718557690189	0.829005536913549	0.0880923900017505	9.41063736489696	4.93137397845216e-21	4.02225536972876e-19	MAP4K1	processed_transcript	ENSG00000104814.11	chr19:38606185-38613927
ENST00000617908.3	1346.72308338939	0.709930337248665	0.075451459122345	9.40910017522005	5.00402336521098e-21	4.07322421701407e-19	UNC13B	protein_coding	ENSG00000198722.11	chr9:35161991-35405334
ENST00000619578.3	1346.72308338939	0.709930337248665	0.075451459122345	9.40910017522005	5.00402336521098e-21	4.07322421701407e-19	UNC13B	protein_coding	ENSG00000198722.11	chr9:35161991-35405334
ENST00000529421.4	6904.70299672243	0.482853298872307	0.0513244402425629	9.40786293216853	5.06326497529705e-21	4.11726632037897e-19	TPT1	processed_transcript	ENSG00000133112.15	chr13:45337052-45340402
ENST00000588938.1	413.156276172226	0.910867679102722	0.0968642626026601	9.40354734169739	5.27538517002115e-21	4.28540863385974e-19	MAP4K1	retained_intron	ENSG00000104814.11	chr19:38593270-38597093
ENST00000254322.2	1777.58352687879	-0.586820723908065	0.0624446696400296	-9.39745101208589	5.59008692854257e-21	4.53645738620127e-19	DNAJB1	protein_coding	ENSG00000132002.6	chr19:14514769-14518420
ENST00000443624.4	3985.03862254288	0.537501459427799	0.0572257558511833	9.39264936623262	5.85096526356637e-21	4.74336393227729e-19	RPL11	protein_coding	ENSG00000142676.11	chr1:23692608-23695395
ENST00000575423.4	440.422371625209	0.869352727509874	0.0925658564023687	9.3917213246636	5.90275785908164e-21	4.78051838005503e-19	SCPEP1	nonsense_mediated_decay	ENSG00000121064.11	chr17:56978128-57006605
ENST00000592364.4	3041.04827537952	0.566417953614695	0.0603420600702824	9.38678515375461	6.18595288590324e-21	4.99977147667288e-19	ATP5A1	nonsense_mediated_decay	ENSG00000152234.14	chr18:46086126-46098285
ENST00000422745.4	1094.83338557581	0.754352171977578	0.0803631875967748	9.38678758939439	6.1858098885856e-21	4.99977147667288e-19	ASNS	protein_coding	ENSG00000070669.15	chr7:97852145-97872467
ENST00000352435.7	1747.9555350484	0.611613939587904	0.0651692283429984	9.38501122598628	6.29097393218022e-21	5.07953381605585e-19	PRDX5	protein_coding	ENSG00000126432.12	chr11:64318181-64321740
ENST00000378495.6	1341.29652834924	0.70638038124058	0.0753037498510106	9.38041442342729	6.57139245707294e-21	5.30061473262771e-19	UNC13B	protein_coding	ENSG00000198722.11	chr9:35162061-35405338
ENST00000528343.4	446.423463123272	-0.859881653792108	0.0916721090969959	-9.37997022499274	6.59913614643838e-21	5.31764359747876e-19	MYB	nonsense_mediated_decay	ENSG00000118513.17	chr6:135181513-135218006
ENST00000599134.1	615.901688167099	0.794045088774335	0.0846722013968769	9.37787226119791	6.73174408701068e-21	5.4190539900436e-19	FBL	protein_coding	ENSG00000105202.6	chr19:39839073-39846329
ENST00000490277.1	7440.80761712227	0.482808592549828	0.0514901292140729	9.3767213234701	6.8056084041691e-21	5.47301976559148e-19	TPT1	retained_intron	ENSG00000133112.15	chr13:45337176-45341155
ENST00000476971.4	61.0356849921716	2.01108866263006	0.214524325533175	9.37464158263513	6.941119455263e-21	5.5764035639687e-19	PLAC1	processed_transcript	ENSG00000170965.8	chrX:134565876-134733636
ENST00000604005.4	1129.61097960105	0.666951863302281	0.0711756136871554	9.37051089202821	7.2182280004088e-21	5.793224070238e-19	GNAS	protein_coding	ENSG00000087460.22	chr20:58889159-58909423
ENST00000394309.6	1144.58643879322	0.747853107891469	0.0798874537518198	9.36133363587687	7.87364930567526e-21	6.31293454030431e-19	ASNS	protein_coding	ENSG00000070669.15	chr7:97852127-97872131
ENST00000533384.4	451.638747870646	-0.855335205128103	0.0914330378766219	-9.35477180887587	8.37803669680607e-21	6.71063163113404e-19	MYB	nonsense_mediated_decay	ENSG00000118513.17	chr6:135181513-135217980
ENST00000491768.4	382.499863769942	0.969430887440795	0.103642327459603	9.35361942560246	8.46985804055685e-21	6.77740796383001e-19	NEU1	nonsense_mediated_decay	ENSG00000204386.9	chr6:31859051-31862822
ENST00000466567.2	472.548549208055	0.925255265857054	0.0989315095914039	9.35248304284896	8.56137888485276e-21	6.84381092950872e-19	P4HB	retained_intron	ENSG00000185624.13	chr17:81858813-81860624
ENST00000526497.4	606.350117850261	0.834415551716514	0.0892249128492669	9.35182254676049	8.61502194712285e-21	6.87983296490454e-19	YIF1A	processed_transcript	ENSG00000174851.13	chr11:66284579-66285758
ENST00000534121.4	448.103848576811	-0.857291244703451	0.0916747214199526	-9.3514464121062	8.64571862127191e-21	6.89747689170486e-19	MYB	protein_coding	ENSG00000118513.17	chr6:135181513-135217980
ENST00000528774.4	448.768757189097	-0.856279186050507	0.0915907820485573	-9.34896685996793	8.8508013856814e-21	7.05407110836146e-19	MYB	protein_coding	ENSG00000118513.17	chr6:135181513-135217980
ENST00000534044.4	428.16189871986	-0.871552962733077	0.0933265929807337	-9.3387418837094	9.74855680261789e-21	7.7618648194667e-19	MYB	protein_coding	ENSG00000118513.17	chr6:135181513-135217980
ENST00000481947.1	383.813404607789	0.934988953226552	0.100121368481874	9.33855546926356	9.76573315013414e-21	7.76782690983587e-19	SNRNP25	retained_intron	ENSG00000161981.9	chr16:55494-57453
ENST00000454046.4	1116.44723231985	0.752664796317629	0.0806016555682442	9.33808109785486	9.80957713457605e-21	7.79496804257719e-19	ASNS	nonsense_mediated_decay	ENSG00000070669.15	chr7:97852130-97869813
ENST00000352983.5	5395.75839954005	0.52243157385965	0.055958150783324	9.3361121936027	9.99364413159414e-21	7.93337028894015e-19	RPL7	protein_coding	ENSG00000147604.12	chr8:73290638-73293898
ENST00000435406.5	719.835065808796	0.747148678240354	0.0800363091566718	9.33512159809623	1.00875392797669e-20	7.99998738252375e-19	OS9	protein_coding	ENSG00000135506.14	chr12:57694144-57721555
ENST00000402458.1	1233.03736463007	0.709545477659745	0.0760203909305405	9.3336204796428	1.02314902572157e-20	8.10613069014864e-19	NHP2L1	protein_coding	ENSG00000100138.12	chr22:41674924-41690504
ENST00000372459.5	515.304015785705	0.88177451317784	0.0945097500832487	9.32998460371688	1.05886287812138e-20	8.38080037927107e-19	CTSA	protein_coding	ENSG00000064601.15	chr20:45891375-45898786
ENST00000396467.4	5400.97422619313	0.522445109023388	0.0559990427983435	9.32953641555536	1.06334973985868e-20	8.40801335723763e-19	RPL7	protein_coding	ENSG00000147604.12	chr8:73290283-73293633
ENST00000556338.4	904.849738379688	0.678128592315174	0.072695979791398	9.32828189758323	1.07600907040263e-20	8.49972958095981e-19	WARS	protein_coding	ENSG00000140105.16	chr14:100354444-100375612
ENST00000191018.8	515.635552992312	0.881022050887629	0.0945183976220927	9.32116998438935	1.1506438037818e-20	9.08034634838751e-19	CTSA	protein_coding	ENSG00000064601.15	chr20:45891340-45898820
ENST00000531242.1	526.162514324756	0.955857446489606	0.102563043497056	9.31970633766389	1.1666274405035e-20	9.19742919613464e-19	NUCB2	retained_intron	ENSG00000070081.14	chr11:17311838-17331522
ENST00000554772.4	853.67049437772	0.701747310451991	0.0753418334669753	9.31417883213035	1.22899509661182e-20	9.67656236255419e-19	WARS	protein_coding	ENSG00000140105.16	chr14:100360602-100376307
ENST00000464788.4	1099.8423188042	0.66359440392199	0.0712461576302766	9.31410796025847	1.22981579079582e-20	9.67656236255419e-19	GNAS	processed_transcript	ENSG00000087460.22	chr20:58889146-58909419
ENST00000394308.6	1119.43697363808	0.75090328212629	0.0806234525647825	9.31370783858363	1.23445936470482e-20	9.70357675914733e-19	ASNS	protein_coding	ENSG00000070669.15	chr7:97852130-97872471
ENST00000372079.1	2355.11964041557	0.65078669948234	0.0699168531284645	9.30800901874961	1.30250939874968e-20	1.02184538721088e-18	PRDX1	protein_coding	ENSG00000117450.12	chr1:45511050-45521854
ENST00000175506.7	1143.46040080546	0.746544045206204	0.0802041282166418	9.30805011918701	1.30200557724467e-20	1.02184538721088e-18	ASNS	protein_coding	ENSG00000070669.15	chr7:97852117-97872542
ENST00000354880.8	511.820546408872	0.874080299767917	0.0939443898739328	9.30423094919107	1.34965496743227e-20	1.05779702814061e-18	CTSA	protein_coding	ENSG00000064601.15	chr20:45891321-45898820
ENST00000586126.1	790.315979456539	0.714742335459483	0.0768314644500022	9.30272955977039	1.36885548201607e-20	1.0717978011434e-18	TMC6	nonsense_mediated_decay	ENSG00000141524.14	chr17:78125753-78131397
ENST00000474712.1	480.056794295961	0.848889445285009	0.0912532142459414	9.3025703510796	1.37090729356295e-20	1.0723571217882e-18	P4HB	retained_intron	ENSG00000185624.13	chr17:81845680-81846507
ENST00000372484.6	516.340799633119	0.875707205574182	0.0942457589498323	9.29174124472092	1.51784555559714e-20	1.18613860581547e-18	CTSA	protein_coding	ENSG00000064601.15	chr20:45891043-45898820
ENST00000525378.4	420.565791879872	0.891353630152627	0.0959358437903087	9.29114286106556	1.5264041922041e-20	1.19166538775599e-18	NDUFS3	retained_intron	ENSG00000213619.8	chr11:47581768-47584527
ENST00000606788.4	518.673980006887	0.870917489639192	0.0937448471904595	9.29029718155886	1.53858131447431e-20	1.20000362482414e-18	CTSA	nonsense_mediated_decay	ENSG00000064601.15	chr20:45890143-45898820
ENST00000525212.1	418.475166460186	0.890985060887522	0.0959550429840227	9.28544277798801	1.61036204700235e-20	1.25476781539897e-18	NDUFS3	processed_transcript	ENSG00000213619.8	chr11:47582051-47584561
ENST00000525002.4	442.800869823581	-0.852890436671128	0.0918738744978241	-9.2832749389635	1.6434774431289e-20	1.27932751878824e-18	MYB	nonsense_mediated_decay	ENSG00000118513.17	chr6:135181513-135217980
ENST00000599021.1	381.104629729987	0.921352108224674	0.0992633924666766	9.28189219942265	1.66495063222891e-20	1.29478575936808e-18	MAP2K2	protein_coding	ENSG00000126934.12	chr19:4090596-4101047
ENST00000528345.4	436.257932020637	-0.857343595846478	0.0923804301146887	-9.28057592698043	1.68564926441445e-20	1.30961227444013e-18	MYB	nonsense_mediated_decay	ENSG00000118513.17	chr6:135181513-135217980
ENST00000349938.7	207.950674441765	1.16443607511821	0.125484079712699	9.27955225702123	1.70192236733287e-20	1.32097513618601e-18	ARMC9	protein_coding	ENSG00000135931.16	chr2:231198545-231345202
ENST00000379056.4	7755.56805263604	0.479426604542177	0.051691397013019	9.27478521080459	1.77977269164835e-20	1.38006397360717e-18	TPT1	protein_coding	ENSG00000133112.15	chr13:45336872-45341212
ENST00000240333.9	443.934423909384	0.938106848309648	0.101194127472741	9.27036846641471	1.85503969433253e-20	1.43703741654293e-18	SLC35B1	protein_coding	ENSG00000121073.12	chr17:49700942-49708199
ENST00000595288.4	792.140304731811	0.711060149865955	0.0767228776132326	9.26790250817335	1.89842306280364e-20	1.46922552441574e-18	XAB2	retained_intron	ENSG00000076924.10	chr19:7619525-7628270
ENST00000472183.4	1105.42296054302	0.664256071712699	0.0716783288175493	9.26718134575238	1.91129892958938e-20	1.47776398820267e-18	GNAS	processed_transcript	ENSG00000087460.22	chr20:58841484-58909423
ENST00000554310.4	528.739346438168	0.839995739484977	0.0906563027637744	9.26571803478216	1.93769129564901e-20	1.49672651929235e-18	SHMT2	protein_coding	ENSG00000182199.9	chr12:57230166-57232241
ENST00000347159.5	1445.96154153479	0.577769046143957	0.0623579153571937	9.26536820280835	1.94405406669925e-20	1.50019602463727e-18	PSAT1	protein_coding	ENSG00000135069.12	chr9:78297142-78329454
ENST00000454414.4	800.702664278204	0.743777926854652	0.0803021204154717	9.26224516870104	2.00177920898952e-20	1.54325628286886e-18	STAT1	protein_coding	ENSG00000115415.17	chr2:191001085-191020320
ENST00000444334.4	1105.06553959604	0.745322800895185	0.0804989231266616	9.25879219182164	2.06757699710864e-20	1.59245137823417e-18	ASNS	protein_coding	ENSG00000070669.15	chr7:97852203-97872436
ENST00000575643.1	743.663169609005	0.826175001193558	0.0892324748554284	9.2586807945437	2.06973494439436e-20	1.59258357362429e-18	PSMB6	retained_intron	ENSG00000142507.8	chr17:4797683-4798475
ENST00000553205.1	4578.95406961969	0.447002000356212	0.0482809126068201	9.25835855664975	2.07598976445951e-20	1.59586488336371e-18	RPL6	retained_intron	ENSG00000089009.14	chr12:112405189-112406344
ENST00000509791.6	590.19785950545	0.894005730073851	0.0965698850989046	9.25760374632559	2.09071431536006e-20	1.6056445629975e-18	SEC11C	protein_coding	ENSG00000166562.7	chr18:59139865-59157311
ENST00000555063.4	905.518619858927	0.674253911478792	0.0728526494420496	9.25503624978148	2.14157728411985e-20	1.6431328563269e-18	WARS	retained_intron	ENSG00000140105.16	chr14:100354400-100376343
ENST00000474945.1	836.947134305651	0.67722613501793	0.0731790921057172	9.25436645264174	2.15504618178208e-20	1.65188616408149e-18	SPCS1	retained_intron	ENSG00000114902.12	chr3:52706142-52708019
ENST00000507773.4	435.153646945886	0.941004481117159	0.101720736738184	9.25086183301228	2.22689768701921e-20	1.70533144937752e-18	SLC35B1	nonsense_mediated_decay	ENSG00000121073.12	chr17:49701338-49708090
ENST00000347941.4	1363.4436034412	0.621906327973053	0.0672444273869735	9.24844410368981	2.27784132516755e-20	1.74267902451607e-18	PRDX5	protein_coding	ENSG00000126432.12	chr11:64318181-64321742
ENST00000528965.1	86.5120373204012	1.69159051928934	0.182946635730302	9.24636035277011	2.32267104947609e-20	1.77528235848326e-18	CTSB	protein_coding	ENSG00000164733.19	chr8:11852655-11867530
ENST00000396655.5	603.214745238754	0.774908663007086	0.0838333177361104	9.24344501605358	2.38685883414889e-20	1.82260540575609e-18	NDUFA9	retained_intron	ENSG00000139180.9	chr12:4649116-4668710
ENST00000551035.4	698.267762894996	0.755121033668253	0.0817226174572452	9.24004953785663	2.46383141726966e-20	1.87959158300521e-18	OS9	protein_coding	ENSG00000135506.14	chr12:57694144-57721395
ENST00000196061.4	847.429357771968	0.70236201998656	0.0760644892013607	9.2337702830981	2.6126976280855e-20	1.99126302685018e-18	PLOD1	protein_coding	ENSG00000083444.15	chr1:11934752-11975537
ENST00000541645.1	1093.92383565809	-0.65313028954952	0.0707341077148568	-9.23359763273494	2.61691395412819e-20	1.99258240279288e-18	UBC	protein_coding	ENSG00000150991.13	chr12:124913305-124914119
ENST00000425308.4	1673.34248781406	0.578864356946387	0.0627154682352098	9.2300093300013	2.70608329328939e-20	2.05852320957644e-18	MCM7	protein_coding	ENSG00000166508.16	chr7:100098139-100100869
ENST00000533624.4	430.135415176644	-0.86131341966415	0.0934353609798008	-9.21828107294787	3.0190090895318e-20	2.29438967564437e-18	MYB	protein_coding	ENSG00000118513.17	chr6:135181513-135217980
ENST00000540351.1	1094.89378787452	-0.651790509488231	0.0707334595449823	-9.2147409964266	3.12030690610464e-20	2.36912847649298e-18	UBC	protein_coding	ENSG00000150991.13	chr12:124913289-124914141
ENST00000502406.4	407.302960405309	0.958181469062509	0.103992381360099	9.21395833551091	3.14315201474906e-20	2.38421610443283e-18	SLC35B1	retained_intron	ENSG00000121073.12	chr17:49701320-49708166
ENST00000395673.6	459.088373522716	0.848483582864152	0.0921913216501551	9.20350817926174	3.46450000484047e-20	2.62300926712086e-18	EXT2	protein_coding	ENSG00000151348.12	chr11:44096196-44245429
ENST00000343631.3	459.088373522716	0.848483582864152	0.0921913216501551	9.20350817926174	3.46450000484047e-20	2.62300926712086e-18	EXT2	protein_coding	ENSG00000151348.12	chr11:44096222-44245425
ENST00000396465.4	5243.96904370368	0.516305377663395	0.0561207883270293	9.19989531605936	3.58298651018591e-20	2.71015747560081e-18	RPL7	protein_coding	ENSG00000147604.12	chr8:73291041-73294438
ENST00000611582.3	219.413337548664	1.13605899400251	0.123512793461033	9.19790543285642	3.64994790112208e-20	2.75820473907791e-18	ARMC9	protein_coding	ENSG00000135931.16	chr2:231206238-231374837
ENST00000484604.4	4805.99933469642	0.471549394944297	0.0512694993113241	9.19746440434115	3.66495557269682e-20	2.76693792756766e-18	TPT1	retained_intron	ENSG00000133112.15	chr13:45337063-45339848
ENST00000327876.4	119.762148390661	1.49789992651683	0.162905841795682	9.19488159544033	3.75407811848716e-20	2.8315566828228e-18	KCNK12	protein_coding	ENSG00000184261.4	chr2:47516580-47570939
ENST00000483374.1	304.862015986774	1.04944463059083	0.114183246530469	9.19088099593308	3.89636953226246e-20	2.93611951464041e-18	KIAA0930	retained_intron	ENSG00000100364.17	chr22:45196701-45198033
ENST00000420738.4	616.660464500195	0.756898774629011	0.0823820881249819	9.18766192816962	4.01472391133109e-20	3.02246510575309e-18	TMEM59	protein_coding	ENSG00000116209.10	chr1:54036598-54053412
ENST00000602728.1	863.541715929593	0.664685669392588	0.0723661939226091	9.18503009987544	4.11412238941034e-20	3.09439122831278e-18	SPCS1	protein_coding	ENSG00000114902.12	chr3:52706077-52708166
ENST00000351223.6	1279.95208138968	0.590896383768435	0.0643365950226464	9.18445223220843	4.13627080885715e-20	3.10813421661245e-18	NASP	protein_coding	ENSG00000132780.15	chr1:45584064-45618247
ENST00000610533.3	1743.7499696723	0.593529967111372	0.0646427870305275	9.18168900779414	4.24381934830414e-20	3.18596392985327e-18	POLD2	protein_coding	ENSG00000106628.9	chr7:44114680-44123559
ENST00000553413.4	747.340368924631	0.714550099389132	0.0778251274264136	9.18148319210611	4.25193971059163e-20	3.18907410772512e-18	WARS	protein_coding	ENSG00000140105.16	chr14:100360653-100376311
ENST00000396466.4	5241.50942780931	0.516332494791764	0.0562392606683987	9.18099720115801	4.27117526333756e-20	3.20050738564373e-18	RPL7	protein_coding	ENSG00000147604.12	chr8:73291039-73295789
ENST00000376899.7	652.778178587423	0.800611307877318	0.0872085190248243	9.18042545418551	4.29391519900754e-20	3.21454279015898e-18	YIF1A	retained_intron	ENSG00000174851.13	chr11:66287140-66289143
ENST00000312989.10	2875.93086685046	0.581030114070684	0.0633543596485348	9.1711149365886	4.68151614698055e-20	3.50144217940864e-18	PPP1CA	protein_coding	ENSG00000172531.13	chr11:67398182-67401793
ENST00000445776.1	1549.70019591726	0.673893094882242	0.0734825536407549	9.17079036442859	4.69563452308144e-20	3.50872865602632e-18	PSMD4	protein_coding	ENSG00000159352.14	chr1:151264887-151267466
ENST00000506207.1	1204.37682256334	0.767435398226886	0.0836841053422509	9.17062320363267	4.70292216528384e-20	3.5109021728876e-18	HINT1	processed_transcript	ENSG00000169567.10	chr5:131159477-131171735
ENST00000424390.1	2031.57092107658	0.634226210504904	0.0691639189207026	9.16989986111187	4.73458652068937e-20	3.53125281912402e-18	PRDX1	protein_coding	ENSG00000117450.12	chr1:45514506-45523047
ENST00000447184.4	2032.05107887625	0.63426679943128	0.0691837513072358	9.16785787770579	4.8251161028251e-20	3.59542898598802e-18	PRDX1	protein_coding	ENSG00000117450.12	chr1:45514506-45521938
ENST00000482112.4	995.435709238926	0.661228444526315	0.072150469818261	9.16457572891591	4.97422559079941e-20	3.70309618773552e-18	GNAS	processed_transcript	ENSG00000087460.22	chr20:58841617-58909394
ENST00000531737.4	447.471370181582	-0.843426169529608	0.0920338739749299	-9.16430150228554	4.98688806461091e-20	3.7056414387801e-18	MYB	nonsense_mediated_decay	ENSG00000118513.17	chr6:135181513-135217980
ENST00000529262.4	447.471370181582	-0.843426169529608	0.0920338739749299	-9.16430150228554	4.98688806461091e-20	3.7056414387801e-18	MYB	nonsense_mediated_decay	ENSG00000118513.17	chr6:135181513-135217980
ENST00000481168.1	556.194437903803	0.848125058182351	0.0925510022492017	9.16386681473961	5.00702516969192e-20	3.71715985236629e-18	RPN1	retained_intron	ENSG00000163902.10	chr3:128644514-128650821
ENST00000321556.4	167.207829392409	1.31073448368372	0.14305020184786	9.16275871513795	5.05872274159979e-20	3.75206542068444e-18	PINK1	protein_coding	ENSG00000158828.5	chr1:20633454-20651511
ENST00000526187.4	444.601379500033	-0.844305361627394	0.0921874441328346	-9.15857218485002	5.25884883095809e-20	3.89329622870321e-18	MYB	nonsense_mediated_decay	ENSG00000118513.17	chr6:135181513-135217980
ENST00000528015.4	444.601379500033	-0.844305361627394	0.0921874441328346	-9.15857218485002	5.25884883095809e-20	3.89329622870321e-18	MYB	nonsense_mediated_decay	ENSG00000118513.17	chr6:135181513-135217980
ENST00000593364.4	423.341866592411	0.903472648064719	0.0986739277018583	9.15614356402785	5.37850863891474e-20	3.97821093773898e-18	MAP2K2	processed_transcript	ENSG00000126934.12	chr19:4099194-4103213
ENST00000372052.7	1249.31032216363	0.594383345019493	0.0649227822899446	9.15523525108616	5.42395000240558e-20	4.00812408564862e-18	NASP	protein_coding	ENSG00000132780.15	chr1:45584062-45618246
ENST00000533567.4	6373.08571463105	0.482364888700853	0.0526890599935919	9.15493441635738	5.43908375354571e-20	4.01560641981388e-18	TPT1	retained_intron	ENSG00000133112.15	chr13:45337176-45340258
ENST00000376745.7	2870.07316230383	0.580581473516946	0.0634250579170963	9.15381857870483	5.49558234198233e-20	4.05358602590119e-18	PPP1CA	protein_coding	ENSG00000172531.13	chr11:67398200-67401931
ENST00000233025.10	866.643240619267	0.663226502218047	0.0724577024363848	9.1532919195214	5.52244999208051e-20	4.06965988478889e-18	SPCS1	protein_coding	ENSG00000114902.12	chr3:52705840-52708179
ENST00000459994.2	202.589252145006	1.20082277325924	0.131243254175387	9.1495961510869	5.71467798552116e-20	4.20389395675231e-18	SDF4	processed_transcript	ENSG00000078808.15	chr1:1227271-1231968
ENST00000530705.4	8117.48549353509	0.465043604799546	0.050826724202432	9.14958837298617	5.71508944206643e-20	4.20389395675231e-18	TPT1	protein_coding	ENSG00000133112.15	chr13:45333470-45341370
ENST00000589869.4	4065.15660463142	0.536433167604063	0.0586420598185616	9.14758399114538	5.82210192488057e-20	4.27868458417116e-18	ATP5A1	protein_coding	ENSG00000152234.14	chr18:46088135-46104334
ENST00000614261.3	221.876581800411	1.12706361808693	0.123237999313141	9.14542287580578	5.9397018633987e-20	4.36111186816466e-18	ARMC9	protein_coding	ENSG00000135931.16	chr2:231198579-231373895
ENST00000379224.8	216.711588820504	1.19998475707738	0.131252025802712	9.14259989313312	6.09686114923432e-20	4.47240744028645e-18	ISG20	protein_coding	ENSG00000172183.13	chr15:88638940-88650386
ENST00000253719.5	2444.14133556671	0.543431512936529	0.0594439450889765	9.1419153308737	6.13558668863662e-20	4.49670081829531e-18	NAPSA	protein_coding	ENSG00000131400.6	chr19:50358476-50365830
ENST00000498485.4	1668.13428869569	0.644021401928684	0.0704836913348317	9.13716903488028	6.41085239596239e-20	4.69414907217783e-18	PSMB7	processed_transcript	ENSG00000136930.11	chr9:124353465-124415291
ENST00000599181.1	2451.39334626077	0.542037398538451	0.0593270655960028	9.13642690891779	6.45498229435833e-20	4.7221493649367e-18	NAPSA	retained_intron	ENSG00000131400.6	chr19:50358477-50362843
ENST00000223361.6	1748.45288083435	0.589708017413633	0.0645595163763029	9.1343313970377	6.5812175553856e-20	4.81010812357071e-18	POLD2	protein_coding	ENSG00000106628.9	chr7:44114698-44122196
ENST00000497415.1	556.547820447484	0.845596752147561	0.0925791489803684	9.13377106465811	6.61538388023308e-20	4.83067621811774e-18	RPN1	processed_transcript	ENSG00000163902.10	chr3:128641045-128650816
ENST00000331442.4	7130.36512489386	-0.658409427457947	0.0721125461346294	-9.13030343192626	6.83075696174855e-20	4.98340702164763e-18	HIST1H1B	protein_coding	ENSG00000184357.4	chr6:27866848-27867529
ENST00000379055.4	6962.30679373689	0.478586180814595	0.0524231383518651	9.12929282490328	6.89481940235155e-20	5.02557118219766e-18	TPT1	protein_coding	ENSG00000133112.15	chr13:45337301-45341158
ENST00000525940.4	435.149917261707	-0.847198588818778	0.0928341554371193	-9.12593629822617	7.11188119399419e-20	5.17907729674901e-18	MYB	nonsense_mediated_decay	ENSG00000118513.17	chr6:135181513-135217980
ENST00000535859.1	1026.69139358676	-0.655711428332447	0.0718526845699309	-9.12577494156496	7.12248435454445e-20	5.1820921105142e-18	UBC	protein_coding	ENSG00000150991.13	chr12:124913403-124914304
ENST00000485820.1	517.181592436659	0.848026912448268	0.092948707802248	9.12360088160104	7.26688018283627e-20	5.28235647596959e-18	YIF1A	retained_intron	ENSG00000174851.13	chr11:66284579-66285646
ENST00000482956.4	184.494922699098	1.25586894131352	0.137683398029767	9.12142610717675	7.41421761729894e-20	5.38457554456336e-18	CRELD2	retained_intron	ENSG00000184164.13	chr22:49918769-49923400
ENST00000494836.2	514.525758110994	0.853347240450151	0.0935559221538996	9.12125305169238	7.42606787638473e-20	5.38830108771742e-18	YIF1A	retained_intron	ENSG00000174851.13	chr11:66284580-66285623
ENST00000511475.4	2062.44148659446	0.705631899886206	0.0774213672069414	9.11417513462538	7.92711816119626e-20	5.74665895052798e-18	HINT1	nonsense_mediated_decay	ENSG00000169567.10	chr5:131159284-131165240
ENST00000546466.4	280.027346090921	1.02433784050515	0.112405819601462	9.11285415770258	8.0242640081692e-20	5.81182872309837e-18	CNPY2	nonsense_mediated_decay	ENSG00000257727.4	chr12:56309841-56311312
ENST00000262633.7	643.325315320214	0.763346519339282	0.0837751800547806	9.11184576195635	8.09921345063524e-20	5.86081891737394e-18	RBM42	protein_coding	ENSG00000126254.10	chr19:35629048-35637686
ENST00000508495.4	2055.21060436743	0.706903798642271	0.0775901590959271	9.11074041964914	8.18216352029943e-20	5.91550502011333e-18	HINT1	nonsense_mediated_decay	ENSG00000169567.10	chr5:131159287-131165301
ENST00000528140.4	438.510819791583	-0.844376081129697	0.0926815093214933	-9.11051284459264	8.19934576718418e-20	5.92258689118282e-18	MYB	nonsense_mediated_decay	ENSG00000118513.17	chr6:135181513-135217980
ENST00000535131.1	1065.12467998694	-0.655440064009447	0.0719665799133771	-9.10756165984781	8.42542083943673e-20	6.08040856943617e-18	UBC	protein_coding	ENSG00000150991.13	chr12:124913322-124914079
ENST00000409281.4	495.94827172513	0.824738844205894	0.0905796151375916	9.10512639022704	8.61660506173708e-20	6.2072071935306e-18	PLD3	protein_coding	ENSG00000105223.17	chr19:40359641-40378483
ENST00000304043.8	2046.46072726503	0.706953543968858	0.0776428089342618	9.105203091859	8.61051860708742e-20	6.2072071935306e-18	HINT1	protein_coding	ENSG00000169567.10	chr5:131159026-131165485
ENST00000557269.4	572.400183342888	0.799394860412781	0.0878286401722341	9.10175608827768	8.88828655449159e-20	6.39143533063701e-18	SHMT2	nonsense_mediated_decay	ENSG00000182199.9	chr12:57229739-57232773
ENST00000409587.4	511.451472289736	0.81729342345657	0.0897946111277505	9.10180926440908	8.8839349660734e-20	6.39143533063701e-18	PLD3	protein_coding	ENSG00000105223.17	chr19:40348684-40378483
ENST00000406581.5	1762.9204898521	0.589515893539906	0.0647801695189236	9.10025240621972	9.01221394921061e-20	6.47474274211298e-18	POLD2	protein_coding	ENSG00000106628.9	chr7:44114686-44123508
ENST00000466863.1	457.840383489401	0.843540836631605	0.0927011521270765	9.09957230601906	9.06882445041175e-20	6.50958108133495e-18	ADSL	retained_intron	ENSG00000239900.10	chr22:40346517-40350323
ENST00000477372.4	1582.18478619151	0.578583574566316	0.063585302240142	9.09932884145435	9.08917537744886e-20	6.51835334000979e-18	MCM7	retained_intron	ENSG00000166508.16	chr7:100097612-100099345
ENST00000544481.1	1029.25339188009	-0.655950363697024	0.0720960727135836	-9.09828148757729	9.17723845964417e-20	6.57562667754558e-18	UBC	processed_transcript	ENSG00000150991.13	chr12:124913349-124914065
ENST00000258739.7	823.503857223291	0.697866416495465	0.0767102118779108	9.09743826032137	9.2487505841953e-20	6.62094932446081e-18	KDELR2	protein_coding	ENSG00000136240.8	chr7:6461080-6484242
ENST00000470352.1	728.758689857938	0.729674086440946	0.0802075815013316	9.09732063706262	9.25876960786838e-20	6.6222090064199e-18	RPN2	processed_transcript	ENSG00000118705.15	chr20:37229869-37241417
ENST00000366333.3	390.171209910519	0.875233391130504	0.0962106955152922	9.09704878904435	9.28196639496921e-20	6.63288325860821e-18	ANAPC5	retained_intron	ENSG00000089053.11	chr12:121318534-121321111
ENST00000409735.7	510.310408420723	0.816732904498587	0.0897995441279533	9.09506737957203	9.45278393812612e-20	6.74893419938625e-18	PLD3	protein_coding	ENSG00000105223.17	chr19:40348689-40378483
ENST00000391854.5	252.090631395129	1.06969948429653	0.117616780742663	9.09478628425439	9.47726750809039e-20	6.76039461088675e-18	GNG4	protein_coding	ENSG00000168243.9	chr1:235547686-235649993
ENST00000546271.1	1029.7047134717	-0.654324769904533	0.0719616527893498	-9.09268679278268	9.66212746609275e-20	6.88613383090119e-18	UBC	protein_coding	ENSG00000150991.13	chr12:124913361-124914443
ENST00000491245.5	1337.4256570834	0.634616192563319	0.0698270436002525	9.08840128183551	1.0050597998478e-19	7.15663273820574e-18	MCM7	nonsense_mediated_decay	ENSG00000166508.16	chr7:100093291-100099737
ENST00000452185.4	1682.25344689267	0.594899585100175	0.0654594413777773	9.088063884733	1.00818296000696e-19	7.17250162976378e-18	POLD2	protein_coding	ENSG00000106628.9	chr7:44114784-44123530
ENST00000401959.4	1587.54644833152	0.62238029471879	0.0685010719060472	9.08570154307098	1.03032059299439e-19	7.32349685328941e-18	NHP2L1	protein_coding	ENSG00000100138.12	chr22:41673966-41688881
ENST00000306090.11	1154.12174874934	0.695983176265833	0.0766213837846793	9.08340650988083	1.05228733719363e-19	7.47301099393363e-18	GNAS	protein_coding	ENSG00000087460.22	chr20:58891726-58910829
ENST00000447986.4	687.450196618385	0.734847534513127	0.0809126910435927	9.08198114579107	1.06616243918848e-19	7.56484708400474e-18	ERGIC3	retained_intron	ENSG00000125991.17	chr20:35542068-35549783
ENST00000463722.4	1746.65984979796	0.564375442127106	0.0621671903501288	9.07834886776312	1.10234335965441e-19	7.81464950401159e-18	MCM7	retained_intron	ENSG00000166508.16	chr7:100098058-100101409
ENST00000555773.4	483.763473633675	0.844983718027177	0.093106135909977	9.07548906168955	1.13168119581557e-19	8.0155419538958e-18	SHMT2	protein_coding	ENSG00000182199.9	chr12:57230353-57231913
ENST00000422982.6	735.501658212497	0.730738202001601	0.0805198001357568	9.07526100126394	1.13405374492103e-19	8.02525694265477e-18	ANXA11	protein_coding	ENSG00000122359.16	chr10:80155123-80205572
ENST00000557427.4	522.998817827907	0.831951789918185	0.091694391132779	9.07309356265281	1.15684873482035e-19	8.17934901767423e-18	SHMT2	protein_coding	ENSG00000182199.9	chr12:57230279-57232238
ENST00000509818.4	267.879477770127	1.08482372322266	0.119617133605125	9.06913324644478	1.19967506940043e-19	8.47467380743505e-18	SEC24D	nonsense_mediated_decay	ENSG00000150961.13	chr4:118752745-118838672
ENST00000557094.4	737.460886552365	0.702991752740384	0.0775164305684018	9.06893864417625	1.201819387505e-19	8.48234813832537e-18	WARS	retained_intron	ENSG00000140105.16	chr14:100361702-100375473
ENST00000549318.4	660.065056559897	0.723423247688709	0.0797751028636793	9.0682834834435	1.20906646927924e-19	8.52599220526566e-18	RP11-977G19.10	protein_coding	ENSG00000144785.7	chr12:56285915-56315943
ENST00000592989.1	2366.66805712232	0.55575137906822	0.0612992985592304	9.06619475476095	1.23246055284205e-19	8.68332356816959e-18	ATP5A1	protein_coding	ENSG00000152234.14	chr18:46089821-46104273
ENST00000553949.1	533.430564556596	0.822924383683123	0.0907769199357023	9.06534815530208	1.2420694956882e-19	8.74334047632031e-18	SHMT2	processed_transcript	ENSG00000182199.9	chr12:57230700-57232261
ENST00000470529.4	299.880645973292	1.06703703792305	0.117720208886519	9.0641789376339	1.25546200878336e-19	8.82986253861689e-18	BSCL2	retained_intron	ENSG00000168000.13	chr11:62690275-62691178
ENST00000479421.4	666.075239601508	0.730608834018086	0.080605851209222	9.06396772762444	1.25789643366513e-19	8.83923052220883e-18	YWHAB	processed_transcript	ENSG00000166913.11	chr20:44885701-44906520
ENST00000440943.4	785.379627648912	0.814870450144841	0.0899043330279923	9.06375057463722	1.26040422157636e-19	8.84909716966282e-18	NRD1	protein_coding	ENSG00000078618.18	chr1:51789190-51814071
ENST00000215956.8	1587.89508473533	0.621556377399038	0.0685877321527048	9.06220920113228	1.27834731238085e-19	8.96722054348837e-18	NHP2L1	protein_coding	ENSG00000100138.12	chr22:41673953-41682622
ENST00000337682.7	789.776239900312	-0.683153455850373	0.0754010378746702	-9.06026594734538	1.30132879447181e-19	9.11248385005768e-18	FAM60A	protein_coding	ENSG00000139146.12	chr12:31280583-31326372
ENST00000531634.4	403.174154568882	-0.858463830054444	0.094750302290321	-9.06027536908596	1.30121639119827e-19	9.11248385005768e-18	MYB	nonsense_mediated_decay	ENSG00000118513.17	chr6:135181513-135217980
ENST00000474515.4	296.400576180052	1.04794161190745	0.115747473328829	9.05368887777212	1.38218245201217e-19	9.67021157394693e-18	KIAA0930	processed_transcript	ENSG00000100364.17	chr22:45196963-45202684
ENST00000592202.4	628.608838155136	0.761838234238336	0.0841855453952	9.04951355558687	1.43606644370761e-19	1.00384424867994e-17	RBM42	protein_coding	ENSG00000126254.10	chr19:35629066-35637655
ENST00000448568.5	386.913725577818	0.923910346080043	0.10215910182577	9.04383779387321	1.51265658145418e-19	1.05646149292538e-17	BSCL2	protein_coding	ENSG00000168000.13	chr11:62692375-62706218
ENST00000375784.6	5137.046379344	0.515298936796652	0.0569955844111519	9.04103260139267	1.55198734109955e-19	1.08298730230357e-17	CLIC1	protein_coding	ENSG00000213719.7	chr6:31730580-31736567
ENST00000553529.4	474.34630861597	0.847195237705158	0.0937115392118092	9.04045803569938	1.56016697772877e-19	1.0877484168725e-17	SHMT2	protein_coding	ENSG00000182199.9	chr12:57230166-57231906
ENST00000585864.1	462.728759908974	0.958370971692661	0.106019577811755	9.0395660072738	1.5729505654201e-19	1.09475720863067e-17	SEC11C	retained_intron	ENSG00000166562.7	chr18:59139883-59153361
ENST00000589871.1	636.027753421045	0.761267381735613	0.0842148702655548	9.03958385656961	1.57269375657955e-19	1.09475720863067e-17	RBM42	protein_coding	ENSG00000126254.10	chr19:35629130-35637641
ENST00000540700.1	1031.90667773407	-0.648559391424982	0.0717539450636	-9.03865830443362	1.58606502858226e-19	1.10292733618099e-17	UBC	protein_coding	ENSG00000150991.13	chr12:124913369-124914591
ENST00000513345.4	2021.90589381073	0.70956737406415	0.0785301631805852	9.03560294956288	1.63100769301377e-19	1.13270705648169e-17	HINT1	nonsense_mediated_decay	ENSG00000169567.10	chr5:131159334-131165333
ENST00000492772.1	599.877329958139	0.783500956338397	0.086713091958298	9.03555551582912	1.63171524637226e-19	1.13270705648169e-17	SND1	processed_transcript	ENSG00000197157.9	chr7:127694691-127703225
ENST00000624503.1	459.03301114471	0.837396084596534	0.0926799937857416	9.0353489506315	1.63480004949787e-19	1.13386676789481e-17	ADSL	nonsense_mediated_decay	ENSG00000239900.10	chr22:40346517-40352055
ENST00000471535.1	452.173939436838	0.898707905490492	0.0994969257015205	9.0325193382006	1.67764162393671e-19	1.16257519554017e-17	P4HB	processed_transcript	ENSG00000185624.13	chr17:81855541-81860211
ENST00000448582.5	769.996983231462	-0.684660707968391	0.0758018110362055	-9.03224736466222	1.68181740180281e-19	1.1644624839529e-17	FAM60A	retained_intron	ENSG00000139146.12	chr12:31280583-31298521
ENST00000491857.1	496.733689749353	0.830558746096069	0.0919634858962659	9.0313969506651	1.69494071268814e-19	1.17253629389051e-17	PSMD4	retained_intron	ENSG00000159352.14	chr1:151265243-151266098
ENST00000442293.4	364.425685581453	0.971512233395528	0.107583054849422	9.0303462265066	1.71129496422485e-19	1.18282937622087e-17	MIR4435-1HG	lincRNA	ENSG00000172965.13	chr2:111429322-111480261
ENST00000588161.4	640.46614723749	0.758355413064244	0.0840067140022389	9.02731909075784	1.75928836146268e-19	1.21495454130366e-17	RBM42	protein_coding	ENSG00000126254.10	chr19:35629029-35637686
ENST00000619898.3	873.93239574777	0.654765353034895	0.0725369962022302	9.02664002255395	1.77023588526198e-19	1.22146276083077e-17	SPCS1	protein_coding	ENSG00000114902.12	chr3:52705635-52711146
ENST00000261313.2	3292.34377492154	0.474153228089016	0.0525359893355524	9.02530311289188	1.79198582016103e-19	1.23540704289657e-17	PEBP1	protein_coding	ENSG00000089220.4	chr12:118135857-118145584
ENST00000355257.6	1573.666021733	0.623008519096151	0.0690490848544844	9.02269045866564	1.83525566398938e-19	1.26415058958196e-17	NHP2L1	protein_coding	ENSG00000100138.12	chr22:41673929-41688909
ENST00000502976.4	1867.27022684819	-0.534427920492744	0.0592475886006504	-9.02024762720683	1.87664616274805e-19	1.29044370528999e-17	CNBP	protein_coding	ENSG00000169714.15	chr3:129169483-129183905
ENST00000446936.5	1867.27022684819	-0.534427920492744	0.0592475886006504	-9.02024762720683	1.87664616274805e-19	1.29044370528999e-17	CNBP	protein_coding	ENSG00000169714.15	chr3:129169486-129183899
ENST00000546368.2	4830.54792703431	0.45135093255278	0.0500491806333189	9.01814828617406	1.91295269870886e-19	1.31428210348826e-17	RPL6	retained_intron	ENSG00000089009.14	chr12:112406293-112409635
ENST00000590324.4	3015.15276209601	0.536352124590851	0.0594837736138866	9.01678040926507	1.93698166138313e-19	1.3296516750546e-17	ATP5A1	protein_coding	ENSG00000152234.14	chr18:46089631-46104233
ENST00000451728.5	1867.42546163104	-0.534138526718584	0.059241962040075	-9.01621938782614	1.94692293455758e-19	1.33419134228169e-17	CNBP	protein_coding	ENSG00000169714.15	chr3:129169486-129183899
ENST00000422453.5	1867.42546163104	-0.534138526718584	0.059241962040075	-9.01621938782614	1.94692293455758e-19	1.33419134228169e-17	CNBP	protein_coding	ENSG00000169714.15	chr3:129169483-129183922
ENST00000375779.5	5130.85137438944	0.515178472932233	0.0571430213164718	9.01559737415791	1.9580039301198e-19	1.34063910426255e-17	CLIC1	protein_coding	ENSG00000213719.7	chr6:31730580-31736572
ENST00000590448.4	2381.11114215778	0.551334080374963	0.0611549253093769	9.01536675232317	1.96212820899697e-19	1.34231668550306e-17	ATP5A1	retained_intron	ENSG00000152234.14	chr18:46089758-46104253
ENST00000523215.1	813.3804868556	0.663608702593689	0.0736230390260926	9.01360105983265	1.99399035798628e-19	1.36295105645886e-17	ERGIC1	retained_intron	ENSG00000113719.14	chr5:172933661-172952680
ENST00000375780.5	5106.41192291828	0.51498660961259	0.0571360469222395	9.01333986779786	1.99874680690603e-19	1.36503851349328e-17	CLIC1	protein_coding	ENSG00000213719.7	chr6:31730580-31737318
ENST00000369980.6	2169.76807590918	0.536249707122834	0.0594969394072882	9.01306373848777	2.00378746319104e-19	1.36731635084027e-17	IRAK1	protein_coding	ENSG00000184216.10	chrX:154010499-154019980
ENST00000616760.1	5106.56647787944	0.515057165178573	0.057148728666094	9.01257433368161	2.01275227772305e-19	1.37226574934761e-17	CLIC1	protein_coding	ENSG00000213719.7	chr6:31730582-31736545
ENST00000591981.4	2403.25175559192	0.554652492121684	0.0615734374960768	9.00798322583539	2.09880458607167e-19	1.42971923621116e-17	ATP5A1	nonsense_mediated_decay	ENSG00000152234.14	chr18:46089821-46098296
ENST00000548674.4	369.996722492682	0.894158000014988	0.0992746433161676	9.0069122400903	2.11939553062705e-19	1.44252032983544e-17	MARS	processed_transcript	ENSG00000166986.11	chr12:57488023-57498241
ENST00000476462.4	450.599578554422	0.84654854252679	0.0940046257271202	9.00539240466931	2.14895917426509e-19	1.4614016002903e-17	NUDT5	nonsense_mediated_decay	ENSG00000165609.11	chr10:12167737-12179132
ENST00000395892.4	5106.6163817284	0.514663630864512	0.0571573306144004	9.00433287090643	2.16980977088468e-19	1.47433057466095e-17	CLIC1	protein_coding	ENSG00000213719.7	chr6:31730580-31739763
ENST00000553769.5	733.662029454703	0.704196754706913	0.078223770882011	9.00233709992184	2.20962895087482e-19	1.50011541086572e-17	WARS	protein_coding	ENSG00000140105.16	chr14:100361707-100376309
ENST00000557703.4	454.765281357132	0.846510284868786	0.0941658077870569	8.98957174331318	2.48195635838715e-19	1.68357273183388e-17	SHMT2	protein_coding	ENSG00000182199.9	chr12:57230114-57231890
ENST00000358239.7	2318.23937913151	0.583077557006205	0.0648651649552622	8.98907075019937	2.49329498393775e-19	1.68983436367e-17	PPP1CA	protein_coding	ENSG00000172531.13	chr11:67398430-67401871
ENST00000504813.4	1833.69435286978	-0.534781697817899	0.0595000253579333	-8.98792386391135	2.51944470601787e-19	1.70611518276268e-17	CNBP	protein_coding	ENSG00000169714.15	chr3:129169568-129183922
ENST00000549307.4	673.393256011836	0.738373590695805	0.0821738651287569	8.98550396210352	2.57551232042544e-19	1.74261119685292e-17	OS9	retained_intron	ENSG00000135506.14	chr12:57695495-57721557
ENST00000549847.4	4137.10577892883	0.453388276298224	0.0504922129785816	8.97937027419551	2.72320863210233e-19	1.84099006496375e-17	RPL6	protein_coding	ENSG00000089009.14	chr12:112406747-112409311
ENST00000553324.4	494.175284970514	0.825685459358175	0.091954558515433	8.97927707650946	2.72551613564884e-19	1.8409977483071e-17	SHMT2	retained_intron	ENSG00000182199.9	chr12:57229710-57231979
ENST00000500450.5	1831.9952082817	-0.534052876220646	0.0595027071829917	-8.97527022725614	2.82657091667286e-19	1.90764985654037e-17	CNBP	protein_coding	ENSG00000169714.15	chr3:129169568-129183910
ENST00000526737.4	990.158190574793	0.658144769325144	0.0733297241857344	8.9751431173824	2.82983655302042e-19	1.90824756222096e-17	ALG8	nonsense_mediated_decay	ENSG00000159063.11	chr11:78100965-78139649
ENST00000533608.4	477.394639935797	0.816541679350161	0.0909934382487964	8.97363255048737	2.86893174480255e-19	1.93298495323343e-17	EXT2	protein_coding	ENSG00000151348.12	chr11:44095548-44244932
ENST00000532446.4	2877.453822133	0.572940504392576	0.0638553918010181	8.97246870206254	2.89941700372653e-19	1.950944749241e-17	PPP1CA	processed_transcript	ENSG00000172531.13	chr11:67398200-67401577
ENST00000435330.4	3173.92392291414	0.511011368947361	0.0569535128988698	8.97242931888581	2.90045416585007e-19	1.950944749241e-17	RPL7	protein_coding	ENSG00000147604.12	chr8:73291782-73292922
ENST00000369974.5	2117.48020528239	0.53786904935354	0.0599596895330082	8.97051091396062	2.95142194495828e-19	1.98356335878345e-17	IRAK1	protein_coding	ENSG00000184216.10	chrX:154010505-154019876
ENST00000526510.4	2885.82860378258	0.572196185240739	0.063838486666477	8.96318529964797	3.15431874772575e-19	2.11814881536981e-17	PPP1CA	retained_intron	ENSG00000172531.13	chr11:67398200-67401604
ENST00000583389.4	6024.3367836298	0.510885019515536	0.0570045301871108	8.96218279211521	3.18313617959395e-19	2.13571123520907e-17	EIF4A1	protein_coding	ENSG00000161960.13	chr17:7576531-7578631
ENST00000397109.6	660.883293660272	0.73897750887427	0.0824868060152378	8.95873588241202	3.2842176662715e-19	2.19984965786396e-17	SEC13	protein_coding	ENSG00000157020.16	chr3:10300930-10321041
ENST00000454368.2	646.571787802612	0.72395316835452	0.080808957963628	8.95882321215391	3.28161796702763e-19	2.19984965786396e-17	KDELR2	retained_intron	ENSG00000136240.8	chr7:6461761-6470406
ENST00000395554.6	1607.11283666948	0.545500044034706	0.0609081215616697	8.95611340570378	3.36324068389956e-19	2.25090076422119e-17	IARS	protein_coding	ENSG00000196305.16	chr9:92274425-92293716
ENST00000507747.1	336.889868845041	0.929032546134183	0.103737072229051	8.95564648366866	3.37750613145231e-19	2.2585628574444e-17	RP11-514O12.4	protein_coding	ENSG00000249141.1	chr6:166858093-166956124
ENST00000419736.4	377.404316436077	0.96375668894481	0.107642970164244	8.95327105406224	3.45101135094451e-19	2.30579323413358e-17	MIR4435-1HG	lincRNA	ENSG00000172965.13	chr2:111429311-111495051
ENST00000616577.3	8318.15068045436	0.456652889017037	0.0510048580682315	8.95312537496237	3.45557032371122e-19	2.30691688105344e-17	TPT1	protein_coding	ENSG00000133112.15	chr13:45333470-45341284
ENST00000337354.7	656.996298525532	0.73865933561248	0.082509310439442	8.95243617572858	3.47721934590172e-19	2.31943837533867e-17	SEC13	protein_coding	ENSG00000157020.16	chr3:10300930-10321082
ENST00000409569.2	372.82161055658	0.970198532235996	0.108388255397305	8.95114077332148	3.51827357636372e-19	2.34487230927423e-17	MIR4435-1HG	lincRNA	ENSG00000172965.13	chr2:111429308-111495086
ENST00000573216.4	721.306402215562	0.702218508110413	0.07850281229207	8.94513823909654	3.7148449430884e-19	2.47382755686829e-17	BSG	protein_coding	ENSG00000172270.17	chr19:572571-581376
ENST00000450593.4	238.594736580499	1.08510475767058	0.12130828771312	8.9450175097412	3.7189079056445e-19	2.47447799218892e-17	GNG4	protein_coding	ENSG00000168243.9	chr1:235547686-235650754
ENST00000267750.7	596.35212182489	0.870374815241676	0.097321212242029	8.94332073337859	3.77647691822731e-19	2.51069955513789e-17	EMC4	protein_coding	ENSG00000128463.11	chr15:34224998-34230156
ENST00000552455.4	4164.64415781169	0.449783596699048	0.0502943142326612	8.94303070956196	3.78640470395873e-19	2.51521422000002e-17	RPL6	retained_intron	ENSG00000089009.14	chr12:112406628-112409593
ENST00000371344.4	654.632028373489	0.720973695235082	0.0806476334253317	8.93979977605421	3.89876128669565e-19	2.58770598050235e-17	TMEM59	protein_coding	ENSG00000116209.10	chr1:54031675-54044942
ENST00000409924.6	1329.73788142319	0.581239111185625	0.065038262011905	8.93687951069836	4.00314463302559e-19	2.6547901603534e-17	CCT7	nonsense_mediated_decay	ENSG00000135624.14	chr2:73234308-73247789
ENST00000367558.5	465.642419499896	0.866530432486298	0.0969906006336911	8.93416915479227	4.10249294253149e-19	2.71618232160437e-17	RGS16	protein_coding	ENSG00000143333.6	chr1:182598622-182604408
ENST00000299626.8	990.980673728974	0.656884485705377	0.0735246887390947	8.93420287757161	4.10124199185047e-19	2.71618232160437e-17	ALG8	protein_coding	ENSG00000159063.11	chr11:78100941-78139660
ENST00000558205.4	596.16971361787	0.871445029380385	0.0975426078568968	8.93399354935095	4.10901314286533e-19	2.71825458554997e-17	EMC4	nonsense_mediated_decay	ENSG00000128463.11	chr15:34225036-34230156
ENST00000376156.6	992.307468526249	0.655752492557552	0.0734197644772688	8.93155265787562	4.20071023294569e-19	2.77662444399934e-17	ALG8	protein_coding	ENSG00000159063.11	chr11:78100946-78139592
ENST00000453316.1	272.019554238445	1.02644534934804	0.114932338632446	8.93086629543505	4.22685701565112e-19	2.79160578089683e-17	WBSCR22	protein_coding	ENSG00000071462.10	chr7:73692595-73698142
ENST00000505766.4	1297.99131555419	0.613290814046877	0.0686894755010583	8.92845387991684	4.32003937273011e-19	2.85079931544654e-17	IQGAP2	protein_coding	ENSG00000145703.14	chr5:76547408-76698138
ENST00000603827.1	359.078677267894	0.973168158415524	0.109013952137888	8.92700557433786	4.37695372576814e-19	2.88598187355788e-17	MIR4435-1HG	lincRNA	ENSG00000172965.13	chr2:111429321-111430908
ENST00000591707.1	419.340778724216	0.856422353348591	0.0959491731132511	8.92579191211721	4.4252172169582e-19	2.91540728037202e-17	MAP4K1	retained_intron	ENSG00000104814.11	chr19:38611099-38614498
ENST00000604981.4	376.387419022755	0.966661716991301	0.108332859768131	8.92307023981725	4.53536921148042e-19	2.98552407748832e-17	MIR4435-1HG	lincRNA	ENSG00000172965.13	chr2:111429321-111495034
ENST00000543683.5	872.418770240741	0.711140292948105	0.0796985561241245	8.92287548899328	4.54335424361264e-19	2.98832696098749e-17	NDUFB10	protein_coding	ENSG00000140990.13	chr16:1959542-1961975
ENST00000438331.4	764.147654527156	0.717525370884468	0.0804306839638366	8.92104027372294	4.61928577371071e-19	3.03329315941505e-17	ANXA11	protein_coding	ENSG00000122359.16	chr10:80150888-80205572
ENST00000358681.7	475.805714512346	0.813618531968215	0.0912021015674247	8.92105026074115	4.61886919011316e-19	3.03329315941505e-17	EXT2	protein_coding	ENSG00000151348.12	chr11:44095716-44244931
ENST00000557740.4	497.889095736792	0.812154542451865	0.0910570813020651	8.91918048369783	4.69751284319364e-19	3.08213735467741e-17	SHMT2	processed_transcript	ENSG00000182199.9	chr12:57229660-57231913
ENST00000565031.1	846.605149835695	0.715011050894432	0.0801737574081186	8.91826794713787	4.73637341644276e-19	3.10509360411732e-17	NDUFB10	retained_intron	ENSG00000140990.13	chr16:1959543-1961899
ENST00000551041.5	4154.96604505385	0.448057982204362	0.0502540583528627	8.91585668680306	4.84059235071721e-19	3.17082527365853e-17	RPL6	retained_intron	ENSG00000089009.14	chr12:112406342-112409605
ENST00000372839.6	1440.59819677946	0.558654606730761	0.0626767529769284	8.913266565299	4.95506634165025e-19	3.24316170727211e-17	YWHAB	protein_coding	ENSG00000166913.11	chr20:44885710-44908532
ENST00000483503.4	576.563576069556	0.776173934879577	0.0871100315132945	8.91027039476067	5.09082530861239e-19	3.32930009456708e-17	SND1	processed_transcript	ENSG00000197157.9	chr7:127692486-127703191
ENST00000583217.1	2451.20509090597	0.511142136343378	0.0573972607615885	8.90534024727267	5.32225493727525e-19	3.47781382527184e-17	EIF4A1	retained_intron	ENSG00000161960.13	chr17:7577206-7577886
ENST00000466821.1	2960.21100510865	0.541342257839171	0.0607909028518817	8.90498795778972	5.33918430630414e-19	3.48603517354115e-17	RPL7	retained_intron	ENSG00000147604.12	chr8:73291113-73291903
ENST00000585849.1	468.292664666017	0.818081752937696	0.0918712087265346	8.90465864417667	5.3550576627119e-19	3.49355421709451e-17	TMC6	retained_intron	ENSG00000141524.14	chr17:78122559-78124350
ENST00000550566.5	4181.56712125673	0.448665145025894	0.0503888629015409	8.90405377677562	5.38433462185733e-19	3.5097982220429e-17	RPL6	protein_coding	ENSG00000089009.14	chr12:112406746-112409574
ENST00000353703.7	1436.31144313681	0.558904869966634	0.0628010298163895	8.89961313692939	5.60416774540271e-19	3.65012966280178e-17	YWHAB	protein_coding	ENSG00000166913.11	chr20:44885675-44908532
ENST00000372231.6	760.234882206528	0.718334985178768	0.0807183489497555	8.89927748182645	5.62114019213112e-19	3.6582124864017e-17	ANXA11	protein_coding	ENSG00000122359.16	chr10:80150888-80205572
ENST00000265447.7	697.609762079514	0.740304108543272	0.0831954416103761	8.89837344707287	5.66710579156663e-19	3.68513550816082e-17	ANXA11	protein_coding	ENSG00000122359.16	chr10:80155123-80172871
ENST00000350697.6	656.37264010731	0.736404533974862	0.082792950191861	8.89453186857514	5.86660731438247e-19	3.81177342992348e-17	SEC13	protein_coding	ENSG00000157020.16	chr3:10300930-10321178
ENST00000479868.5	624.101301125653	0.733198359004966	0.0824562655757844	8.89196659447417	6.00367450029264e-19	3.89767298853817e-17	SEC13	retained_intron	ENSG00000157020.16	chr3:10300932-10313971
ENST00000603310.4	357.39106859952	0.978334146480732	0.110047655582108	8.89009530739875	6.10565152976115e-19	3.96067094136885e-17	MIR4435-1HG	lincRNA	ENSG00000172965.13	chr2:111429321-111441621
ENST00000502745.4	1053.5293381082	0.634029203437042	0.0713396380911731	8.88747434668428	6.25136480572704e-19	4.05191533867084e-17	IQGAP2	protein_coding	ENSG00000145703.14	chr5:76609124-76707411
ENST00000530245.4	3846.60766225847	0.468546796706479	0.0527217921303361	8.88715610327058	6.26928988935957e-19	4.06025141154339e-17	TPT1	protein_coding	ENSG00000133112.15	chr13:45337177-45339533
ENST00000592888.4	426.704636667484	0.848190330370098	0.0954463159019589	8.8865696109355	6.30245721193462e-19	4.07843756528243e-17	MAP4K1	retained_intron	ENSG00000104814.11	chr19:38611088-38614477
ENST00000249209.7	556.618804818018	0.865045928736702	0.0973827366736094	8.8829494660436	6.51105459458295e-19	4.21002689745542e-17	EMC4	protein_coding	ENSG00000128463.11	chr15:34225012-34230147
ENST00000383801.5	657.36728867294	0.73498169314212	0.0827447409974538	8.88251850549313	6.53633692534321e-19	4.2229687510086e-17	SEC13	protein_coding	ENSG00000157020.16	chr3:10300960-10321084
ENST00000589252.4	3780.77509977882	0.546705320755429	0.0615549583906275	8.88158054280597	6.59169825253557e-19	4.25530742747018e-17	ATP5A1	protein_coding	ENSG00000152234.14	chr18:46087426-46098295
ENST00000338327.4	567.682074956197	0.736850503134483	0.0829841856276032	8.87940873989107	6.72166853632858e-19	4.33571954871885e-17	SNURF	protein_coding	ENSG00000273173.4	chr15:24955013-24968829
ENST00000592083.4	361.305067241294	0.898311328582855	0.101233590306117	8.87364881425704	7.07875428612404e-19	4.56238232437985e-17	ERCC1	protein_coding	ENSG00000012061.14	chr19:45413962-45450725
ENST00000396234.6	1052.73704795892	0.63324006376004	0.0713825317703714	8.87107879273732	7.24406740150018e-19	4.66517940656611e-17	IQGAP2	protein_coding	ENSG00000145703.14	chr5:76609094-76707404
ENST00000573784.4	694.123046272549	0.701930627145027	0.0791430609795687	8.86913670582233	7.37151368935608e-19	4.74344482010587e-17	BSG	protein_coding	ENSG00000172270.17	chr19:575046-581402
ENST00000556660.4	778.647807992122	0.69741846139547	0.0786623922036043	8.86597066092677	7.58404446757455e-19	4.87238395289417e-17	WARS	protein_coding	ENSG00000140105.16	chr14:100360631-100374942
ENST00000489344.4	569.093966696196	0.793513762491188	0.0895008997418407	8.86598642896356	7.58297113618499e-19	4.87238395289417e-17	RBM3	processed_transcript	ENSG00000102317.16	chrX:48574523-48577735
ENST00000577949.4	578.097150229565	0.731787086625464	0.0825427393315604	8.86555368226874	7.61248275245401e-19	4.88673852783233e-17	SNURF	protein_coding	ENSG00000273173.4	chr15:24954985-24968408
ENST00000397117.4	602.679070335745	0.757563145434083	0.085464182007903	8.86410104953711	7.71237855909029e-19	4.94690470488593e-17	SEC13	protein_coding	ENSG00000157020.16	chr3:10300949-10321061
ENST00000590406.4	3310.82746338796	0.530082846265884	0.0598050105075469	8.86351898891468	7.75276854199491e-19	4.96883673988863e-17	ATP5A1	protein_coding	ENSG00000152234.14	chr18:46089598-46104227
ENST00000396680.2	2699.53161873919	0.500131000957594	0.0564459298406946	8.86035542986175	7.97597337216696e-19	5.10780825106711e-17	ATF4	protein_coding	ENSG00000128272.13	chr22:39520563-39522685
ENST00000423431.4	708.183170468661	0.682097592499618	0.0770229136965161	8.85577498648264	8.31043739453489e-19	5.31775139201132e-17	SPCS1	protein_coding	ENSG00000114902.12	chr3:52704954-52708157
ENST00000423557.1	1087.15994928693	0.643710922093849	0.0727021355008638	8.85408547712056	8.43727126003429e-19	5.39460554295877e-17	IL10	protein_coding	ENSG00000136634.5	chr1:206767601-206772494
ENST00000308604.5	373.029768769129	0.962362927838541	0.108721336242479	8.85164734999393	8.62368206810902e-19	5.50939905065215e-17	MIR4435-1HG	lincRNA	ENSG00000172965.13	chr2:111429318-111494988
ENST00000550238.1	3756.84279357923	0.450267162655566	0.0508701879455016	8.85129740699892	8.65076921053606e-19	5.52230393122898e-17	RPL6	protein_coding	ENSG00000089009.14	chr12:112406298-112410370
ENST00000592905.4	335.975545025152	0.914575677024993	0.103342998879827	8.84990455994523	8.7594171425992e-19	5.58721199410754e-17	ERCC1	retained_intron	ENSG00000012061.14	chr19:45414737-45423872
ENST00000456252.6	575.404478796551	0.756021133879794	0.0854379680158146	8.84877240689823	8.84872191397107e-19	5.63968859792029e-17	RFXANK	protein_coding	ENSG00000064490.12	chr19:19192242-19201866
ENST00000465900.4	547.982071377673	0.773644528329446	0.0874463493065931	8.84707634411349	8.98419342348357e-19	5.72148260768917e-17	SND1	processed_transcript	ENSG00000197157.9	chr7:127718657-127929227
ENST00000536642.4	309.768751113091	0.980860781934214	0.11090132570794	8.84444595835869	9.19835548422895e-19	5.85322020646435e-17	FKBP2	retained_intron	ENSG00000173486.11	chr11:64241002-64243669
ENST00000554820.4	681.178683221955	0.700428995854503	0.0792032877349409	8.84343334582948	9.2821383132366e-19	5.90185000538211e-17	WARS	protein_coding	ENSG00000140105.16	chr14:100361762-100375475
ENST00000267115.8	4056.7707227887	0.450821762525787	0.0509815382062549	8.84284347604238	9.33129065986738e-19	5.92840112937279e-17	TMBIM6	protein_coding	ENSG00000139644.11	chr12:49741556-49764933
ENST00000555036.1	1891.86879335848	0.523457456951257	0.0592002182010777	8.84215418215686	9.38905355468491e-19	5.96037637298121e-17	TMED10	retained_intron	ENSG00000170348.7	chr14:75134439-75147760
ENST00000354480.2	726.531215667253	0.754187568055412	0.0853142053181249	8.8401171322308	9.56183052056077e-19	6.06525670472723e-17	RBM3	protein_coding	ENSG00000102317.16	chrX:48575898-48578291
ENST00000485871.1	464.223776630162	0.851326892528656	0.0963087522952657	8.83955894183571	9.60972034221542e-19	6.09081547508417e-17	SND1	processed_transcript	ENSG00000197157.9	chr7:128089488-128092207
ENST00000270142.9	2216.07163110801	0.57319255107517	0.0648472734676347	8.83911567016385	9.64791942861155e-19	6.11019655566522e-17	SOD1	protein_coding	ENSG00000142168.13	chr21:31659621-31668931
ENST00000425574.6	155.987269867347	1.27292876742626	0.144015850589029	8.83881018804489	9.67433170325171e-19	6.12208813972625e-17	CCPG1	protein_coding	ENSG00000260916.4	chr15:55355644-55408306
ENST00000552699.4	4035.17542158835	0.4535690197714	0.0513470324382447	8.8334027933729	1.01538575326489e-18	6.42047310136216e-17	TMBIM6	protein_coding	ENSG00000139644.11	chr12:49741556-49764737
ENST00000592023.4	333.580858963528	0.912372687308087	0.103291886247409	8.83295600898154	1.01945123664459e-18	6.44110017743812e-17	ERCC1	protein_coding	ENSG00000012061.14	chr19:45414860-45423605
ENST00000549385.4	4029.77300992357	0.45359452870722	0.0513617507043779	8.83136813848048	1.03403047919532e-18	6.52807053235611e-17	TMBIM6	protein_coding	ENSG00000139644.11	chr12:49741573-49764726
ENST00000268668.9	867.896039590599	0.708901918741577	0.0802854144258356	8.82977217980772	1.04889145089654e-18	6.61668125491604e-17	NDUFB10	protein_coding	ENSG00000140990.13	chr16:1959507-1961975
ENST00000578569.1	2798.02633814137	0.493424770611236	0.0559070022880227	8.82581341187283	1.08667072248733e-18	6.84961361537648e-17	EIF4A1	retained_intron	ENSG00000161960.13	chr17:7577147-7577931
ENST00000524013.1	2061.81675702251	-0.500590172425081	0.0567194653370184	-8.82572093108866	1.08756916089197e-18	6.84989160895493e-17	MYC	protein_coding	ENSG00000136997.13	chr8:127736219-127741372
ENST00000557347.4	578.755295275149	0.747195393689934	0.0846699849869909	8.82479657702475	1.09658954507699e-18	6.89587110158298e-17	WARS	nonsense_mediated_decay	ENSG00000140105.16	chr14:100361801-100375475
ENST00000589611.1	3030.31460363057	0.531378263638468	0.0602136759808911	8.8248766577065	1.09580515665925e-18	6.89587110158298e-17	ATP5A1	retained_intron	ENSG00000152234.14	chr18:46089428-46092198
ENST00000404241.5	2701.44597618604	0.498353401110344	0.0564864128759221	8.82253582299561	1.11896383398091e-18	7.02798212394741e-17	ATF4	protein_coding	ENSG00000128272.13	chr22:39519694-39522683
ENST00000504459.4	381.12669650431	0.931667742721732	0.105601365853088	8.82249708794359	1.11935109035906e-18	7.02798212394741e-17	HEXB	retained_intron	ENSG00000049860.12	chr5:74713537-74720836
ENST00000484286.1	410.453917508835	0.844898603054706	0.0957825540162788	8.82100724638341	1.13434676130178e-18	7.11656139496511e-17	P4HB	retained_intron	ENSG00000185624.13	chr17:81846919-81847848
ENST00000334828.5	1500.48811137546	0.567063388899241	0.0642889062195523	8.82054808900728	1.13900817795226e-18	7.14021874056735e-17	PGAM1	protein_coding	ENSG00000171314.8	chr10:97426159-97433441
ENST00000556737.1	472.343144755759	0.835178076382199	0.0947244720729034	8.81691983186157	1.17651416239634e-18	7.36957441504795e-17	SHMT2	protein_coding	ENSG00000182199.9	chr12:57230702-57231906
ENST00000524588.4	390.936384162131	-0.844014917111339	0.095732494019177	-8.81638910339334	1.18210169878963e-18	7.39879391144066e-17	MYB	nonsense_mediated_decay	ENSG00000118513.17	chr6:135181513-135217980
ENST00000303088.7	578.50145284692	0.754885097386031	0.0856775155698653	8.8107724922353	1.24286380575331e-18	7.77303699045933e-17	RFXANK	protein_coding	ENSG00000064490.12	chr19:19192229-19201869
ENST00000557670.4	1972.08854412917	0.520501227623719	0.0590905264212679	8.808539357273	1.26787050839068e-18	7.92325188010507e-17	TMED10	processed_transcript	ENSG00000170348.7	chr14:75134355-75147897
ENST00000556969.4	2197.85043709008	0.50794327798834	0.0576669491358754	8.80822179081331	1.27146674644355e-18	7.93953744519866e-17	TMED10	retained_intron	ENSG00000170348.7	chr14:75133937-75147781
ENST00000527005.4	367.694279582847	0.905195144888762	0.102846041721965	8.80145827426081	1.35049655722713e-18	8.42646793504721e-17	HBS1L	retained_intron	ENSG00000112339.13	chr6:134964628-134983573
ENST00000389995.4	2200.84012544612	0.568637142697987	0.0646189618973705	8.799849548823	1.36999697991853e-18	8.5414943900395e-17	SOD1	protein_coding	ENSG00000142168.13	chr21:31659665-31668931
ENST00000392324.7	574.133387644436	0.752934637478822	0.0855742773346021	8.79860935938482	1.38521971237276e-18	8.62969278155581e-17	RFXANK	protein_coding	ENSG00000064490.12	chr19:19192910-19201866
ENST00000439210.5	635.003984677075	0.737083613226369	0.0838546900993876	8.79001058083634	1.49545882252407e-18	9.30923117021234e-17	OS9	protein_coding	ENSG00000135506.14	chr12:57694142-57721219
ENST00000597026.4	813.336113989836	0.738487045536562	0.0840340488003929	8.78795031393405	1.52313302588494e-18	9.47414738164492e-17	COPE	retained_intron	ENSG00000105669.11	chr19:18906598-18913046
ENST00000395006.7	4000.57538975139	0.452402273613472	0.0514976631189713	8.78490879417809	1.56491457565514e-18	9.72648998813006e-17	TMBIM6	protein_coding	ENSG00000139644.11	chr12:49752455-49764742
ENST00000589559.4	587.414326934137	0.758606419188937	0.0863859525793685	8.7815946521161	1.61173027196892e-18	1.00097064094441e-16	RBM42	protein_coding	ENSG00000126254.10	chr19:35629076-35637644
ENST00000470944.1	2231.79286906576	0.569601674053077	0.0648753312179253	8.77994244283248	1.63558337194901e-18	1.01499847984619e-16	SOD1	processed_transcript	ENSG00000142168.13	chr21:31659708-31668931
ENST00000397876.5	494.710316344283	0.841912946851743	0.0958953181224569	8.77950001455371	1.64202970600269e-18	1.01821081026979e-16	SNRNP25	nonsense_mediated_decay	ENSG00000161981.9	chr16:53886-57372
ENST00000413987.1	977.99616298587	-0.67837653914842	0.0772696028001508	-8.77934549376377	1.64428703401835e-18	1.01882261061455e-16	SNHG3	retained_intron	ENSG00000242125.3	chr1:28505979-28510892
ENST00000569148.1	864.856260554118	0.705845328355843	0.0804045792332362	8.77867075590731	1.65417994968709e-18	1.02416092668735e-16	NDUFB10	protein_coding	ENSG00000140990.13	chr16:1959551-1961975
ENST00000350030.6	1339.39977690132	0.556943603811256	0.0634637047044316	8.77578147076506	1.69721120690771e-18	1.04999228508832e-16	NASP	protein_coding	ENSG00000132780.15	chr1:45584059-45618894
ENST00000467227.4	928.687861607411	0.652004108849372	0.0743110919939206	8.77398099469071	1.72458350211113e-18	1.06610374735749e-16	GNAS	processed_transcript	ENSG00000087460.22	chr20:58843324-58909366
ENST00000303575.7	3652.83375055703	0.466301930224467	0.0531480041544965	8.7736489383302	1.72967909268873e-18	1.06842997144528e-16	TMED10	protein_coding	ENSG00000170348.7	chr14:75131469-75176631
ENST00000554056.4	807.148962786326	-0.682519604901251	0.0778085417301317	-8.77178250260077	1.75859845583512e-18	1.08545732865241e-16	PNP	retained_intron	ENSG00000198805.10	chr14:20469413-20477058
ENST00000407360.6	576.732155834982	0.751884741053969	0.0857190165476736	8.7715045194878	1.76294630253698e-18	1.08730391265239e-16	RFXANK	protein_coding	ENSG00000064490.12	chr19:19192762-19201802
ENST00000361505.8	805.489271139048	-0.683527660927934	0.0779347306543238	-8.7705141878233	1.7785222127853e-18	1.09606728652344e-16	PNP	protein_coding	ENSG00000198805.10	chr14:20469378-20477094
ENST00000320895.8	5330.42242858065	0.432196305710818	0.0493054486001772	8.76569056729493	1.85635237339646e-18	1.14315376800447e-16	CLPTM1L	protein_coding	ENSG00000049656.12	chr5:1317743-1345099
ENST00000450207.4	169.114561151209	1.23954114720005	0.141439642044423	8.76374635344975	1.88866522781473e-18	1.16215963649831e-16	CRELD2	protein_coding	ENSG00000184164.13	chr22:49918166-49922707
ENST00000229281.5	724.839746233139	0.755358321876717	0.0862646344500549	8.75629192301337	2.01778708254952e-18	1.24066052687619e-16	C12orf57	protein_coding	ENSG00000111678.9	chr12:6944022-6946002
ENST00000577269.4	8199.39822928637	0.496755432486598	0.056750872711919	8.75326508207632	2.07267072566667e-18	1.27342983480845e-16	EIF4A1	protein_coding	ENSG00000161960.13	chr17:7572836-7578641
ENST00000369923.4	994.266642582531	0.607471775803498	0.0694072812663033	8.75227735073988	2.09089759544167e-18	1.28364462027046e-16	SARS	protein_coding	ENSG00000031698.11	chr1:109213981-109238148
ENST00000552754.4	557.312726459712	0.763200570611646	0.0872345867557228	8.74883001106872	2.15576113715063e-18	1.32245307157202e-16	CD63	protein_coding	ENSG00000135404.10	chr12:55725534-55728349
ENST00000257857.7	585.135718806719	0.750411256013247	0.0858034866737622	8.74569653406305	2.21644070833301e-18	1.35863748557129e-16	CD63	protein_coding	ENSG00000135404.10	chr12:55725486-55729220
ENST00000587561.1	600.763645183596	0.72803659580494	0.083246386806595	8.74556390653177	2.21904589884372e-18	1.3591952794308e-16	LMAN1	retained_intron	ENSG00000074695.5	chr18:59352680-59359265
ENST00000556209.4	576.206612842413	0.748663837891006	0.0856258005460081	8.74343752837367	2.26122936204933e-18	1.38397593733123e-16	WARS	protein_coding	ENSG00000140105.16	chr14:100361809-100376285
ENST00000409419.4	477.508618994768	0.805184034364301	0.0921249021927546	8.74013448263532	2.32833099074176e-18	1.42395821644312e-16	PLD3	protein_coding	ENSG00000105223.17	chr19:40348677-40378475
ENST00000505110.1	1409.77248577904	0.555351749294894	0.0635585878249487	8.73763512217151	2.38040890915456e-18	1.45469836523014e-16	HSPA9	nonsense_mediated_decay	ENSG00000113013.11	chr5:138568965-138575401
ENST00000319211.4	1223.6530372574	0.570581989379271	0.0653165454017838	8.73564249103242	2.42275092650605e-18	1.47719637859622e-16	F2R	protein_coding	ENSG00000181104.6	chr5:76716042-76735781
ENST00000621592.3	2096.37116379554	-0.493246944524902	0.0564632898606144	-8.7357103304206	2.42129723403225e-18	1.47719637859622e-16	MYC	protein_coding	ENSG00000136997.13	chr8:127736083-127741434
ENST00000377970.5	2096.37116379554	-0.493246944524902	0.0564632898606144	-8.7357103304206	2.42129723403225e-18	1.47719637859622e-16	MYC	protein_coding	ENSG00000136997.13	chr8:127736083-127741434
ENST00000528619.4	4187.74629720387	0.458298664611333	0.0524890523131999	8.73131909253541	2.51719400956044e-18	1.53361383965454e-16	TPT1	protein_coding	ENSG00000133112.15	chr13:45336898-45339533
ENST00000527663.4	1771.63285289321	0.577772412230111	0.0661929988473659	8.72860305909986	2.57837434163525e-18	1.56969550465931e-16	PPP1CA	protein_coding	ENSG00000172531.13	chr11:67398739-67401788
ENST00000552692.4	584.779690516932	0.752496067124807	0.0862154533203909	8.72808804157658	2.59013992700358e-18	1.57566190491118e-16	CD63	protein_coding	ENSG00000135404.10	chr12:55725469-55728482
ENST00000337304.2	2759.77701827053	0.492199781994249	0.0563932679734211	8.72798828091022	2.59242508229289e-18	1.57585639308627e-16	ATF4	protein_coding	ENSG00000128272.13	chr22:39520563-39522683
ENST00000501917.5	1158.53593190328	0.613988429595289	0.0703618604568395	8.7261539932122	2.63479852324497e-18	1.60040057573284e-16	HSPA9	processed_transcript	ENSG00000113013.11	chr5:138555359-138566718
ENST00000618112.1	868.436406233917	0.675814196763126	0.0774561180828744	8.72512350851403	2.65890274767642e-18	1.61381911054656e-16	BSG	retained_intron	ENSG00000172270.17	chr19:582492-583430
ENST00000613283.1	2096.68163336125	-0.492734829900167	0.0564758851131958	-8.7246942462711	2.66900780658697e-18	1.61872698877859e-16	MYC	protein_coding	ENSG00000136997.13	chr8:127736068-127741432
ENST00000495462.4	908.206971991321	0.757862057441414	0.0868653677885535	8.72455935818048	2.67219096576694e-18	1.619432556714e-16	RPN1	processed_transcript	ENSG00000163902.10	chr3:128632120-128651529
ENST00000383018.6	507.341191243232	0.828279268780821	0.0949679617316926	8.72167048420929	2.74127103572527e-18	1.66004251587901e-16	SNRNP25	protein_coding	ENSG00000161981.9	chr16:53828-57668
ENST00000356508.8	472.755339793598	0.810009321221192	0.0928758426907558	8.72142096108071	2.74731981785879e-18	1.66244987438703e-16	PLD3	protein_coding	ENSG00000105223.17	chr19:40348699-40378483
ENST00000553545.4	692.169115999718	0.69841553829758	0.0800976031099175	8.7195560313977	2.79294750648855e-18	1.68878540856138e-16	WARS	protein_coding	ENSG00000140105.16	chr14:100361729-100375607
ENST00000490670.1	480.456031547129	0.776798186801436	0.0891328479325784	8.71506077522642	2.90602724477903e-18	1.75583611478442e-16	MRPL37	processed_transcript	ENSG00000116221.14	chr1:54200203-54210131
ENST00000423828.4	4045.2171811342	0.448721270300689	0.0514952938036821	8.71383066598998	2.93775100433831e-18	1.77366716886926e-16	TMBIM6	protein_coding	ENSG00000139644.11	chr12:49741808-49764934
ENST00000549074.4	288.112526232266	0.955746333349886	0.109688447207358	8.71328164162187	2.95202013326599e-18	1.78094108536494e-16	MARS	nonsense_mediated_decay	ENSG00000166986.11	chr12:57488067-57498185
ENST00000549117.4	584.497680478089	0.749615482322373	0.0860912680851703	8.70721850189007	3.11422410277639e-18	1.87738541437899e-16	CD63	protein_coding	ENSG00000135404.10	chr12:55725481-55729707
ENST00000547798.1	3808.27065186557	0.447449878292326	0.0513913673655055	8.70671284361777	3.12814263653583e-18	1.88435928108317e-16	TMBIM6	protein_coding	ENSG00000139644.11	chr12:49752963-49764723
ENST00000502560.4	631.230938180633	0.724607259930918	0.083238586110115	8.70518462401976	3.17058212743503e-18	1.90849049409524e-16	LMAN2	protein_coding	ENSG00000169223.13	chr5:177334308-177351659
ENST00000469431.4	946.788751190003	0.652274628680441	0.074957050865814	8.70197828151116	3.26148014314347e-18	1.96026203086175e-16	GNAS	processed_transcript	ENSG00000087460.22	chr20:58889150-58909216
ENST00000507115.4	1498.98040918213	0.541612655873773	0.0622397664336968	8.70203548162003	3.25983623080869e-18	1.96026203086175e-16	HSPA9	nonsense_mediated_decay	ENSG00000113013.11	chr5:138568924-138575403
ENST00000420846.6	584.80340390393	0.750724097144993	0.086273865188902	8.70163977817889	3.27122538488707e-18	1.96464650868521e-16	CD63	protein_coding	ENSG00000135404.10	chr12:55725442-55728650
ENST00000582746.4	8236.73805965346	0.484900882199458	0.0557371608546152	8.69977721800853	3.32536352399858e-18	1.99566614241885e-16	EIF4A1	protein_coding	ENSG00000161960.13	chr17:7572841-7578990
ENST00000546939.4	577.652894841841	0.74763603651427	0.0859529907962988	8.69819688166644	3.37199137129981e-18	2.02213555847477e-16	CD63	protein_coding	ENSG00000135404.10	chr12:55725469-55727900
ENST00000628359.1	8321.47385586663	0.484877526103601	0.0557584495659922	8.69603674201396	3.43677204329561e-18	2.05944326522687e-16	RP11-186B7.4	processed_transcript	ENSG00000264772.4	chr17:7572705-7579006
ENST00000556783.4	738.772990038682	0.688080308072966	0.0791418127637911	8.69427024784775	3.49065960885545e-18	2.09017256250046e-16	WARS	nonsense_mediated_decay	ENSG00000140105.16	chr14:100360641-100376305
ENST00000551431.4	300.519474566038	0.925869211811479	0.106590942167824	8.68619033645213	3.74796731368199e-18	2.24257106922683e-16	MARS	nonsense_mediated_decay	ENSG00000166986.11	chr12:57488067-57490621
ENST00000630539.1	5186.76096716403	0.432381275380796	0.0497852730991406	8.68492324064925	3.78998221925232e-18	2.26601934657131e-16	CLPTM1L	protein_coding	ENSG00000049656.12	chr5:1317891-1344887
ENST00000337190.5	222.875313261878	1.11589490874312	0.128511556274296	8.68322617120396	3.84698359535495e-18	2.29838636891482e-16	MXD4	protein_coding	ENSG00000123933.13	chr4:2247431-2262294
ENST00000493003.1	232.118602563052	1.07569544079221	0.123922731590932	8.68037225279279	3.94475573967635e-18	2.35504561203105e-16	KIAA0930	processed_transcript	ENSG00000100364.17	chr22:45197105-45202715
ENST00000335890.2	677.248995608781	0.739905552347858	0.0852693659539168	8.67727282911585	4.05371847048761e-18	2.41829642505027e-16	UXT	protein_coding	ENSG00000126756.10	chrX:47651804-47659117
ENST00000294064.7	784.419939910987	-0.652263071804894	0.0751704532403584	-8.67712038025467	4.0591539288879e-18	2.41973861494702e-16	NEU3	protein_coding	ENSG00000162139.8	chr11:74988133-75010907
ENST00000293831.11	8388.29970736413	0.484043738948913	0.0557861852878058	8.67676713243052	4.07177640212102e-18	2.42545979471961e-16	EIF4A1	protein_coding	ENSG00000161960.13	chr17:7572825-7579005
ENST00000503081.1	3830.58298947219	0.501197663249622	0.0577760474574796	8.67483473351961	4.14151494536386e-18	2.46516989821369e-16	GNB2L1	protein_coding	ENSG00000204628.10	chr5:181239149-181243906
ENST00000468621.4	437.016636969055	0.823851325889414	0.0950794781237021	8.66487008708178	4.52028155533456e-18	2.6886285945372e-16	SND1	processed_transcript	ENSG00000197157.9	chr7:127685940-127701213
ENST00000253031.5	471.949294307938	0.772567269696968	0.0891728000289462	8.66370989187495	4.56654593083622e-18	2.71413283649063e-16	YIPF2	protein_coding	ENSG00000130733.9	chr19:10922184-10928681
ENST00000423698.5	400.729741191038	0.861459648062671	0.0995216383814723	8.65600347896852	4.88593733840747e-18	2.90181247347285e-16	ERCC1	protein_coding	ENSG00000012061.14	chr19:45407333-45478828
ENST00000507807.2	4567.63420077983	0.438655404856844	0.0506785341547468	8.6556450807636	4.90131603369067e-18	2.90879139118616e-16	CLPTM1L	protein_coding	ENSG00000049656.12	chr5:1317752-1341738
ENST00000506477.4	1176.86241387134	0.564533485157788	0.0652413210885188	8.65300511606493	5.01607751181845e-18	2.97469720963446e-16	HSPA9	retained_intron	ENSG00000113013.11	chr5:138570798-138575411
ENST00000378940.6	539.080639782483	0.782230032854009	0.0904403797224165	8.64912371282456	5.18963791239748e-18	3.07534950879679e-16	NUDT5	protein_coding	ENSG00000165609.11	chr10:12169721-12195869
ENST00000550050.4	580.302252396167	0.746372883657329	0.0862959633431356	8.64898953256426	5.19574273462749e-18	3.07669321253296e-16	CD63	nonsense_mediated_decay	ENSG00000135404.10	chr12:55725506-55729000
ENST00000461043.5	609.920836382164	0.719581917038294	0.0832047828064149	8.64832396368945	5.22612918375871e-18	3.09240284646056e-16	ERGIC3	retained_intron	ENSG00000125991.17	chr20:35542191-35548865
ENST00000376755.1	704.515573824701	0.749748892669614	0.0866954336853129	8.64807822971453	5.23739241639162e-18	3.096782073462e-16	RBM3	protein_coding	ENSG00000102317.16	chrX:48574951-48577868
ENST00000534716.2	263.076431006957	1.00360956113523	0.116123076997048	8.6426366497396	5.4930395543436e-18	3.24554845532912e-16	NDUFS3	protein_coding	ENSG00000213619.8	chr11:47579073-47581848
ENST00000483583.1	999.234946108671	0.64642310002927	0.0748048385248298	8.64146107092663	5.54986595085708e-18	3.27670951552149e-16	PRDX1	processed_transcript	ENSG00000117450.12	chr1:45515653-45521867
ENST00000589933.1	506.370719573145	0.773688924097782	0.0895701461254183	8.63779906102246	5.73062949339674e-18	3.38094489714175e-16	TMC6	retained_intron	ENSG00000141524.14	chr17:78117315-78118172
ENST00000234677.5	998.864105653697	0.59925891756612	0.069412318331709	8.63332232619533	5.95951947497375e-18	3.51150565011108e-16	SARS	protein_coding	ENSG00000031698.11	chr1:109213917-109238120
ENST00000551892.1	368.561896277088	0.852372494253218	0.098730786632121	8.6332999394528	5.96068645987825e-18	3.51150565011108e-16	MARS	nonsense_mediated_decay	ENSG00000166986.11	chr12:57488084-57500423
ENST00000466764.4	800.958365100433	0.736290182550689	0.0853089799539595	8.63086374902218	6.08903833771897e-18	3.58448543202372e-16	RBM3	processed_transcript	ENSG00000102317.16	chrX:48574490-48577977
ENST00000371608.5	141.826229366454	1.28552081908402	0.149010662144843	8.62703917008605	6.29606173673946e-18	3.70363637511589e-16	BCAS4	protein_coding	ENSG00000124243.16	chr20:50794993-50882676
ENST00000515725.4	1096.72620014359	0.648575706622194	0.0752752416567788	8.61605612080805	6.92998003077115e-18	4.07354793920212e-16	COPG1	retained_intron	ENSG00000181789.13	chr3:129249631-129277771
ENST00000469834.1	731.480166412074	-0.688086473738323	0.0798915093950149	-8.61276096732826	7.13217024442382e-18	4.18932707587848e-16	IRF4	processed_transcript	ENSG00000137265.13	chr6:393278-395915
ENST00000536588.1	581.759149493431	0.726181083914999	0.0843611100736219	8.60800768602097	7.43412742701671e-18	4.36349537952669e-16	RP11-500M8.7	nonsense_mediated_decay	ENSG00000272921.1	chr12:4604943-4662643
ENST00000590162.1	583.105413254138	0.734424474871054	0.0853432475194664	8.60553700752406	7.59602868020756e-18	4.45526252759094e-16	TMC6	retained_intron	ENSG00000141524.14	chr17:78126195-78126997
ENST00000496172.4	741.425478164153	0.699696441604297	0.0813098840558119	8.6053061042864	7.61133619491771e-18	4.46097743739848e-16	ERGIC3	retained_intron	ENSG00000125991.17	chr20:35542442-35556262
ENST00000550776.4	555.000885047393	0.750406376571093	0.0872049559536223	8.60508864851875	7.62578005917478e-18	4.46617818542378e-16	CD63	protein_coding	ENSG00000135404.10	chr12:55725545-55727815
ENST00000380629.5	511.205566801245	0.791486097091785	0.0919849395843873	8.60451831210557	7.66379164297571e-18	4.4851641339453e-16	BNIP3L	protein_coding	ENSG00000104765.13	chr8:26382897-26413129
ENST00000585722.1	296.947715262718	0.960159875084319	0.111598615862	8.60368981880229	7.71934214204861e-18	4.5143793892427e-16	TMEM205	retained_intron	ENSG00000105518.12	chr19:11342777-11346055
ENST00000474427.5	514.093858786901	0.764889034722525	0.0889039045044826	8.60354828042404	7.72887196016834e-18	4.51665813427389e-16	SGK1	retained_intron	ENSG00000118515.10	chr6:134169247-134174866
ENST00000502492.4	436.560195168883	0.789621054022813	0.0917852377342958	8.6029199631061	7.77131712011708e-18	4.53815487295519e-16	SNF8	protein_coding	ENSG00000159210.8	chr17:48929315-48945117
ENST00000543245.5	1467.06237509364	0.554836421807073	0.0644998295800412	8.60213779508591	7.82447705040177e-18	4.56587278709689e-16	ACADVL	protein_coding	ENSG00000072778.18	chr17:7217124-7225266
ENST00000467705.5	366.483062562953	0.873097673135566	0.101563134134482	8.59660033708174	8.21123339972686e-18	4.78807470198764e-16	RNASET2	processed_transcript	ENSG00000026297.14	chr6:166929632-166944053
ENST00000615266.3	839.396586581783	0.653905231156992	0.0760819607159883	8.59474736196667	8.34481850968104e-18	4.85911318991364e-16	ALG8	protein_coding	ENSG00000159063.11	chr11:78102893-78139653
ENST00000471528.1	180.207912439836	1.18675099321396	0.138078716121295	8.59474237992958	8.34518055141196e-18	4.85911318991364e-16	FUNDC2	retained_intron	ENSG00000165775.16	chrX:155047056-155054892
ENST00000466183.1	419.137255524192	0.856004997807516	0.0995978047230015	8.59461712221683	8.35428805273435e-18	4.86088612113305e-16	SNRNP25	retained_intron	ENSG00000161981.9	chr16:54959-57444
ENST00000506312.2	3931.06528572706	0.49125524747799	0.0571626380138841	8.59399188957428	8.39989568458127e-18	4.88387843508598e-16	GNB2L1	nonsense_mediated_decay	ENSG00000204628.10	chr5:181239133-181243902
ENST00000393196.6	2145.97542606803	0.685455445090349	0.0797741998096918	8.59244526081817	8.51377308184417e-18	4.94650216055146e-16	NME1	protein_coding	ENSG00000239672.6	chr17:51153535-51162195
ENST00000396787.4	1082.595343942	0.685581043236673	0.0798198733218972	8.58910212086989	8.76515877603058e-18	5.08886966216206e-16	UNC13B	protein_coding	ENSG00000198722.11	chr9:35162001-35404175
ENST00000400065.6	195.800755209636	1.21156935734496	0.141093236216032	8.58701231779735	8.92600680455107e-18	5.17850487391676e-16	GJB6	protein_coding	ENSG00000121742.14	chr13:20221970-20232303
ENST00000471374.1	896.897376484882	-0.630730657546869	0.073466607983298	-8.58526989146226	9.06234227920093e-18	5.25379956082265e-16	YWHAH	processed_transcript	ENSG00000128245.13	chr22:31944965-31957603
ENST00000598915.4	1587.4860465945	0.540828806040287	0.0630749448725826	8.57438412562726	9.96184234159968e-18	5.77110256694205e-16	NAPSA	protein_coding	ENSG00000131400.6	chr19:50359605-50365625
ENST00000588300.1	296.340490263107	0.919950209015606	0.107308947488553	8.57291242292486	1.00900234958168e-17	5.84114009998268e-16	ERCC1	retained_intron	ENSG00000012061.14	chr19:45416490-45423938
ENST00000589555.4	289.806774970163	0.965195427458168	0.112626819992986	8.56985420984341	1.03616134394409e-17	5.98971479702592e-16	TMEM205	protein_coding	ENSG00000105518.12	chr19:11342778-11346271
ENST00000544972.1	99.650516731324	1.48947783038042	0.17380348477268	8.56989623843581	1.03578325679855e-17	5.98971479702592e-16	TNC	protein_coding	ENSG00000041982.13	chr9:115029371-115064912
ENST00000616458.1	521.675426435	0.792170944754461	0.0924396777964399	8.56959872251924	1.03846262762706e-17	5.99869283558232e-16	YIF1A	protein_coding	ENSG00000174851.13	chr11:66287636-66288293
ENST00000314797.9	1095.97298910048	0.646824550936659	0.0754818855130322	8.56926859391957	1.04144370849292e-17	6.01158197692911e-16	COPG1	protein_coding	ENSG00000181789.13	chr3:129249605-129277773
ENST00000559421.1	407.097249784692	0.880385544588765	0.10281742040859	8.56261070439392	1.1034000773913e-17	6.36463391403451e-16	EMC4	protein_coding	ENSG00000128463.11	chr15:34225065-34229999
ENST00000366597.4	211.380880683996	1.09940581442233	0.128419608061457	8.56104321620571	1.1185076579185e-17	6.44628007253731e-16	GNG4	protein_coding	ENSG00000168243.9	chr1:235550831-235595479
ENST00000511355.4	2148.99285613584	0.683264676548198	0.0798115422328345	8.56097573650322	1.11916259584574e-17	6.44628007253731e-16	NME1	protein_coding	ENSG00000239672.6	chr17:51153580-51162428
ENST00000378927.6	539.520396130062	0.773916386965735	0.0904140404692319	8.55969253170475	1.13168927423447e-17	6.5137532397395e-16	NUDT5	protein_coding	ENSG00000165609.11	chr10:12170231-12195822
ENST00000554605.4	553.953342145393	0.73582094814732	0.0859710671724962	8.55893700459639	1.13912936226055e-17	6.55187331472931e-16	WARS	protein_coding	ENSG00000140105.16	chr14:100361816-100376309
ENST00000431653.1	2866.7635571382	0.491730892462297	0.0574582496230663	8.55805555665404	1.14787048760874e-17	6.59741648426477e-16	RPL7	protein_coding	ENSG00000147604.12	chr8:73291815-73293342
ENST00000528192.4	259.377849141461	0.999586799340398	0.116818840323167	8.55672592344822	1.16118155107522e-17	6.66914143281581e-16	NDUFS3	protein_coding	ENSG00000213619.8	chr11:47579039-47581303
ENST00000475573.4	2139.6480482316	0.687901924271318	0.0804279666466858	8.55301896780781	1.19910183769992e-17	6.88200337459585e-16	NME1	nonsense_mediated_decay	ENSG00000239672.6	chr17:51153596-51162035
ENST00000432058.1	616.842059705153	0.698408165117112	0.0816630171458447	8.55231890183289	1.20639912771728e-17	6.91893199299831e-16	STAT1	protein_coding	ENSG00000115415.17	chr2:191009026-191020960
ENST00000558102.1	434.386801207478	0.896163023640907	0.104806124089604	8.55067422276522	1.22371566400291e-17	7.01322905707115e-16	EMC4	nonsense_mediated_decay	ENSG00000128463.11	chr15:34225039-34229980
ENST00000336097.6	2166.22387152614	0.681712889394084	0.0797288248539854	8.55039429770308	1.22668727446543e-17	7.0252380208635e-16	NME1	protein_coding	ENSG00000239672.6	chr17:51153575-51162061
ENST00000617343.3	1354.49588476909	-0.546614092313299	0.0639535404172498	-8.54704976060816	1.26274758950707e-17	7.22659359254088e-16	TRDC	TR_C_gene	ENSG00000211829.5	chr14:22422545-22464322
ENST00000592939.1	163.967574006817	1.24518565341528	0.14580886164199	8.53984894603063	1.34397408448344e-17	7.68595963949452e-16	TNRC6C-AS1	retained_intron	ENSG00000204282.4	chr17:78107397-78110335
ENST00000333119.6	673.983044750513	0.730430517380997	0.0855634330266496	8.53671354156041	1.38093346791585e-17	7.89169519533552e-16	UXT	protein_coding	ENSG00000126756.10	chrX:47651797-47659161
ENST00000354882.8	295.66149083781	0.958043320729087	0.112248037080011	8.53505634175313	1.40087145673132e-17	7.99993387876093e-16	TMEM205	protein_coding	ENSG00000105518.12	chr19:11342777-11346046
ENST00000367511.3	399.950214538873	0.82413458859554	0.0966541867638697	8.52663103574536	1.50671481905027e-17	8.59824774105427e-16	FAM129A	protein_coding	ENSG00000135842.15	chr1:184791029-184974550
ENST00000537798.4	1225.7258475728	0.554506605811285	0.0650542094033977	8.52376211926302	1.54452679565107e-17	8.80775742686428e-16	NASP	protein_coding	ENSG00000132780.15	chr1:45583987-45618904
ENST00000510558.5	430.874144780611	0.787792742076649	0.0924306932290643	8.52306430423841	1.55386458066686e-17	8.85470890893446e-16	SNF8	nonsense_mediated_decay	ENSG00000159210.8	chr17:48930370-48944806
ENST00000356839.8	1518.38503749991	0.547438687021464	0.064244047820797	8.52123590575261	1.57859624646531e-17	8.98925354041871e-16	ACADVL	protein_coding	ENSG00000072778.18	chr17:7219805-7225273
ENST00000467406.2	140.310433559395	1.29784231124651	0.15233306317605	8.51976769971861	1.598736640349e-17	9.09748093327907e-16	RHBDD2	processed_transcript	ENSG00000005486.15	chr7:75883489-75888268
ENST00000515417.4	3832.45925970331	0.485616033708991	0.0570045302259101	8.51890247642573	1.61072402270439e-17	9.15919366612715e-16	GNB2L1	retained_intron	ENSG00000204628.10	chr5:181239322-181243872
ENST00000458587.5	1099.3344997798	0.637526693223661	0.0748482599015527	8.51758870629986	1.62909564779576e-17	9.25709644571e-16	BCAP31	protein_coding	ENSG00000185825.14	chrX:153700498-153724094
ENST00000572899.4	547.560456386035	0.732574836675569	0.0860214268889643	8.51619024665994	1.64887877185496e-17	9.36287550777528e-16	BSG	retained_intron	ENSG00000172270.17	chr19:572595-580695
ENST00000531351.1	242.361130621197	1.01363186376144	0.119083747764999	8.51192444632965	1.71070038284992e-17	9.70458772714812e-16	NDUFS3	processed_transcript	ENSG00000213619.8	chr11:47579267-47581111
ENST00000290330.6	427.905598902142	0.792230776638534	0.0930736267685126	8.51187177447082	1.7114778425737e-17	9.70458772714812e-16	SNF8	protein_coding	ENSG00000159210.8	chr17:48930373-48944810
ENST00000322910.8	1520.39238258879	0.545823656463878	0.064175488717259	8.50517335159907	1.81324451863812e-17	1.02743688350083e-15	ACADVL	nonsense_mediated_decay	ENSG00000072778.18	chr17:7219843-7225265
ENST00000350303.8	1501.59330003425	0.548309734724213	0.0644731152419288	8.50447093593564	1.82425587249287e-17	1.03294623831027e-15	ACADVL	protein_coding	ENSG00000072778.18	chr17:7219862-7225264
ENST00000378496.7	1052.14691873848	0.686575767025162	0.0807335379041908	8.50421999144822	1.82820575566782e-17	1.03445223061351e-15	UNC13B	protein_coding	ENSG00000198722.11	chr9:35162103-35404054
ENST00000356192.6	206.818047177305	1.19070835229407	0.140048840391444	8.50209361938288	1.8620154678704e-17	1.05283974741124e-15	GJB6	protein_coding	ENSG00000121742.14	chr13:20221970-20232395
ENST00000309246.8	5813.36386004483	0.469626748253208	0.0552530542227903	8.4995617863872	1.90307742147477e-17	1.07529909442568e-15	TPT1	protein_coding	ENSG00000133112.15	chr13:45338184-45341086
ENST00000554509.4	568.41735915224	0.732921562183061	0.0862967689586092	8.49303596215282	2.01307974909006e-17	1.13665287410242e-15	WARS	protein_coding	ENSG00000140105.16	chr14:100361806-100375347
ENST00000588321.1	303.65208770871	0.944806655692554	0.11125831806692	8.49200915588416	2.03095008131194e-17	1.1459360705097e-15	TMEM205	retained_intron	ENSG00000105518.12	chr19:11342809-11346256
ENST00000550449.4	305.899580877709	0.906807982930364	0.106849593888118	8.48677051482183	2.1245873740035e-17	1.19792662779784e-15	MARS	retained_intron	ENSG00000166986.11	chr12:57488055-57490342
ENST00000275603.7	3416.81562071464	0.506681257231055	0.0597156688147108	8.48489629753984	2.15911198545959e-17	1.21653746149107e-15	CCT6A	protein_coding	ENSG00000146731.9	chr7:56051629-56063989
ENST00000502548.4	4566.85541598436	0.493575190299532	0.0581769066225708	8.48403978406168	2.17507338383042e-17	1.22467018096036e-15	GNB2L1	retained_intron	ENSG00000204628.10	chr5:181239037-181243904
ENST00000588622.1	350.637950886593	0.964691568169394	0.113754495693566	8.48046982484187	2.2428640007844e-17	1.26195333231503e-15	PDCD5	retained_intron	ENSG00000105185.10	chr19:32586644-32587425
ENST00000586956.4	298.638108321421	0.946269454730808	0.111613819412277	8.47806714001516	2.28965833225387e-17	1.28737886229629e-15	TMEM205	protein_coding	ENSG00000105518.12	chr19:11342777-11346285
ENST00000293861.6	510.605384074084	0.81026382953197	0.0955825236196563	8.47711274872995	2.3085120617592e-17	1.29706993754541e-15	SNRNP25	protein_coding	ENSG00000161981.9	chr16:53009-57669
ENST00000539409.4	680.907572365397	-0.675165035078005	0.0796543355098792	-8.47618689875665	2.32694830684028e-17	1.30651303463473e-15	FAM60A	protein_coding	ENSG00000139146.12	chr12:31280583-31326116
ENST00000490996.1	554.759814574962	0.752999005411022	0.0888654566329127	8.47347252736827	2.38184032950063e-17	1.33639743833941e-15	KDELR2	protein_coding	ENSG00000136240.8	chr7:6462871-6484057
ENST00000455250.1	541.69997895895	0.786704659242545	0.0928461914506152	8.47320333716643	2.38735322787513e-17	1.33855389583617e-15	PDIA3	nonsense_mediated_decay	ENSG00000167004.11	chr15:43746611-43768495
ENST00000487475.4	453.893522892051	0.7814307092138	0.092225306218606	8.47306169265015	2.39025909899123e-17	1.33924663898615e-15	PSMD2	retained_intron	ENSG00000175166.15	chr3:184299238-184302061
ENST00000603197.4	645.386155608803	0.766819512601097	0.0905137426520491	8.47185731286008	2.41510863872903e-17	1.3522247237152e-15	CCL5	protein_coding	ENSG00000271503.4	chr17:35871490-35880508
ENST00000442760.2	3404.97499862451	0.501987928119974	0.0592626702931631	8.47055871152478	2.44218782495202e-17	1.36643220815773e-15	TPT1	retained_intron	ENSG00000133112.15	chr13:45340025-45341183
ENST00000369713.8	695.280652187494	0.793547681682136	0.093689607977318	8.46996479987676	2.45467203252727e-17	1.37245951341681e-15	GSTO1	protein_coding	ENSG00000148834.11	chr10:104254734-104267457
ENST00000485641.4	655.522089053511	0.737685412939158	0.0871743356632681	8.462185657355	2.62412317703399e-17	1.4661808229145e-15	UXT	nonsense_mediated_decay	ENSG00000126756.10	chrX:47651800-47659107
ENST00000527226.2	5548.87803332262	0.470653516186262	0.0556340553082169	8.45980961802633	2.6781438212703e-17	1.49428124775094e-15	TPT1	protein_coding	ENSG00000133112.15	chr13:45338686-45341158
ENST00000582050.1	2860.896166094	0.519596840058863	0.0614189114456927	8.45988357377997	2.6764459678779e-17	1.49428124775094e-15	EIF4A1	nonsense_mediated_decay	ENSG00000161960.13	chr17:7577634-7578630
ENST00000508079.1	1070.19462327256	0.613110767514295	0.072478834066343	8.45916984471754	2.69287596571986e-17	1.5014562529867e-15	WDR1	protein_coding	ENSG00000071127.15	chr4:10088286-10116339
ENST00000556754.1	654.094470776533	-0.705222552379647	0.0833710673565167	-8.45884039560066	2.70049339062544e-17	1.50450356545044e-15	PNP	retained_intron	ENSG00000198805.10	chr14:20473383-20477087
ENST00000605140.4	645.230241004247	0.766246274618419	0.0905860023460385	8.45877127562554	2.70209425808655e-17	1.50450356545044e-15	CCL5	protein_coding	ENSG00000271503.4	chr17:35871490-35880793
ENST00000450130.4	855.630528388893	0.646758991539566	0.0764786980290126	8.4567207367235	2.75001442661094e-17	1.53012253085921e-15	GNAS	protein_coding	ENSG00000087460.22	chr20:58855106-58909183
ENST00000578495.4	6097.69143040385	0.482089868500378	0.0570839709134233	8.44527563142974	3.03328896854228e-17	1.68656756532443e-15	EIF4A1	protein_coding	ENSG00000161960.13	chr17:7572825-7577706
ENST00000589115.4	3093.10126607992	0.562197007362972	0.0666224453282442	8.43855257178066	3.21291445698163e-17	1.7852048186547e-15	GPX4	protein_coding	ENSG00000167468.15	chr19:1104007-1106779
ENST00000490374.4	885.491454967203	0.644771015356203	0.0764122747367879	8.43805550321857	3.22660412139671e-17	1.79156970391513e-15	GNAS	processed_transcript	ENSG00000087460.22	chr20:58841621-58909188
ENST00000513877.1	555.19802557372	0.726191541558244	0.0860783068244551	8.43640596973187	3.27244720999367e-17	1.81576659102334e-15	LMAN2	protein_coding	ENSG00000169223.13	chr5:177337137-177351522
ENST00000588560.4	296.862429566066	0.944717707637782	0.112003368046428	8.43472588472672	3.31979980457166e-17	1.84076700367183e-15	TMEM205	protein_coding	ENSG00000105518.12	chr19:11342784-11346248
ENST00000445155.4	656.345794888412	0.787098099042131	0.0933415547144758	8.43245113550765	3.38499153203261e-17	1.87561749174368e-15	GSTO1	protein_coding	ENSG00000148834.11	chr10:104254985-104267365
ENST00000529724.1	921.411811906411	0.627842311548957	0.0744673953259368	8.43110342185261	3.42420954133519e-17	1.89603779423462e-15	PPP1CA	processed_transcript	ENSG00000172531.13	chr11:67400715-67401815
ENST00000596918.4	774.987563007187	0.697808148236488	0.0827734112103635	8.4303417973563	3.44657043087639e-17	1.90710230508494e-15	AC002985.3	nonsense_mediated_decay	ENSG00000268193.4	chr19:18907012-18934397
ENST00000503494.4	4514.197305262	0.490911216101591	0.0582353548690182	8.42977976532879	3.46316370300276e-17	1.91496234054728e-15	GNB2L1	nonsense_mediated_decay	ENSG00000204628.10	chr5:181239070-181243881
ENST00000576984.2	557.983923864021	0.714299349695174	0.084752524111373	8.42805989773845	3.51443168391842e-17	1.9419717681131e-15	BSG	protein_coding	ENSG00000172270.17	chr19:575212-580775
ENST00000354171.11	3101.63209680343	0.561631320668885	0.0666592010764374	8.4254133202837	3.5947901940939e-17	1.98500749436681e-15	GPX4	protein_coding	ENSG00000167468.15	chr19:1103936-1106790
ENST00000428163.4	345.269575375635	0.926988709194856	0.110039573250919	8.4241394419177	3.63411271880156e-17	2.00533991443958e-15	WBSCR22	nonsense_mediated_decay	ENSG00000071462.10	chr7:73683606-73694004
ENST00000400066.6	202.631636819454	1.18964548614342	0.141226322467972	8.42368097783761	3.64836833426003e-17	2.01182170773247e-15	GJB6	protein_coding	ENSG00000121742.14	chr13:20221970-20232301
ENST00000301764.10	3621.95920548965	0.451631676334119	0.0536191702302831	8.42295161216513	3.67116120981751e-17	2.02299906172336e-15	DDB1	protein_coding	ENSG00000167986.12	chr11:61299450-61333366
ENST00000616066.3	3101.32193037822	0.561393693961449	0.0666591789087533	8.42185132117987	3.70581164205955e-17	2.04069069943029e-15	GPX4	protein_coding	ENSG00000167468.15	chr19:1103925-1106787
ENST00000551553.1	57.9048564904514	1.75861797650801	0.208828320270863	8.42135766943382	3.72146240745186e-17	2.04790262803483e-15	INHBE	processed_transcript	ENSG00000139269.2	chr12:57452322-57459280
ENST00000586748.4	379.595851763527	0.814407618888684	0.0968069605401967	8.41269692121488	4.00689342662245e-17	2.20346159917514e-15	YIPF2	protein_coding	ENSG00000130733.9	chr19:10922767-10928653
ENST00000390645.2	1984.26018589345	-0.545276038203422	0.064831810287578	-8.41062490442132	4.07832003596736e-17	2.24120317918979e-15	ARL4C	protein_coding	ENSG00000188042.7	chr2:234493040-234497053
ENST00000456400.1	876.059690984821	0.641735919593372	0.0763118161941545	8.40939125286509	4.12144147180637e-17	2.26334886524994e-15	RPN2	protein_coding	ENSG00000118705.15	chr20:37228677-37241429
ENST00000622390.3	3010.18095814594	0.561436590606206	0.0667714846664617	8.40832869615983	4.15894269166931e-17	2.28237992561712e-15	GPX4	protein_coding	ENSG00000167468.15	chr19:1104649-1106787
ENST00000588792.4	686.503744879882	0.67489444615099	0.0802707171373478	8.40772912239225	4.18025202026348e-17	2.29250510588704e-15	TMC6	retained_intron	ENSG00000141524.14	chr17:78125922-78128755
ENST00000620910.2	364.423533559588	0.872583274607177	0.103800076610018	8.40638372441199	4.22846129843466e-17	2.31735864652012e-15	BNIP3L	protein_coding	ENSG00000104765.13	chr8:26383053-26410911
ENST00000546395.4	570.854609025523	0.744031372766651	0.0885213220273256	8.40510913898209	4.27463887751725e-17	2.34106554591242e-15	RNASEK	nonsense_mediated_decay	ENSG00000219200.9	chr17:7012460-7014520
ENST00000611653.3	3099.68836541766	0.56114733749461	0.0667840162179799	8.40241975958815	4.37371200204409e-17	2.39368928941905e-15	GPX4	protein_coding	ENSG00000167468.15	chr19:1104051-1106779
ENST00000528302.4	3099.19514160117	0.48828560174143	0.0581150709909516	8.40204775483205	4.38759327877833e-17	2.39801263739529e-15	SF3B2	protein_coding	ENSG00000087365.13	chr11:66052330-66069308
ENST00000377526.3	1386.99031089637	0.59909730935455	0.0713033677650049	8.4020899451622	4.38601677353524e-17	2.39801263739529e-15	AUP1	protein_coding	ENSG00000115307.15	chr2:74526647-74529939
ENST00000623761.2	1034.07351775471	0.60608866879971	0.0721574861279001	8.39952583333364	4.48285093545751e-17	2.44840614647897e-15	GPS1	protein_coding	ENSG00000169727.11	chr17:82052241-82057424
ENST00000467041.1	445.547982010016	0.772254187048628	0.0919419231608297	8.39936952045	4.48882184366627e-17	2.44999835113325e-15	SSR2	retained_intron	ENSG00000163479.12	chr1:156020012-156020845
ENST00000479986.1	3946.16988781904	-0.617250925898636	0.0735270253988548	-8.39488504465257	4.66350290142766e-17	2.54360772537869e-15	HIST1H3J	processed_transcript	ENSG00000197153.4	chr6:27890634-27893106
ENST00000242783.9	1118.88446435277	0.583088657384443	0.0694682642829668	8.3935976147228	4.71487854519863e-17	2.56988125082893e-15	PKN1	protein_coding	ENSG00000123143.11	chr19:14433356-14471859
ENST00000570172.1	721.518454465684	0.714619179618167	0.0851402334341036	8.39343693098122	4.72132978296609e-17	2.57164931615934e-15	NDUFB10	protein_coding	ENSG00000140990.13	chr16:1959557-1961840
ENST00000549393.2	565.170901242851	0.742483425278893	0.0884752100543199	8.39199392488632	4.77965611344691e-17	2.60165151299353e-15	RNASEK	protein_coding	ENSG00000219200.9	chr17:7012647-7014519
ENST00000592940.2	2997.36611775204	0.560320659580053	0.0667908763093671	8.38917963861886	4.89546178528802e-17	2.66287879932716e-15	GPX4	retained_intron	ENSG00000167468.15	chr19:1105155-1106791
ENST00000534374.1	415.158244091172	0.802140083733423	0.0956401531825147	8.38706397931693	4.98433767630387e-17	2.70938458447927e-15	YIF1A	retained_intron	ENSG00000174851.13	chr11:66287933-66289135
ENST00000577731.1	3213.52981581017	0.495485076275649	0.0590788891228404	8.38683806740858	4.99392145068431e-17	2.71275497339408e-15	EIF4A1	retained_intron	ENSG00000161960.13	chr17:7575187-7577567
ENST00000396969.7	1006.39031028786	-0.588960436069421	0.0702327117707135	-8.38584216984503	5.03638716066123e-17	2.73397054683477e-15	DNAJB1	protein_coding	ENSG00000132002.6	chr19:14515648-14529308
ENST00000345046.9	1069.06771730643	0.629810498600202	0.0751100155374592	8.38517332333796	5.0651069312041e-17	2.74770056515617e-15	BCAP31	protein_coding	ENSG00000185825.14	chrX:153700496-153724697
ENST00000588919.4	3097.56612347191	0.560857506005372	0.0669083796846292	8.38247030714176	5.18282711279632e-17	2.80965998816621e-15	GPX4	protein_coding	ENSG00000167468.15	chr19:1104072-1106788
ENST00000537087.4	715.779239843666	0.739815213160796	0.0882678845327202	8.38147665005557	5.22677722881704e-17	2.83157124764928e-15	C12orf57	protein_coding	ENSG00000111678.9	chr12:6943833-6946002
ENST00000461290.4	1052.79359830982	0.579991419675118	0.0692139866446994	8.37968520224713	5.30694489596467e-17	2.8730602827053e-15	CCT7	retained_intron	ENSG00000135624.14	chr2:73234268-73244511
ENST00000482968.1	314.178291848896	0.900352785866339	0.107489038632969	8.37622884451197	5.46505996969721e-17	2.95666382085279e-15	PHGDH	processed_transcript	ENSG00000092621.10	chr1:119739461-119744213
ENST00000322535.9	3102.83710530693	0.487456670440147	0.058211838365022	8.37384085662286	5.57700617053631e-17	3.01519353163358e-15	SF3B2	protein_coding	ENSG00000087365.13	chr11:66052335-66068911
ENST00000595715.1	357.122038203274	0.873096084409023	0.104304261085151	8.37066554449055	5.72937108018708e-17	3.09548190341806e-15	MAP2K2	processed_transcript	ENSG00000126934.12	chr19:4095387-4100072
ENST00000442157.1	2299.24232876885	0.472219404093012	0.0564155866819392	8.3703712372132	5.74369936460874e-17	3.10113351956633e-15	IMPDH2	protein_coding	ENSG00000178035.10	chr3:49026516-49029378
ENST00000306823.9	1021.99495777534	0.605201358733471	0.0723098119009859	8.36956068371711	5.78334393866904e-17	3.12043708152494e-15	GPS1	protein_coding	ENSG00000169727.11	chr17:82051908-82057470
ENST00000320548.7	1037.57290277291	0.601102178673272	0.071849304341095	8.36615168630749	5.95305516365077e-17	3.20984570888495e-15	GPS1	protein_coding	ENSG00000169727.11	chr17:82051874-82057470
ENST00000545581.4	645.489265982087	0.74812706065757	0.0894316613761928	8.36534901784487	5.99372367352425e-17	3.22960199392357e-15	C12orf57	protein_coding	ENSG00000111678.9	chr12:6943501-6945921
ENST00000495137.4	1098.95090494629	-0.603390150863255	0.0721377103530205	-8.36442060484652	6.04110509253778e-17	3.25294643458358e-15	IRF4	processed_transcript	ENSG00000137265.13	chr6:391767-397546
ENST00000552370.4	1952.01237961563	0.521627822156721	0.0623715453584896	8.36323389389487	6.102206916633e-17	3.28364259168994e-15	TMBIM6	protein_coding	ENSG00000139644.11	chr12:49750619-49762948
ENST00000425118.4	1387.92365893763	0.59540004258766	0.0712004428872031	8.36230813242134	6.15029572689595e-17	3.30729987116743e-15	AUP1	nonsense_mediated_decay	ENSG00000115307.15	chr2:74526644-74529760
ENST00000504810.4	1331.41674312903	0.556744249948718	0.0665892393995655	8.3608741437637	6.22552329683029e-17	3.34550942957948e-15	HSPA9	protein_coding	ENSG00000113013.11	chr5:138568967-138575166
ENST00000492302.1	122.995219659927	1.31405283097085	0.157176377824525	8.36037099950149	6.25213291447322e-17	3.35754518407547e-15	PINK1	processed_transcript	ENSG00000158828.5	chr1:20638128-20651316
ENST00000393687.5	1325.66186939508	0.547418850872998	0.0654784329419028	8.3602924852937	6.25629537405367e-17	3.35754518407547e-15	IRAK1	protein_coding	ENSG00000184216.10	chrX:154011858-154019812
ENST00000335503.3	3302.43042772243	0.513380924607434	0.0614131519934824	8.35946223150893	6.30047919247206e-17	3.37899545614732e-15	CCT6A	protein_coding	ENSG00000146731.9	chr7:56051684-56063989
ENST00000584784.4	5953.72656355766	0.481040492519651	0.057556105844919	8.35776648642252	6.39168045146611e-17	3.42561601094686e-15	EIF4A1	protein_coding	ENSG00000161960.13	chr17:7572837-7577704
ENST00000429936.5	1325.83983460274	0.546956919401924	0.0654466278431143	8.35729719662661	6.41714919150541e-17	3.43696852288925e-15	IRAK1	protein_coding	ENSG00000184216.10	chrX:154011858-154019812
ENST00000366672.4	888.614418437055	0.630426725277016	0.0754357758838094	8.35713185011891	6.42614650517324e-17	3.43948981636702e-15	GALNT2	protein_coding	ENSG00000143641.9	chr1:230067208-230282124
ENST00000399032.2	1018.03060252021	0.588346271322954	0.0704092518329477	8.35609321227924	6.4829490943629e-17	3.46757766836443e-15	CCT7	protein_coding	ENSG00000135624.14	chr2:73234307-73244029
ENST00000584460.4	1019.65386794368	0.601836738307539	0.0720270500677675	8.3557043880222	6.50434084714579e-17	3.4743840136073e-15	GPS1	nonsense_mediated_decay	ENSG00000169727.11	chr17:82051928-82057463
ENST00000447337.4	295.303663048266	0.937123258978502	0.112153612226137	8.35571178116817	6.50393345355059e-17	3.4743840136073e-15	TMEM205	protein_coding	ENSG00000105518.12	chr19:11342775-11346305
ENST00000537694.1	1592.91910032064	0.550649564108272	0.0659059144238228	8.35508571457178	6.53852169232987e-17	3.49031685917193e-15	PPP1CA	processed_transcript	ENSG00000172531.13	chr11:67398935-67407264
ENST00000610523.3	3098.78452485129	0.487222186508828	0.058324149679825	8.35369549635052	6.61597693863709e-17	3.52931336650728e-15	SF3B2	protein_coding	ENSG00000087365.13	chr11:66052406-66068898
ENST00000624957.2	1023.15831161271	0.603812097630892	0.0723069774521775	8.35067539685561	6.78737184165171e-17	3.61833709787201e-15	GPS1	protein_coding	ENSG00000169727.11	chr17:82051892-82057440
ENST00000578552.4	1023.15732865051	0.60380763030945	0.0723153246052103	8.34964972646953	6.84657040486833e-17	3.64747057755171e-15	GPS1	protein_coding	ENSG00000169727.11	chr17:82051864-82057470
ENST00000449538.3	1492.33027657853	-0.658746282591107	0.0789039523249901	-8.34871084629397	6.90120594603672e-17	3.67413605804337e-15	HIST1H2BN	nonsense_mediated_decay	ENSG00000233822.4	chr6:27838544-27852204
ENST00000433010.4	458.407362202	0.768165857649322	0.0920183458870183	8.34796420479552	6.9449614308842e-17	3.69497755544415e-15	PSMD2	nonsense_mediated_decay	ENSG00000175166.15	chr3:184299253-184302064
ENST00000623691.2	1023.00307682986	0.603461989064129	0.0722916335871587	8.34760482119362	6.96611984227622e-17	3.70377690128663e-15	GPS1	protein_coding	ENSG00000169727.11	chr17:82051896-82057470
ENST00000539281.4	669.377275632041	0.7818732839753	0.0936968746226146	8.34471039855355	7.13886050803159e-17	3.7931050882237e-15	GSTO1	protein_coding	ENSG00000148834.11	chr10:104254193-104267459
ENST00000376387.4	740.942771233159	0.68379710410005	0.0819501358011768	8.34406309904163	7.17806593389816e-17	3.81141040031846e-15	TM9SF2	protein_coding	ENSG00000125304.8	chr13:99501416-99564006
ENST00000348108.7	3055.608268974	0.555249028855788	0.066565746551435	8.3413626019615	7.34393240607641e-17	3.89690147223292e-15	MYL6	protein_coding	ENSG00000092841.17	chr12:56158355-56161587
ENST00000293422.8	3050.02182326412	0.555678189732619	0.066623251588011	8.34060446597318	7.39117336113132e-17	3.91937498511102e-15	MYL6	protein_coding	ENSG00000092841.17	chr12:56158355-56161574
ENST00000479025.1	479.912521872663	0.767485255985787	0.0920300164081466	8.33951015049312	7.45989126207345e-17	3.95320001064458e-15	GNAS	retained_intron	ENSG00000087460.22	chr20:58908915-58909715
ENST00000549017.4	2552.45802861273	0.556627115451146	0.0667509594780291	8.33886313850453	7.50081658536231e-17	3.97226203554279e-15	MYL6	protein_coding	ENSG00000092841.17	chr12:56158356-56161574
ENST00000552285.4	603.673838616491	0.712633384268799	0.085467016836586	8.3381099592064	7.54873624818665e-17	3.99236526983582e-15	OS9	protein_coding	ENSG00000135506.14	chr12:57693954-57720998
ENST00000497741.4	383.920711666529	0.805336814735609	0.0965849747106238	8.33811694985128	7.54829009603203e-17	3.99236526983582e-15	RAC1	processed_transcript	ENSG00000136238.16	chr7:6391457-6402502
ENST00000547649.4	3049.86590865956	0.555551978715673	0.0666405051017963	8.3365511390864	7.6488744273335e-17	4.04265955065752e-15	MYL6	protein_coding	ENSG00000092841.17	chr12:56158361-56161574
ENST00000585839.4	1121.41223457571	0.579959179942598	0.0695713148025468	8.33618254288573	7.67274379671155e-17	4.05260376899037e-15	PKN1	retained_intron	ENSG00000123143.11	chr19:14433322-14471867
ENST00000550184.4	3067.8803967939	0.552285683489199	0.0662687218286686	8.33403253071759	7.81344423700819e-17	4.1242023175434e-15	MYL6	retained_intron	ENSG00000092841.17	chr12:56158348-56161550
ENST00000438317.4	447.712491121514	0.794427633164932	0.0953277353926926	8.33364634009579	7.83898540530932e-17	4.13496165675586e-15	ERGIC3	nonsense_mediated_decay	ENSG00000125991.17	chr20:35542078-35547471
ENST00000493352.1	627.822727377732	0.705075238921322	0.0846094209046114	8.3332947014993	7.86231304184371e-17	4.14454000702791e-15	MCM7	retained_intron	ENSG00000166508.16	chr7:100093315-100095664
ENST00000436844.4	1038.57712820867	0.604517271284418	0.0725475412156323	8.33270516346815	7.90157657722009e-17	4.16250070176316e-15	POLD2	protein_coding	ENSG00000106628.9	chr7:44116116-44123537
ENST00000513027.2	3530.99827677196	0.486013502418108	0.0583267327720273	8.33260289613194	7.90840728787173e-17	4.16336362131963e-15	GNB2L1	protein_coding	ENSG00000204628.10	chr5:181239538-181243904
ENST00000503334.4	313.833967530684	0.934828451183662	0.112202744094205	8.3316006103985	7.97566161794e-17	4.19601441734379e-15	SLC35B1	protein_coding	ENSG00000121073.12	chr17:49702891-49708163
ENST00000413966.1	276.25042888227	0.957106350660321	0.114888595713111	8.33073417530767	8.03425455855052e-17	4.22406860324894e-15	PDIA4	protein_coding	ENSG00000155660.9	chr7:149019120-149028468
ENST00000550697.4	3056.42627502957	0.555163626442561	0.0667010517810762	8.32316150373009	8.56476215073417e-17	4.5000360401151e-15	MYL6	protein_coding	ENSG00000092841.17	chr12:56158160-56161574
ENST00000595866.1	469.418024047792	0.787043650199582	0.0945741304843866	8.32197606436907	8.65087831373563e-17	4.54230596881922e-15	CTD-3214H19.4	nonsense_mediated_decay	ENSG00000268400.4	chr19:7629835-7642118
ENST00000591090.4	830.567708601762	0.711306083564662	0.0854927479853043	8.32007509791277	8.79075966328981e-17	4.60971568530576e-15	ASNA1	protein_coding	ENSG00000198356.10	chr19:12737138-12748323
ENST00000357332.6	830.567708601762	0.711306083564662	0.0854927479853043	8.32007509791277	8.79075966328981e-17	4.60971568530576e-15	ASNA1	protein_coding	ENSG00000198356.10	chr19:12737491-12748323
ENST00000507261.1	3260.91436422915	0.483992517971489	0.0582043478505222	8.31540144070434	9.14422103984263e-17	4.79193042178106e-15	GNB2L1	retained_intron	ENSG00000204628.10	chr5:181241436-181243902
ENST00000470924.4	1475.82169232642	0.564167320917665	0.0678471207929659	8.31527284170555	9.15414233166234e-17	4.79399623689107e-15	HN1	protein_coding	ENSG00000189159.14	chr17:75135885-75153866
ENST00000586697.4	601.774270973059	0.686982990842501	0.0826251982873762	8.31444892214512	9.21795929499432e-17	4.82426592920401e-15	TMC6	retained_intron	ENSG00000141524.14	chr17:78126064-78128755
ENST00000593256.5	293.527984292911	0.93549712765911	0.112557737065015	8.31126453012067	9.46875831766188e-17	4.95229030915521e-15	TMEM205	protein_coding	ENSG00000105518.12	chr19:11342775-11346300
ENST00000510181.4	538.965747663394	0.744174748606952	0.0895584620096277	8.30937392076867	9.62083147997196e-17	5.02854645633111e-15	COPB2	retained_intron	ENSG00000184432.8	chr3:139374239-139389587
ENST00000587948.4	279.539109656201	0.950698552071095	0.114474295841015	8.3049084957155	9.98964037530761e-17	5.21791130952061e-15	TMEM205	protein_coding	ENSG00000105518.12	chr19:11342778-11346406
ENST00000247461.7	4555.40294247274	0.513859545396993	0.0618771066689175	8.30451798831632	1.00225483915262e-16	5.23056712720065e-15	CANX	protein_coding	ENSG00000127022.13	chr5:179698905-179730925
ENST00000606613.1	1497.24894127931	-0.653981769210204	0.078750608441786	-8.30446624032931	1.0026917202359e-16	5.23056712720065e-15	HIST1H2BN	protein_coding	ENSG00000233822.4	chr6:27838600-27855709
ENST00000452673.5	4538.12893782049	0.513171260119883	0.0618086184427272	8.30258421963266	1.01870887914009e-16	5.31066583301002e-15	CANX	protein_coding	ENSG00000127022.13	chr5:179698905-179730925
ENST00000342216.7	1072.88066402361	0.575775258638758	0.0693637611386552	8.30080793179321	1.03405750425043e-16	5.38717755528204e-15	PKN1	protein_coding	ENSG00000123143.11	chr19:14440259-14471866
ENST00000478585.4	849.904864361836	0.632335600481945	0.076199932422465	8.29837481975932	1.05545233818084e-16	5.49506867341969e-15	GNAS	processed_transcript	ENSG00000087460.22	chr20:58889159-58905480
ENST00000548580.4	2695.14949865908	0.55988928277308	0.0674781897384692	8.2973370350196	1.06471003290467e-16	5.53967041000846e-15	MYL6	protein_coding	ENSG00000092841.17	chr12:56158345-56161575
ENST00000478914.1	1033.24012596824	0.59487341815392	0.0716956451062356	8.29720434584921	1.06589946240323e-16	5.54226245762427e-15	XRCC6	retained_intron	ENSG00000196419.11	chr22:41656952-41661699
ENST00000602414.4	843.998815155304	-0.657627447640456	0.0792625449420065	-8.29682478807131	1.06930906837556e-16	5.5563877177068e-15	SNHG8	lincRNA	ENSG00000269893.5	chr4:118278708-118279823
ENST00000508963.1	3256.5069778112	0.483848090254517	0.0583402489185433	8.29355546511437	1.09912651361767e-16	5.70762730627184e-15	GNB2L1	retained_intron	ENSG00000204628.10	chr5:181241442-181243903
ENST00000519855.1	1985.40918061888	0.530108951092875	0.0639217851948342	8.29308739543331	1.10346203761149e-16	5.72643231402032e-15	RPS14	protein_coding	ENSG00000164587.10	chr5:150445423-150446937
ENST00000512968.4	6176.26242984401	0.48300207392162	0.0582492097257655	8.29199359434352	1.11365929144451e-16	5.77561285054579e-15	GNB2L1	protein_coding	ENSG00000204628.10	chr5:181237019-181243893
ENST00000586590.4	280.373026680741	0.945621256123686	0.114045753739163	8.29159547918319	1.11739384504975e-16	5.79123488742074e-15	TMEM205	protein_coding	ENSG00000105518.12	chr19:11342777-11346268
ENST00000402093.4	563.615968699381	0.737803075473536	0.0889837358914114	8.29143739676081	1.11888017366679e-16	5.79145090795713e-15	RNASEK	protein_coding	ENSG00000219200.9	chr17:7012416-7014531
ENST00000548577.4	563.615968699381	0.737803075473536	0.0889837358914114	8.29143739676081	1.11888017366679e-16	5.79145090795713e-15	RNASEK	protein_coding	ENSG00000219200.9	chr17:7012416-7014532
ENST00000369973.6	1384.61309153965	0.540093885138985	0.065141620601588	8.29107228452678	1.12232050096998e-16	5.80551052430781e-15	IRAK1	nonsense_mediated_decay	ENSG00000184216.10	chrX:154011687-154019897
ENST00000560947.1	413.937594828301	0.893029571078586	0.107744259085878	8.28841906432153	1.14763614129089e-16	5.93263510873119e-15	EMC4	protein_coding	ENSG00000128463.11	chr15:34227694-34230156
ENST00000556295.4	518.909206461309	0.721033936139585	0.0869962295033934	8.28810559096082	1.15066408368256e-16	5.9406274888281e-15	WARS	protein_coding	ENSG00000140105.16	chr14:100361846-100375467
ENST00000236957.8	4427.27936715088	0.473392149831022	0.0571168151990129	8.28813980929391	1.15033317490263e-16	5.9406274888281e-15	EEF1B2	protein_coding	ENSG00000114942.12	chr2:206159584-206162928
ENST00000535135.4	275.859282489424	0.92860347978076	0.112085930014062	8.2847461734426	1.18361248048215e-16	6.1068006087579e-15	FKBP2	protein_coding	ENSG00000173486.11	chr11:64241665-64243472
ENST00000343677.3	12541.5591486655	-0.460907524581638	0.0556513996508695	-8.28204730650359	1.21075474020645e-16	6.24282273699504e-15	HIST1H1C	protein_coding	ENSG00000187837.3	chr6:26055786-26056428
ENST00000469844.4	1164.55941537282	0.549481360519175	0.0663498437972281	8.28157730406187	1.21554385618255e-16	6.26348812988461e-15	CCT7	processed_transcript	ENSG00000135624.14	chr2:73233428-73244630
ENST00000389146.9	620.342392691197	0.705078129901191	0.0851592596754836	8.27952394828269	1.23668662800517e-16	6.3683404277584e-15	OS9	protein_coding	ENSG00000135506.14	chr12:57694144-57721024
ENST00000553213.2	2925.9564784994	0.454234069454371	0.0548662720963603	8.27893079115364	1.24286140188839e-16	6.39602962006465e-15	RPL6	protein_coding	ENSG00000089009.14	chr12:112406870-112409574
ENST00000552842.1	557.589935562194	0.738381298622981	0.0892016378500324	8.27766525839316	1.2561374130721e-16	6.46020433003816e-15	RNASEK	protein_coding	ENSG00000219200.9	chr17:7012645-7014530
ENST00000392221.4	4470.61192199791	0.473249822922693	0.0571954913847912	8.27425049535521	1.29266148830111e-16	6.64378287237218e-15	EEF1B2	protein_coding	ENSG00000114942.12	chr2:206159593-206162927
ENST00000542416.1	644.794288467609	-0.660534191983317	0.0798389171151179	-8.27333606029385	1.30261868981631e-16	6.689535685476e-15	UBC	protein_coding	ENSG00000150991.13	chr12:124913586-124917368
ENST00000248975.5	1019.82348876324	-0.5938744912992	0.0717822308746569	-8.27327994773802	1.3032321510531e-16	6.689535685476e-15	YWHAH	protein_coding	ENSG00000128245.13	chr22:31944460-31957603
ENST00000505461.4	3255.26343676444	0.482904297792765	0.0583979158483386	8.2692043162445	1.34855989490515e-16	6.91777576799137e-15	GNB2L1	processed_transcript	ENSG00000204628.10	chr5:181240956-181243914
ENST00000481647.4	1466.53866667026	0.567517506055395	0.068660215507303	8.26559459305851	1.39000173160478e-16	7.12580299466803e-15	HN1	protein_coding	ENSG00000189159.14	chr17:75135991-75153826
ENST00000626067.1	3252.13460418124	0.483394747741382	0.0584836442316827	8.26546898866999	1.39146612955351e-16	7.12875216200266e-15	GNB2L1	protein_coding	ENSG00000204628.10	chr5:181240312-181243902
ENST00000336735.7	2118.40154029857	0.482143833679819	0.0583393135293391	8.26447560849936	1.4031014753539e-16	7.18377203645753e-15	SEL1L	protein_coding	ENSG00000071537.12	chr14:81471548-81533861
ENST00000587648.4	2068.15674586048	0.555099808716522	0.0671852880717537	8.26222264796539	1.42984681132047e-16	7.31209357907388e-15	GPX4	protein_coding	ENSG00000167468.15	chr19:1105151-1106564
ENST00000463900.4	1405.74050557372	0.584262221843021	0.0707149980818752	8.26221081370251	1.42998861682604e-16	7.31209357907388e-15	AUP1	retained_intron	ENSG00000115307.15	chr2:74526651-74529697
ENST00000397492.1	1020.15855680367	-0.593705743712589	0.0719127955421812	-8.25591244557228	1.50746105981758e-16	7.70332777909841e-15	YWHAH	protein_coding	ENSG00000128245.13	chr22:31944521-31957603
ENST00000441097.1	869.219763885127	0.653294271909966	0.0791401709659207	8.25490094267407	1.52028277712913e-16	7.76390015953245e-15	PSMB7	protein_coding	ENSG00000136930.11	chr9:124396759-124415444
ENST00000359611.3	3531.4611203214	-0.597136455213903	0.0723432049103749	-8.25421621773168	1.52902325360184e-16	7.8035662907249e-15	HIST1H2AM	protein_coding	ENSG00000278677.1	chr6:27892756-27893149
ENST00000479113.1	610.626023325435	0.777654183364851	0.0942258848128031	8.25308443544789	1.54357914026431e-16	7.87284276769161e-15	RPN1	processed_transcript	ENSG00000163902.10	chr3:128637819-128642564
ENST00000536661.1	646.28083184377	-0.658635538808316	0.0798661086715592	-8.24674633287674	1.62765419444752e-16	8.29638003829708e-15	UBC	processed_transcript	ENSG00000150991.13	chr12:124913586-124915031
ENST00000459910.4	366.799457949149	0.8109426073995	0.0983363001585955	8.24662516376579	1.62930471242185e-16	8.29738674776417e-15	PSMD2	processed_transcript	ENSG00000175166.15	chr3:184299234-184301935
ENST00000495499.1	354.197631691574	0.818391952593211	0.0992401650894989	8.24657991907965	1.62992144076038e-16	8.29738674776417e-15	RAC1	retained_intron	ENSG00000136238.16	chr7:6401617-6402520
ENST00000339728.5	1638.84098722724	-0.536767878217705	0.0650912157430091	-8.24639503334756	1.63244400281634e-16	8.30495528285589e-15	ARL4C	protein_coding	ENSG00000188042.7	chr2:234493040-234496600
ENST00000552039.2	558.951197795127	0.734274261471534	0.0890881389478807	8.24211023087043	1.6919957173742e-16	8.60246243675513e-15	RNASEK	protein_coding	ENSG00000219200.9	chr17:7012631-7014532
ENST00000534208.4	229.119188661827	1.02368796722013	0.124236392523264	8.23983976376678	1.72441442452625e-16	8.76173002089138e-15	NDUFS3	protein_coding	ENSG00000213619.8	chr11:47579071-47580954
ENST00000551291.5	2937.71583912005	0.45239619562093	0.0549113503203802	8.23866455626069	1.7414342801275e-16	8.84260403496281e-15	RPL6	protein_coding	ENSG00000089009.14	chr12:112406865-112418838
ENST00000261772.11	1082.79262643522	0.602994967165257	0.0732024188783647	8.23736396152716	1.76046314500223e-16	8.93357050886006e-15	AARS	protein_coding	ENSG00000090861.14	chr16:70252294-70289543
ENST00000349036.6	843.926422143992	0.631627499773549	0.0767529041871516	8.22936286858163	1.8821182298595e-16	9.54487510649429e-15	GNAS	protein_coding	ENSG00000087460.22	chr20:58855146-58905480
ENST00000508682.4	6818.83911589148	0.469880177032336	0.0571200083484446	8.2261923731867	1.93258543045799e-16	9.79461660197601e-15	GNB2L1	nonsense_mediated_decay	ENSG00000204628.10	chr5:181236936-181243902
ENST00000552176.2	574.834964093028	0.724544773976498	0.0880803181391888	8.22595546069143	1.93640967072069e-16	9.80779877315498e-15	RNASEK	retained_intron	ENSG00000219200.9	chr17:7012645-7014532
ENST00000593646.4	559.598704069707	0.734788043748859	0.0893396199348518	8.22466050655555	1.95744502076708e-16	9.90808250473883e-15	RNASEK	protein_coding	ENSG00000219200.9	chr17:7012610-7014482
ENST00000512805.4	6818.86492967225	0.469730695726616	0.0571314370742112	8.22193033787084	2.00253501761817e-16	1.01299213023716e-14	GNB2L1	protein_coding	ENSG00000204628.10	chr5:181236936-181244209
ENST00000455150.1	4220.15947115024	0.468809592775632	0.0570199705380305	8.22184908817079	2.00389246604057e-16	1.01303966041741e-14	EEF1B2	nonsense_mediated_decay	ENSG00000114942.12	chr2:206159933-206162839
ENST00000504734.4	2988.35927262683	0.505649182549194	0.0615059642967571	8.22114063783329	2.01576713317952e-16	1.018400612502e-14	CANX	protein_coding	ENSG00000127022.13	chr5:179698416-179728907
ENST00000392358.5	1048.34511505645	0.588992880088267	0.0716493697275313	8.22048934035419	2.02674502027665e-16	1.02330202919233e-14	GPS1	protein_coding	ENSG00000169727.11	chr17:82051957-82057470
ENST00000367048.4	928.074538768081	0.602328335874281	0.073302854006486	8.21698341814884	2.08685909355543e-16	1.05299048711823e-14	ACAT2	protein_coding	ENSG00000120437.8	chr6:159760327-159779055
ENST00000504325.4	6818.89939710791	0.469576639434126	0.0571514256313073	8.21635915897247	2.09774575188492e-16	1.05715310430313e-14	GNB2L1	nonsense_mediated_decay	ENSG00000204628.10	chr5:181236925-181243889
ENST00000484175.4	174.960283018251	1.12541197334276	0.136971306150869	8.21640681518477	2.09691268957466e-16	1.05715310430313e-14	FUNDC2	processed_transcript	ENSG00000165775.16	chrX:155027152-155054681
ENST00000326739.7	3888.73889122523	0.429472617424296	0.0522734577766651	8.21588308275281	2.10608581108545e-16	1.06068937287192e-14	IMPDH2	protein_coding	ENSG00000178035.10	chr3:49024324-49029390
ENST00000603546.1	845.080374657218	0.63212308706976	0.0769545947455544	8.21423449970513	2.135219591874e-16	1.07468698328483e-14	GNAS	protein_coding	ENSG00000087460.22	chr20:58892332-58909169
ENST00000518825.4	2507.66288670368	0.477601334570085	0.0581461430918959	8.21380936333592	2.14279681808382e-16	1.07782411091797e-14	CTNNA1	protein_coding	ENSG00000044115.19	chr5:138781922-138934831
ENST00000466894.4	1401.05908365272	0.579247621163621	0.0705289269968193	8.21290845938638	2.15894138288179e-16	1.08526396361565e-14	AUP1	retained_intron	ENSG00000115307.15	chr2:74526688-74529685
ENST00000511473.4	6819.04920592919	0.469626479695678	0.0571908752460838	8.21156308021071	2.18327461188828e-16	1.09680821949861e-14	GNB2L1	nonsense_mediated_decay	ENSG00000204628.10	chr5:181236908-181243916
ENST00000590206.1	394.919024239749	0.789100682079181	0.0961110391423477	8.21030226205819	2.20632373457234e-16	1.10769332742981e-14	LONP1	protein_coding	ENSG00000196365.10	chr19:5696686-5707811
ENST00000241704.7	1927.54062897678	0.479590128742822	0.0584175539748656	8.20969205504852	2.21756495564029e-16	1.11264031923234e-14	COPA	protein_coding	ENSG00000122218.13	chr1:160289272-160343400
ENST00000342945.8	132.312721642373	1.23675599261854	0.150687789097656	8.20740685110884	2.26016681029995e-16	1.13330615707461e-14	BCAT1	protein_coding	ENSG00000060982.13	chr12:24814820-24949086
ENST00000369710.7	672.475371039703	0.786547468082773	0.0958418115848963	8.20672580240256	2.27301857481275e-16	1.13903802057085e-14	GSTO1	protein_coding	ENSG00000148834.11	chr10:104254709-104267459
ENST00000503042.4	3231.32119556185	0.430064688303728	0.0524078723282641	8.20610853289286	2.28472900929008e-16	1.1441911462015e-14	CLPTM1L	retained_intron	ENSG00000049656.12	chr5:1317867-1331844
ENST00000585650.1	1649.83019584568	0.538567170580693	0.0656373766056001	8.20519037219935	2.30225786007837e-16	1.15224987955907e-14	ATP5A1	nonsense_mediated_decay	ENSG00000152234.14	chr18:46089958-46099352
ENST00000505851.4	869.021338092719	0.615451986758947	0.0750086549652703	8.20507962772971	2.30438105114794e-16	1.15259303754797e-14	WDR1	processed_transcript	ENSG00000071127.15	chr4:10097711-10116504
ENST00000533926.4	380.578631941644	0.859902749548087	0.104813103000202	8.20415315388981	2.32221917538206e-16	1.16079107882658e-14	NUCB2	protein_coding	ENSG00000070081.14	chr11:17277022-17301761
ENST00000368069.6	1927.40910758092	0.478889072989282	0.0583842912858579	8.20236167027484	2.35709894617318e-16	1.17749208290513e-14	COPA	protein_coding	ENSG00000122218.13	chr1:160289272-160343248
ENST00000510199.4	4642.71681981159	0.473541191990106	0.0577518775447787	8.19958089887102	2.41226538907174e-16	1.20430021397879e-14	GNB2L1	protein_coding	ENSG00000204628.10	chr5:181238119-181247576
ENST00000480489.4	942.614083498475	0.589627570849258	0.071915367098147	8.1989092824147	2.42577894738347e-16	1.21029312036908e-14	CCT7	retained_intron	ENSG00000135624.14	chr2:73234308-73243193
ENST00000612898.1	1525.14705132665	-0.642319861965071	0.0783485490792826	-8.19823557057953	2.43940963465022e-16	1.21633697566533e-14	HIST1H2BN	protein_coding	ENSG00000233822.4	chr6:27837759-27839482
ENST00000392222.5	4502.86813006065	0.471747143817146	0.0575492275268113	8.19728020845052	2.45886826376019e-16	1.22527743723906e-14	EEF1B2	protein_coding	ENSG00000114942.12	chr2:206159604-206162928
ENST00000611688.1	821.006507481151	0.709079091890129	0.0865042608575721	8.19704237526076	2.46373614089036e-16	1.2269405981634e-14	ASNA1	protein_coding	ENSG00000198356.10	chr19:12737554-12748322
ENST00000513060.4	6849.3358974294	0.464755962175091	0.0567081552727727	8.1955753972169	2.49397237234853e-16	1.2412272928005e-14	GNB2L1	retained_intron	ENSG00000204628.10	chr5:181236960-181243947
ENST00000593032.4	2003.9300726898	0.559252730924619	0.0682476095857915	8.19446621381813	2.51707657636503e-16	1.25194891898136e-14	GPX4	protein_coding	ENSG00000167468.15	chr19:1104066-1106443
ENST00000392357.1	1031.98167777564	0.591950632098957	0.0722491124341281	8.19318898399836	2.5439426100339e-16	1.26452715801176e-14	GPS1	retained_intron	ENSG00000169727.11	chr17:82052569-82057470
ENST00000477229.1	522.135452119346	0.765045080501407	0.0934067130752963	8.19047213324695	2.60203414254149e-16	1.29260157051234e-14	DDOST	processed_transcript	ENSG00000244038.8	chr1:20660398-20661369
ENST00000366598.7	199.524835298921	1.08025728842065	0.131922319497644	8.18858622660846	2.64312536414051e-16	1.31220127211181e-14	GNG4	protein_coding	ENSG00000168243.9	chr1:235550831-235650754
ENST00000527735.1	317.735955308279	0.946038403304907	0.115562757797829	8.18636056574517	2.69244278322208e-16	1.33585815268057e-14	NUCB2	protein_coding	ENSG00000070081.14	chr11:17312080-17331516
ENST00000548725.4	2232.5397580247	0.561454136459331	0.0685864974536065	8.18607389652915	2.69886053456515e-16	1.33821422350256e-14	MYL6	retained_intron	ENSG00000092841.17	chr12:56158363-56160343
ENST00000590482.4	269.499306128288	0.953134726326284	0.116447116541005	8.18512947884505	2.72011035286523e-16	1.34791723035864e-14	TMEM205	protein_coding	ENSG00000105518.12	chr19:11342872-11346518
ENST00000600118.4	677.426734472279	0.647671843103283	0.0791682090816495	8.18095862741207	2.81594585039109e-16	1.39368460736208e-14	CHMP2A	protein_coding	ENSG00000130724.7	chr19:58551565-58554638
ENST00000312547.5	673.302778665239	0.650622598339278	0.0795287477131394	8.18097376166511	2.815592158282e-16	1.39368460736208e-14	CHMP2A	protein_coding	ENSG00000130724.7	chr19:58551565-58555124
ENST00000506622.4	200.008660809285	1.10149862384555	0.134682091737257	8.17850843892739	2.87378878070036e-16	1.42143514410237e-14	SEC24D	nonsense_mediated_decay	ENSG00000150961.13	chr4:118797682-118838683
ENST00000424508.4	188.110813589496	1.071998016987	0.131164882207782	8.17290420227582	3.01053027410347e-16	1.48815225842829e-14	KIAA0930	protein_coding	ENSG00000100364.17	chr22:45205222-45213499
ENST00000551589.4	2269.22566857495	0.555439604221705	0.0679754818626649	8.17117567984135	3.05398531603704e-16	1.50870261656943e-14	MYL6	protein_coding	ENSG00000092841.17	chr12:56158368-56161298
ENST00000548160.4	424.055262578221	0.791664255624478	0.0969184580086608	8.16835380886615	3.1262592899627e-16	1.54060981776662e-14	CD63	protein_coding	ENSG00000135404.10	chr12:55725469-55727059
ENST00000552067.4	424.055262578221	0.791664255624478	0.0969184580086608	8.16835380886615	3.1262592899627e-16	1.54060981776662e-14	CD63	protein_coding	ENSG00000135404.10	chr12:55725447-55727128
ENST00000548898.4	424.055262578221	0.791664255624478	0.0969184580086608	8.16835380886615	3.1262592899627e-16	1.54060981776662e-14	CD63	protein_coding	ENSG00000135404.10	chr12:55725322-55727108
ENST00000414854.4	189.909320644129	1.06755434454607	0.130691826130521	8.1684859424943	3.1228377627103e-16	1.54060981776662e-14	KIAA0930	protein_coding	ENSG00000100364.17	chr22:45205220-45236277
ENST00000238112.6	1260.60600512478	0.552425854720708	0.0676350673701589	8.16774309837448	3.14212136634402e-16	1.54747547242464e-14	CPSF3	protein_coding	ENSG00000119203.12	chr2:9423567-9473101
ENST00000380171.6	931.902956303551	0.63962708278485	0.0783129252593967	8.16758000887091	3.14637071814377e-16	1.54766694134559e-14	ATRAID	protein_coding	ENSG00000138085.15	chr2:27212026-27217156
ENST00000611786.3	931.902956303551	0.63962708278485	0.0783129252593967	8.16758000887091	3.14637071814377e-16	1.54766694134559e-14	ATRAID	protein_coding	ENSG00000138085.15	chr2:27212030-27217176
ENST00000302763.10	2553.76928039505	0.473975048905899	0.0580389103483903	8.16650495436195	3.17452369833333e-16	1.56055770131802e-14	CTNNA1	protein_coding	ENSG00000044115.19	chr5:138753422-138935034
ENST00000507000.4	4303.91944014124	0.485612049137617	0.0594670124769296	8.16607441522325	3.1858679367879e-16	1.56517475144473e-14	GNB2L1	protein_coding	ENSG00000204628.10	chr5:181238169-181248096
ENST00000547408.4	2635.68522369523	0.557873532742701	0.0683395226291296	8.16326353009829	3.26091995580804e-16	1.60106576985166e-14	MYL6	protein_coding	ENSG00000092841.17	chr12:56158367-56163008
ENST00000222305.6	624.290343968393	0.667602241857725	0.0817860325731493	8.16279040385805	3.27372287340506e-16	1.60636813062345e-14	USF2	protein_coding	ENSG00000105698.14	chr19:35269064-35279812
ENST00000529064.4	1401.09870876662	0.573857758270935	0.0703241276045999	8.16018310952213	3.34517078750134e-16	1.64042265076625e-14	TSTA3	protein_coding	ENSG00000104522.14	chr8:143612617-143617482
ENST00000627109.1	2555.09261515516	0.473628549499006	0.0580560665141905	8.15812330970163	3.40270040958177e-16	1.66761438532669e-14	CTNNA1	protein_coding	ENSG00000044115.19	chr5:138753417-138935033
ENST00000592076.4	893.054556195131	0.612240571197481	0.0750533581705575	8.15740409384714	3.42301670897389e-16	1.67654632676914e-14	TMC6	processed_transcript	ENSG00000141524.14	chr17:78112918-78123123
ENST00000524244.4	403.209601039068	0.812326674593422	0.0996131903881315	8.15481033614407	3.49728274484261e-16	1.71187506664219e-14	PTTG1	retained_intron	ENSG00000164611.11	chr5:160421854-160423003
ENST00000595068.4	623.81116913093	0.66745732193017	0.0818621554938423	8.1534296025271	3.53746213030446e-16	1.73048589800824e-14	USF2	protein_coding	ENSG00000105698.14	chr19:35269064-35279814
ENST00000470753.1	716.346240602049	0.680196363470355	0.0834356988960894	8.1523421325621	3.56942750390181e-16	1.74505828297463e-14	NDUFA6	protein_coding	ENSG00000184983.8	chr22:42086115-42087335
ENST00000425753.5	1400.94279416206	0.573583964786686	0.0703618822042829	8.15191332035987	3.58211023344604e-16	1.75019155574184e-14	TSTA3	protein_coding	ENSG00000104522.14	chr8:143612617-143617566
ENST00000536821.4	364.328721919581	0.848633993191957	0.10415412347679	8.14786745702941	3.70398000640818e-16	1.80863403747743e-14	TMED3	protein_coding	ENSG00000166557.11	chr15:79311155-79384721
ENST00000313511.6	2364.71972892493	0.502851501885613	0.0617562795490981	8.14251612236179	3.87146930453436e-16	1.88926759524623e-14	TUFM	protein_coding	ENSG00000178952.7	chr16:28842410-28846408
ENST00000314355.6	1161.7776988431	-0.589390499351576	0.0723948605470294	-8.14133068146038	3.9095699182881e-16	1.90670010284978e-14	CKS2	protein_coding	ENSG00000123975.4	chr9:89311197-89316703
ENST00000485665.1	136.415736816624	1.25051942020816	0.153622483395711	8.14021094156506	3.94589815335489e-16	1.92324755100114e-14	CA9	processed_transcript	ENSG00000107159.11	chr9:35680700-35681159
ENST00000555031.4	522.464372445223	0.716148589184004	0.0879830609436634	8.13961893917924	3.96523899207038e-16	1.93150019384094e-14	WARS	protein_coding	ENSG00000140105.16	chr14:100361855-100375593
ENST00000419558.4	821.506623684474	0.626106617558807	0.0769564163075035	8.13585984899559	4.09024780891495e-16	1.99118329582989e-14	GNAS	protein_coding	ENSG00000087460.22	chr20:58840503-58905480
ENST00000334815.4	222.612274090995	-1.00891617723323	0.124065217914518	-8.13214367566245	4.21764500832688e-16	2.05195595556816e-14	HPDL	protein_coding	ENSG00000186603.5	chr1:45326904-45328533
ENST00000614145.3	1928.27793097153	0.57944098556856	0.0712590726809867	8.13146963282285	4.24116780512154e-16	2.06214889192865e-14	MRPS21	protein_coding	ENSG00000266472.4	chr1:150293719-150308979
ENST00000318430.8	1503.33014657911	0.52055055455607	0.0640191470065608	8.13116979679099	4.25167300869423e-16	2.06600386964294e-14	TMC8	protein_coding	ENSG00000167895.13	chr17:78130785-78142968
ENST00000374492.6	297.964509157375	0.88778968854073	0.109192488588796	8.13050146593896	4.27518135157423e-16	2.07616893038473e-14	EDEM2	protein_coding	ENSG00000088298.11	chr20:35115356-35147364
ENST00000549392.4	2113.53719205957	0.563150381276248	0.0692958244493121	8.12675779170758	4.40925186199944e-16	2.13868720986927e-14	MYL6	protein_coding	ENSG00000092841.17	chr12:56158381-56160320
ENST00000511900.4	6353.7668628393	0.472836788102353	0.058182214315473	8.12682696362429	4.40673746592117e-16	2.13868720986927e-14	GNB2L1	protein_coding	ENSG00000204628.10	chr5:181236944-181243880
ENST00000601220.4	683.940418890988	0.643750390891718	0.0792183441630705	8.12627930680502	4.42668352508027e-16	2.14584420600898e-14	CHMP2A	protein_coding	ENSG00000130724.7	chr19:58551565-58554973
ENST00000417952.4	477.542773793551	0.725543134916945	0.0893334905838365	8.12173721383972	4.59557541628601e-16	2.22636885635637e-14	PSMD2	protein_coding	ENSG00000175166.15	chr3:184299197-184302692
ENST00000593196.1	363.260622409862	0.818055565304009	0.10074393898007	8.1201467163781	4.65620449453487e-16	2.2543790094373e-14	MAP4K1	processed_transcript	ENSG00000104814.11	chr19:38587640-38595730
ENST00000376817.7	6499.07542116715	0.466198648554259	0.057432050311491	8.11739518310357	4.76295859426044e-16	2.30467407465669e-14	GNB2L1	protein_coding	ENSG00000204628.10	chr5:181236936-181243903
ENST00000529163.4	6675.37921211254	0.434018787372476	0.0534723724361455	8.11669218325338	4.79061821995639e-16	2.31665975657216e-14	RPL8	processed_transcript	ENSG00000161016.14	chr8:144789766-144792390
ENST00000536128.4	2261.72419037144	0.554471888611097	0.0683183876697549	8.11599786709496	4.81809153831006e-16	2.32854094851491e-14	MYL6	protein_coding	ENSG00000092841.17	chr12:56158361-56160795
ENST00000596015.1	1099.07059122406	0.611174172717903	0.0753222535110065	8.11412489973623	4.89297948727074e-16	2.36330909235177e-14	FKBP8	protein_coding	ENSG00000105701.14	chr19:18532104-18538371
ENST00000540506.2	649.607046332424	0.736107057094373	0.0907222237627388	8.11385597226404	4.90382592142996e-16	2.36712194297659e-14	C12orf57	protein_coding	ENSG00000111678.9	chr12:6944121-6945996
ENST00000511566.4	5747.53099831183	0.47351892276631	0.0583664578694793	8.1128603662262	4.94418751899039e-16	2.38516887423352e-14	GNB2L1	protein_coding	ENSG00000204628.10	chr5:181236933-181243880
ENST00000555813.4	530.884479772434	0.716015743011478	0.0882685441990761	8.11178828775758	4.98801537092182e-16	2.40486528207919e-14	WARS	protein_coding	ENSG00000140105.16	chr14:100361830-100375344
ENST00000552007.4	249.111008878341	0.944289897189994	0.116410911308422	8.11169577298614	4.99181538137965e-16	2.40525104355924e-14	MARS	nonsense_mediated_decay	ENSG00000166986.11	chr12:57488084-57490358
ENST00000463020.1	341.302135861139	0.868926024152548	0.107122052381421	8.11155130839572	4.99775491792823e-16	2.40666662948739e-14	SND1	retained_intron	ENSG00000197157.9	chr7:127652193-127687147
ENST00000464052.4	702.574307461525	0.725364061184545	0.0894298273089845	8.11098581995889	5.02107154483253e-16	2.41644342329882e-14	EPRS	retained_intron	ENSG00000136628.16	chr1:219997175-220007365
ENST00000507886.1	1050.69964153466	0.560264236943677	0.0690760389606069	8.11083329869548	5.02737874584051e-16	2.4180274330174e-14	HSPA9	protein_coding	ENSG00000113013.11	chr5:138570976-138575009
ENST00000390238.2	266.467603060178	0.935500344875691	0.1153604939309	8.10936493940506	5.08850049374615e-16	2.44595798913416e-14	IGKJ5	IG_J_gene	ENSG00000211593.2	chr2:88860567-88860605
ENST00000578754.4	4562.17495561188	0.480097031260445	0.0592126386517484	8.1080161633072	5.14528942313514e-16	2.47177360915596e-14	EIF4A1	protein_coding	ENSG00000161960.13	chr17:7572825-7577682
ENST00000470723.4	313.396975291998	0.871212781615346	0.107496340800562	8.10458081760854	5.29276785030528e-16	2.54109904611842e-14	SND1	processed_transcript	ENSG00000197157.9	chr7:127949115-128081412
ENST00000521466.4	3382.8524368229	0.522357192064353	0.0644552718899491	8.10418103512504	5.31019868584297e-16	2.54794201216947e-14	RPS14	protein_coding	ENSG00000164587.10	chr5:150444232-150448913
ENST00000356530.4	2870.29834212209	-0.561404846333741	0.0692840777615703	-8.10294175042242	5.36459274878119e-16	2.5725018983958e-14	HIST1H2BF	protein_coding	ENSG00000277224.1	chr6:26199558-26199939
ENST00000585362.5	1443.86859116308	0.57912913251126	0.0714733813160204	8.10272470460904	5.37417555313839e-16	2.57555676927394e-14	GPX4	protein_coding	ENSG00000167468.15	chr19:1104414-1105761
ENST00000374491.3	289.702656193757	0.890396521240397	0.10989733865717	8.10207537434582	5.40294500887329e-16	2.58779763991304e-14	EDEM2	protein_coding	ENSG00000088298.11	chr20:35115363-35147319
ENST00000591406.1	344.394468862917	0.818599016809789	0.101075337723489	8.09889964502742	5.54585080631343e-16	2.65465806536476e-14	SEC11C	retained_intron	ENSG00000166562.7	chr18:59155604-59158832
ENST00000514032.4	2795.93432895113	0.500466180048385	0.0618118747112778	8.09660251183212	5.65153548985766e-16	2.70363253285088e-14	CANX	nonsense_mediated_decay	ENSG00000127022.13	chr5:179698987-179728682
ENST00000584860.4	5291.0959402926	0.478251939635226	0.059079323253401	8.09508154966373	5.72260016665071e-16	2.73599663781587e-14	EIF4A1	protein_coding	ENSG00000161960.13	chr17:7573234-7577619
ENST00000602819.4	777.779927164423	-0.649318791774939	0.080246094776374	-8.09159366053176	5.88890837696305e-16	2.81383132209859e-14	SNHG8	lincRNA	ENSG00000269893.5	chr4:118278757-118279821
ENST00000502844.4	4650.90922875935	0.469630352400567	0.058057206626897	8.08909659430625	6.01088888639802e-16	2.87040529561418e-14	GNB2L1	protein_coding	ENSG00000204628.10	chr5:181238123-181243370
ENST00000553868.1	409.033448283203	0.813666928072553	0.100596246075609	8.0884422611654	6.04326228936379e-16	2.8827048997784e-14	SHMT2	retained_intron	ENSG00000182199.9	chr12:57231161-57232399
ENST00000241124.9	179.57154638394	1.16566596177594	0.144115219121336	8.08843069373906	6.04383613525841e-16	2.8827048997784e-14	GJB6	protein_coding	ENSG00000121742.14	chr13:20221970-20230978
ENST00000487006.2	304.693565231917	0.94694166732788	0.117094956437732	8.08695520401378	6.11747532197112e-16	2.91609355746136e-14	WBSCR22	retained_intron	ENSG00000071462.10	chr7:73683630-73693551
ENST00000312037.5	3391.339307831	0.522229666850136	0.0645913331813464	8.0851352825297	6.20952317118395e-16	2.95821241128453e-14	RPS14	protein_coding	ENSG00000164587.10	chr5:150444237-150449696
ENST00000407193.4	3391.49355965165	0.522332945840325	0.0646165243358605	8.08358157930886	6.28918513618492e-16	2.99438412024367e-14	RPS14	protein_coding	ENSG00000164587.10	chr5:150444230-150449756
ENST00000616327.1	801.788285533873	0.629006342487552	0.0778144463201506	8.08341345641196	6.29786533221529e-16	2.99673736858373e-14	KIAA2013	protein_coding	ENSG00000116685.14	chr1:11920182-11926403
ENST00000585480.1	2267.29093519973	0.546115652200986	0.0675742311324155	8.08171462773792	6.38624095063896e-16	3.03698711115261e-14	GPX4	non_stop_decay	ENSG00000167468.15	chr19:1105453-1106779
ENST00000432659.1	645.747882645415	0.774781717617967	0.0958933226516195	8.07962114768669	6.49682909597997e-16	3.08774607740061e-14	GSTO1	protein_coding	ENSG00000148834.11	chr10:104255162-104267404
ENST00000368562.4	334.216373104477	0.843248195469304	0.104386421627008	8.07814064632262	6.57617354752446e-16	3.12360451832593e-14	TUBGCP2	protein_coding	ENSG00000130640.12	chr10:133279640-133291034
ENST00000374807.8	555.495633478494	0.731910930259976	0.0906302615565092	8.07578967212424	6.70413532832717e-16	3.18249948108121e-14	LAS1L	protein_coding	ENSG00000001497.15	chrX:65512581-65534754
ENST00000515850.4	248.767774684678	0.969161406480067	0.120070447289488	8.07160653065138	6.9379149605786e-16	3.29152748940397e-14	SLC35B1	protein_coding	ENSG00000121073.12	chr17:49704110-49707949
ENST00000518139.4	3385.56088869372	0.520901360354762	0.064545479727736	8.07029961744825	7.01258664488077e-16	3.32498623307658e-14	RPS14	nonsense_mediated_decay	ENSG00000164587.10	chr5:150444237-150447735
ENST00000555213.1	440.012253237632	0.803169308778168	0.0995324313904499	8.06942317753158	7.06310585054233e-16	3.34696040712047e-14	SHMT2	retained_intron	ENSG00000182199.9	chr12:57231447-57232487
ENST00000623387.1	303.89128023838	0.879702356713206	0.109030344988626	8.0684176208465	7.12150935732043e-16	3.37264251182066e-14	ADSL	retained_intron	ENSG00000239900.10	chr22:40364557-40366556
ENST00000374811.6	555.856006893164	0.729584696175744	0.0904364605911838	8.06737339571279	7.18266237394133e-16	3.39959565417868e-14	LAS1L	protein_coding	ENSG00000001497.15	chrX:65512581-65534756
ENST00000549562.1	2717.29612318908	0.451526163812227	0.0560011378001151	8.06280339202857	7.45643953045027e-16	3.52709385647458e-14	RPL6	retained_intron	ENSG00000089009.14	chr12:112408020-112409614
ENST00000464877.1	209.716780960171	1.00114916043942	0.124189017050353	8.06149516453214	7.5366875731138e-16	3.56295127498301e-14	DNAJB11	retained_intron	ENSG00000090520.9	chr3:186572103-186578060
ENST00000427779.4	1180.83284888327	0.651578441616317	0.0808295872878464	8.06113780212618	7.55875613119324e-16	3.5712784271468e-14	PSMD4	nonsense_mediated_decay	ENSG00000159352.14	chr1:151266037-151267460
ENST00000475210.1	485.524085676261	0.743830739005889	0.092294697661397	8.05930089001204	7.67320144935354e-16	3.62321522854104e-14	DDOST	processed_transcript	ENSG00000244038.8	chr1:20652633-20653084
ENST00000390477.2	1848.8407581625	-0.489161592005223	0.0606963343482157	-8.05916201131514	7.68192311285232e-16	3.62519853644658e-14	TRDC	TR_C_gene	ENSG00000211829.5	chr14:22462931-22465787
ENST00000401695.6	3389.60916061936	0.521023963436886	0.0646555673887839	8.05845473915477	7.72649197769473e-16	3.6440863163977e-14	RPS14	protein_coding	ENSG00000164587.10	chr5:150443189-150449747
ENST00000373711.3	64.2291424896906	1.64751438676267	0.204476608285488	8.05722669491091	7.80448337269609e-16	3.67870586629057e-14	CDKN1A	protein_coding	ENSG00000124762.12	chr6:36678720-36685924
ENST00000503534.4	2213.86301134563	0.456017684306689	0.0565980669255207	8.05712472312487	7.81099422811582e-16	3.67961160529889e-14	CLPTM1L	retained_intron	ENSG00000049656.12	chr5:1318174-1325827
ENST00000599732.4	376.439436758489	0.784386349876006	0.097357981697201	8.05672361117318	7.83665702463283e-16	3.68953309994722e-14	PTOV1	protein_coding	ENSG00000104960.14	chr19:49851190-49860744
ENST00000524862.4	297.482872944713	0.913967386421888	0.113463780281275	8.0551466217341	7.93835923807842e-16	3.73522163726908e-14	BSCL2	protein_coding	ENSG00000168000.13	chr11:62692748-62709320
ENST00000514183.4	4680.49587289758	0.479815149786313	0.0595814246826159	8.05309964208205	8.07231330275994e-16	3.79602308497764e-14	GNB2L1	retained_intron	ENSG00000204628.10	chr5:181238205-181243742
ENST00000460593.1	1197.44157290467	0.550614412992082	0.0683980037192188	8.05015326547269	8.26904189897812e-16	3.88625581111529e-14	CPSF3	protein_coding	ENSG00000119203.12	chr2:9423883-9473092
ENST00000484767.4	367.412113721933	0.835757834462347	0.103824738980151	8.04969839242385	8.29983161833076e-16	3.89844112181912e-14	SND1	processed_transcript	ENSG00000197157.9	chr7:127904354-128074622
ENST00000526668.4	8002.78414802383	0.433401496869261	0.0538438712440664	8.04922615806571	8.3319160004243e-16	3.9112199126582e-14	RPL8	retained_intron	ENSG00000161016.14	chr8:144789767-144791959
ENST00000252725.8	1207.51806663203	0.539491213688517	0.067026640317777	8.04890728717357	8.35364969643951e-16	3.91912770837406e-14	ARPC1B	protein_coding	ENSG00000130429.11	chr7:99374674-99394801
ENST00000470392.1	279.835211810725	0.876327556702658	0.108879717566461	8.04858403648724	8.37573892093942e-16	3.92719295440398e-14	GARS	retained_intron	ENSG00000106105.12	chr7:30622127-30628607
ENST00000445558.5	466.413993461549	0.74997486041343	0.0931870449396182	8.04805926509834	8.41172159724096e-16	3.94175928827344e-14	PSMD2	nonsense_mediated_decay	ENSG00000175166.15	chr3:184299903-184302775
ENST00000610912.1	179.82571409737	1.15142094865001	0.143091020760502	8.04677290392103	8.50057067301193e-16	3.98106749661653e-14	MIR7847	miRNA	ENSG00000273848.1	chr11:1880044-1880147
ENST00000429182.4	3484.52253909081	0.428364143676424	0.0532366805039381	8.04640972392589	8.52582248425926e-16	3.99056272704576e-14	IMPDH2	protein_coding	ENSG00000178035.10	chr3:49024324-49028473
ENST00000413095.5	542.958750273394	0.715550892786966	0.088954829065306	8.04398030220086	8.69665056298773e-16	4.0681449757248e-14	OS9	protein_coding	ENSG00000135506.14	chr12:57694144-57721331
ENST00000398219.2	490.86143665063	0.718798250125559	0.0893685434254962	8.04307894673028	8.76088454024735e-16	4.09580291934666e-14	MRPL37	protein_coding	ENSG00000116221.14	chr1:54209945-54220930
ENST00000597020.4	769.41975373628	0.643764563425095	0.0800404661907021	8.0429886788925	8.76734305674458e-16	4.09643375060412e-14	AP2S1	protein_coding	ENSG00000042753.10	chr19:46838171-46846148
ENST00000497484.1	164.337168949373	1.17151176475536	0.145665141819544	8.04249905036768	8.80245699129408e-16	4.11044494262072e-14	MAGED2	processed_transcript	ENSG00000102316.15	chrX:54809109-54811130
ENST00000598325.4	345.458238602502	0.820126289540032	0.10197854774133	8.04214521293532	8.82791881271052e-16	4.11993524194124e-14	PTOV1	processed_transcript	ENSG00000104960.14	chr19:49851019-49860725
ENST00000374804.8	537.450715150748	0.743084818738751	0.0925309395665745	8.03066328105437	9.69470941704586e-16	4.52182903804481e-14	LAS1L	protein_coding	ENSG00000001497.15	chrX:65512582-65534756
ENST00000433959.4	1175.73032572192	0.558498149860773	0.069574212374906	8.02737294173397	9.95820155850119e-16	4.64202723579947e-14	VOPP1	protein_coding	ENSG00000154978.11	chr7:55470613-55537694
ENST00000013034.3	1685.10486139431	0.670154780325024	0.0834947472073119	8.02631066911401	1.00447659915267e-15	4.67965861515762e-14	NME1	protein_coding	ENSG00000239672.6	chr17:51153664-51161898
ENST00000548293.4	2233.59879215064	0.559052708495916	0.0696550090333667	8.02602305640523	1.00683307576221e-15	4.68791302836599e-14	MYL6	protein_coding	ENSG00000092841.17	chr12:56158395-56160945
ENST00000391842.4	378.437754357847	0.779132063524094	0.0970910730762193	8.02475489082764	1.01728855982472e-15	4.73384574286864e-14	PTOV1	protein_coding	ENSG00000104960.14	chr19:49851158-49860733
ENST00000601675.4	375.147277965482	0.782512334454015	0.0975297199080132	8.0233218673452	1.02923198636714e-15	4.78664513938193e-14	PTOV1	protein_coding	ENSG00000104960.14	chr19:49851224-49860740
ENST00000503326.4	303.030115203403	0.860200420858275	0.107264930645362	8.01940033599853	1.06262647565508e-15	4.93908785884481e-14	COPB2	protein_coding	ENSG00000184432.8	chr3:139355599-139359121
ENST00000469678.1	2414.7278897566	0.4889285148059	0.061012678775899	8.01355594632628	1.11438537341576e-15	5.17666225201208e-14	TKT	nonsense_mediated_decay	ENSG00000163931.14	chr3:53225701-53255974
ENST00000539573.4	430.328372294118	0.754895245377859	0.0942039350449626	8.01341520412662	1.11566195277983e-15	5.17681406794437e-14	NDUFA9	retained_intron	ENSG00000139180.9	chr12:4649094-4668538
ENST00000601498.4	770.239422575747	0.643379891637228	0.0802879040784984	8.01340997777434	1.1157093852937e-15	5.17681406794437e-14	AP2S1	protein_coding	ENSG00000042753.10	chr19:46838157-46850316
ENST00000428648.4	1175.92915330444	0.557141290843962	0.0695306134568275	8.01289192119524	1.12042095377217e-15	5.19566866579206e-14	VOPP1	protein_coding	ENSG00000154978.11	chr7:55470613-55571868
ENST00000468166.4	379.333083425775	0.801618684175339	0.100056204317507	8.01168392948002	1.13148354466618e-15	5.24393570197948e-14	SND1	processed_transcript	ENSG00000197157.9	chr7:127718553-127887949
ENST00000499370.5	302.240479393467	0.873666464522606	0.109080890698795	8.00934479839425	1.15321169750412e-15	5.34154867027644e-14	RNASET2	retained_intron	ENSG00000026297.14	chr6:166933364-166953580
ENST00000451682.4	1210.19781416599	0.534778691987502	0.0667785127390706	8.00824501852997	1.16356908795195e-15	5.38641122019696e-14	ARPC1B	protein_coding	ENSG00000130429.11	chr7:99374729-99394776
ENST00000599540.5	856.061853912026	0.64834394141659	0.0809660300672487	8.00760443457693	1.16964408690269e-15	5.41140932485193e-14	FKBP8	protein_coding	ENSG00000105701.14	chr19:18538375-18542498
ENST00000493945.4	11292.333608928	0.376199500152326	0.0469830230003405	8.00713696412425	1.17409706774216e-15	5.42887858693374e-14	ACTB	retained_intron	ENSG00000075624.12	chr7:5527740-5529663
ENST00000561530.4	403.250686675087	0.84916085738712	0.106063157482706	8.00618119940071	1.18325343138035e-15	5.468063032923e-14	CARHSP1	protein_coding	ENSG00000153048.9	chr16:8854920-8868361
ENST00000531473.4	1413.89272601149	0.566305876640689	0.0707404870349318	8.00539974174967	1.190792146797e-15	5.49973114895679e-14	TSTA3	retained_intron	ENSG00000104522.14	chr8:143612617-143617504
ENST00000352203.7	770.735999750915	0.642234157124989	0.0802373950619401	8.00417506860997	1.20270183575137e-15	5.55153873269275e-14	AP2S1	protein_coding	ENSG00000042753.10	chr19:46838135-46850777
ENST00000435059.5	250.300822801303	0.955924836953992	0.119443528723983	8.0031530143671	1.21273085993983e-15	5.59461075306419e-14	SLC35B1	retained_intron	ENSG00000121073.12	chr17:49703931-49707920
ENST00000399466.5	583.569121873089	-0.656560580103999	0.0820720414008623	-7.99980808198955	1.24613284793699e-15	5.74539617492189e-14	NOP2	protein_coding	ENSG00000111641.9	chr12:6556870-6568286
ENST00000358791.8	115.874953058027	1.29852622420804	0.162330581168494	7.99927046931601	1.25158524082181e-15	5.76721847348341e-14	BCAS4	protein_coding	ENSG00000124243.16	chr20:50794893-50877177
ENST00000530295.4	197.155139766688	1.05485260885209	0.131889057598852	7.99802976878099	1.26425810952713e-15	5.82226804742481e-14	NDUFS3	protein_coding	ENSG00000213619.8	chr11:47579071-47580902
ENST00000504594.4	1352.46237707901	0.669370290760151	0.0836996870450251	7.99728546655225	1.27192119499843e-15	5.85419618671552e-14	PRELID1	nonsense_mediated_decay	ENSG00000169230.8	chr5:177303814-177306669
ENST00000535463.1	331.865496490687	0.848046167386485	0.106051619786974	7.99654139267236	1.27962765814086e-15	5.88628722744794e-14	ANAPC5	retained_intron	ENSG00000089053.11	chr12:121328256-121328835
ENST00000441738.1	225.361316177157	0.964522852003364	0.120627376147008	7.99588686093862	1.2864447350588e-15	5.91425263575369e-14	TIMP1	protein_coding	ENSG00000102265.10	chrX:47582508-47585254
ENST00000460345.1	86.6987065745683	1.4507912639222	0.181482184333243	7.99412498396104	1.30497328969154e-15	5.99599704417697e-14	TNC	processed_transcript	ENSG00000041982.13	chr9:115030256-115035896
ENST00000508520.4	264.410422043741	0.932926710087487	0.116721659744828	7.99274712274495	1.31964634003876e-15	6.05994296973813e-14	SLC35B1	protein_coding	ENSG00000121073.12	chr17:49703196-49708169
ENST00000518611.4	350.676238433714	0.848991377569875	0.106231230266875	7.99191890592845	1.3285442198966e-15	6.09731073055921e-14	BNIP3L	protein_coding	ENSG00000104765.13	chr8:26390361-26411048
ENST00000620535.3	581.86549758823	-0.656187102344109	0.0821309641642238	-7.98952147976784	1.35463524065462e-15	6.20639681858323e-14	NOP2	protein_coding	ENSG00000111641.9	chr12:6556869-6568332
ENST00000322166.8	581.86549758823	-0.656187102344109	0.0821309641642238	-7.98952147976784	1.35463524065462e-15	6.20639681858323e-14	NOP2	protein_coding	ENSG00000111641.9	chr12:6556870-6568324
ENST00000382421.6	581.86549758823	-0.656187102344109	0.0821309641642238	-7.98952147976784	1.35463524065462e-15	6.20639681858323e-14	NOP2	protein_coding	ENSG00000111641.9	chr12:6556870-6568278
ENST00000538223.1	267.132911655762	0.894201599567154	0.111923775790126	7.98938021215364	1.35618829489555e-15	6.20996374118422e-14	ANAPC5	processed_transcript	ENSG00000089053.11	chr12:121328998-121337395
ENST00000599990.4	770.10888414209	0.641607253432947	0.0803169929285788	7.98843719165994	1.36660060720929e-15	6.25406983360881e-14	AP2S1	protein_coding	ENSG00000042753.10	chr19:46838157-46850769
ENST00000552914.4	401.468885390691	0.762944001925174	0.0955304359152453	7.98639715830522	1.38939570551796e-15	6.3512330079915e-14	MARS	protein_coding	ENSG00000166986.11	chr12:57512929-57516655
ENST00000432522.4	362.875063063441	0.900497392364624	0.112753921637201	7.98639532256877	1.3894163855443e-15	6.3512330079915e-14	WBSCR22	nonsense_mediated_decay	ENSG00000071462.10	chr7:73683570-73694465
ENST00000311052.8	402.729955656492	0.851464449070988	0.106621515862476	7.98585953485448	1.39546514309579e-15	6.37524810502189e-14	CARHSP1	protein_coding	ENSG00000153048.9	chr16:8854912-8869009
ENST00000476106.4	1237.00685972244	0.587626237673651	0.0735946829585762	7.98462897115006	1.40945592214123e-15	6.43549868595896e-14	SOD1	processed_transcript	ENSG00000142168.13	chr21:31659692-31667341
ENST00000548400.4	2747.46243878939	0.548092887741074	0.0686482648463031	7.98407489203407	1.41580049746075e-15	6.46078840554401e-14	MYL6	protein_coding	ENSG00000092841.17	chr12:56158381-56161575
ENST00000376964.3	431.187307607968	0.747029770530226	0.0935963479400293	7.98139870808716	1.4468428421423e-15	6.59868972680804e-14	UXT	retained_intron	ENSG00000126756.10	chrX:47657114-47659152
ENST00000616948.3	580.678669729123	-0.656250781000345	0.0822240128033936	-7.98125460708797	1.44853322770577e-15	6.60264338436573e-14	NOP2	protein_coding	ENSG00000111641.9	chr12:6556862-6567918
ENST00000547970.1	47.6366869448249	1.77661326967141	0.222627030064419	7.98022265830585	1.46069554345614e-15	6.65429814109241e-14	INHBE	protein_coding	ENSG00000139269.2	chr12:57454702-57456782
ENST00000398958.5	838.692812595543	-0.616397028358466	0.0772469870835613	-7.97956077810107	1.46854920271085e-15	6.68627700028114e-14	RCC1	protein_coding	ENSG00000180198.14	chr1:28505942-28539196
ENST00000545200.4	581.706563402938	-0.655525023921727	0.0821663272376883	-7.97802513462045	1.48693120735924e-15	6.76612771530358e-14	NOP2	protein_coding	ENSG00000111641.9	chr12:6556870-6568282
ENST00000303204.7	1411.89333770082	0.666580509024644	0.0835617940718514	7.97709666754496	1.49815491133603e-15	6.81333320936471e-14	PRELID1	protein_coding	ENSG00000169230.8	chr5:177303773-177306959
ENST00000460138.4	21226.0544404475	0.369521787826928	0.0463476291226439	7.97283042999049	1.55080895389904e-15	7.04879593569824e-14	TXNDC5	retained_intron	ENSG00000239264.7	chr6:7881516-7889445
ENST00000559907.4	5812.25924890142	0.475591729407637	0.0596749880168948	7.96969962143923	1.59060505017748e-15	7.22558253332184e-14	B2M	processed_transcript	ENSG00000166710.16	chr15:44711926-44717704
ENST00000538118.4	134.696620156157	1.19356534751063	0.149769430126456	7.96935226703377	1.59508182906601e-15	7.24181601873467e-14	BCAT1	protein_coding	ENSG00000060982.13	chr12:24814802-24902296
ENST00000537442.4	581.506786957461	-0.654747366094463	0.0821839154060454	-7.96685534948729	1.62762993299182e-15	7.38540536318155e-14	NOP2	protein_coding	ENSG00000111641.9	chr12:6556862-6567962
ENST00000409652.4	67.6881070634665	1.56671158185754	0.196659802141812	7.96660814662967	1.63088766690501e-15	7.39600177359219e-14	APOL6	protein_coding	ENSG00000221963.5	chr22:35648394-35668409
ENST00000376576.3	713.080266922356	0.63824746673521	0.0801181026226116	7.96633277427464	1.63452419120242e-15	7.40830303008636e-14	KIAA2013	protein_coding	ENSG00000116685.14	chr1:11922174-11926428
ENST00000606999.4	889.834695768896	0.62698092004504	0.0787057510613989	7.96613858059659	1.63709348334159e-15	7.41575600606566e-14	ATRAID	protein_coding	ENSG00000138085.15	chr2:27212310-27217156
ENST00000556695.4	511.420367871491	0.720985960944839	0.0905215566609106	7.96479852468311	1.65493193660435e-15	7.49232822208153e-14	WARS	protein_coding	ENSG00000140105.16	chr14:100361844-100374949
ENST00000593484.1	655.042016232248	0.688650117900125	0.0864756930119953	7.96351083077878	1.67225367794704e-15	7.5664760378351e-14	AC002985.3	nonsense_mediated_decay	ENSG00000268193.4	chr19:18907012-18934397
ENST00000482064.1	882.929322811013	0.585005796340229	0.0734709199406672	7.96241284051786	1.68716452670287e-15	7.62963775645701e-14	CCT7	processed_transcript	ENSG00000135624.14	chr2:73239100-73243130
ENST00000376957.5	424.559205035523	0.77317609885156	0.0971170591770921	7.96127997905785	1.70268617865754e-15	7.69548886315694e-14	SRM	protein_coding	ENSG00000116649.8	chr1:11054588-11060024
ENST00000263270.9	770.973977133733	0.637588109414095	0.0800966632741774	7.96023309025469	1.71715488754219e-15	7.7565095534286e-14	AP2S1	protein_coding	ENSG00000042753.10	chr19:46838166-46850992
ENST00000450814.5	2423.46811174711	0.489576429065893	0.0615261462739918	7.95720939331522	1.75962782568497e-15	7.9438873765636e-14	TKT	nonsense_mediated_decay	ENSG00000163931.14	chr3:53225656-53256022
ENST00000437362.5	716.475183906363	0.611683883988902	0.076897062631473	7.9545806179929	1.79739303875892e-15	8.10981311545371e-14	NASP	nonsense_mediated_decay	ENSG00000132780.15	chr1:45583988-45615131
ENST00000541726.4	334.419256754486	0.835746370684865	0.105071954499242	7.95403849360099	1.80527995923614e-15	8.14081757995698e-14	SELK	protein_coding	ENSG00000113811.9	chr3:53885199-53891962
ENST00000561246.1	368.113255122958	0.861663903276951	0.108332617669156	7.9538731899606	1.80769159943201e-15	8.14711057106573e-14	EMC4	retained_intron	ENSG00000128463.11	chr15:34226511-34230149
ENST00000552297.4	2043.36097933504	0.55657702877856	0.0699921295155274	7.9519944975397	1.83532407823918e-15	8.26293203441518e-14	MYL6	processed_transcript	ENSG00000092841.17	chr12:56158355-56160320
ENST00000549566.4	2221.8000245778	0.546765505239192	0.0687583594282421	7.95198590812524	1.83545136487483e-15	8.26293203441518e-14	MYL6	protein_coding	ENSG00000092841.17	chr12:56158357-56161465
ENST00000423516.4	2448.56636994812	0.48607677252941	0.0611446261704713	7.94962375228572	1.87078818474266e-15	8.41416690120318e-14	TKT	protein_coding	ENSG00000163931.14	chr3:53225656-53256022
ENST00000484069.1	555.004756329483	0.718682875096251	0.0904049082611847	7.94960018121955	1.87114415236664e-15	8.41416690120318e-14	LAS1L	nonsense_mediated_decay	ENSG00000001497.15	chrX:65512582-65534775
ENST00000567554.4	399.178573811986	0.848658247797224	0.106815706787657	7.94506981528758	1.94081445328043e-15	8.71939816598211e-14	CARHSP1	protein_coding	ENSG00000153048.9	chr16:8855064-8861713
ENST00000463943.1	115.564483492312	1.29295861069581	0.162737724386697	7.94504541321647	1.94119655345332e-15	8.71939816598211e-14	BCAS4	nonsense_mediated_decay	ENSG00000124243.16	chr20:50795070-50877177
ENST00000488856.1	1046.47088098862	0.564078972502069	0.071032398930094	7.94115053128366	2.0031439113381e-15	8.99261324318399e-14	CCT7	retained_intron	ENSG00000135624.14	chr2:73243845-73249061
ENST00000519690.1	3426.59992323245	0.512319010477572	0.0645197758757108	7.94049581735203	2.01374644421661e-15	9.0351517853609e-14	RPS14	retained_intron	ENSG00000164587.10	chr5:150444237-150449727
ENST00000580380.1	1143.68731602835	0.569031963937618	0.0716628462373607	7.94040418172728	2.01523480712986e-15	9.03677272740817e-14	HN1	protein_coding	ENSG00000189159.14	chr17:75136147-75168281
ENST00000487490.1	293.473347395362	0.940374266469575	0.118441855670325	7.93954350974579	2.02926698063769e-15	9.09460972462652e-14	STOML2	processed_transcript	ENSG00000165283.14	chr9:35101780-35102364
ENST00000588083.4	360.845797315013	0.781205487961331	0.0984533345281389	7.93477937243513	2.10869842199339e-15	9.44531966919476e-14	MAP4K1	retained_intron	ENSG00000104814.11	chr19:38614066-38617845
ENST00000599233.1	1416.98326046017	0.532575187229657	0.0671622168708956	7.92968445716159	2.19703404658846e-15	9.83549948561528e-14	NAPSA	nonsense_mediated_decay	ENSG00000131400.6	chr19:50359748-50365830
ENST00000440019.4	497.472350639349	0.708885105835975	0.0894041478965163	7.92899571792236	2.20925163529819e-15	9.88467509011933e-14	TMEM59	protein_coding	ENSG00000116209.10	chr1:54036598-54053441
ENST00000285279.8	1206.67791804464	0.54865919821382	0.0692300300238869	7.92516192791644	2.27849223918978e-15	1.0188786991286e-13	VOPP1	protein_coding	ENSG00000154978.11	chr7:55470612-55572525
ENST00000552635.4	1206.19478760301	0.536154378494367	0.0676652889215312	7.92362505266363	2.3068453379521e-15	1.03098241642321e-13	TMBIM6	nonsense_mediated_decay	ENSG00000139644.11	chr12:49741556-49758707
ENST00000540166.4	3217.3993622611	0.437092372609097	0.0551656962902989	7.92326394846867	2.31355742721151e-15	1.03295798079294e-13	DDB1	nonsense_mediated_decay	ENSG00000167986.12	chr11:61300050-61342596
ENST00000264785.10	732.716351787541	0.61387373311913	0.0774775298458285	7.92324864177612	2.31384236761221e-15	1.03295798079294e-13	WDR1	processed_transcript	ENSG00000071127.15	chr4:10097709-10106556
ENST00000491569.4	285.145811990582	0.881360819859346	0.111270796959402	7.92086373013864	2.35866327199317e-15	1.05238121214173e-13	ATP6AP1	retained_intron	ENSG00000071553.15	chrX:154428844-154436515
ENST00000514458.4	451.021453600446	0.719248634839276	0.0908375077179757	7.91796971216269	2.41420151339701e-15	1.07656200745909e-13	LMAN2	protein_coding	ENSG00000169223.13	chr5:177332201-177351652
ENST00000541778.4	582.146453970744	-0.650893666752868	0.0822246168291002	-7.91604378170248	2.45187308971156e-15	1.09275308830958e-13	NOP2	protein_coding	ENSG00000111641.9	chr12:6556870-6568691
ENST00000379757.7	28910.5282123106	0.363088004191531	0.0458703826242708	7.9155215940888	2.46218654745392e-15	1.09673996112089e-13	TXNDC5	protein_coding	ENSG00000239264.7	chr6:7881516-7910814
ENST00000369762.5	302.344232315877	0.850979665201372	0.107576778522368	7.91044012369671	2.56480512282679e-15	1.14181535334817e-13	ATP6AP1	protein_coding	ENSG00000071553.15	chrX:154428631-154436516
ENST00000514907.4	217.92289191709	0.99125879294246	0.125341723824908	7.90845029646447	2.60612655273593e-15	1.15956722944096e-13	SLC35B1	protein_coding	ENSG00000121073.12	chr17:49704099-49708157
ENST00000586218.4	270.95227193144	0.920454005815899	0.116398363441282	7.90779164416887	2.61994822765154e-15	1.16507048805682e-13	TMEM205	protein_coding	ENSG00000105518.12	chr19:11342775-11346210
ENST00000579374.4	14734.6066030248	0.401868979727753	0.0508235084179795	7.90714754327322	2.6335343454749e-15	1.17046295316789e-13	RPL19	protein_coding	ENSG00000108298.8	chr17:39200315-39204727
ENST00000575079.1	275.374956522389	0.913023192117519	0.1155168528264	7.90380944232975	2.70506460423687e-15	1.20158819855127e-13	PSMB6	retained_intron	ENSG00000142507.8	chr17:4796160-4797174
ENST00000600006.4	603.792226011862	0.648980973489645	0.0821240806441103	7.90244430622053	2.73486544946628e-15	1.21415305651887e-13	CHMP2A	protein_coding	ENSG00000130724.7	chr19:58551565-58554097
ENST00000602637.1	3332.31652875975	-0.572331242042881	0.072434153352784	-7.90140031395678	2.75787367570113e-15	1.22369006956483e-13	HIST1H2AC	protein_coding	ENSG00000180573.9	chr6:26124202-26139084
ENST00000464072.1	556.142642272871	0.682104270315473	0.086352243256687	7.89909149537528	2.80943603642104e-15	1.24587921752304e-13	STAT1	retained_intron	ENSG00000115415.17	chr2:190978490-190983714
ENST00000225430.7	14743.2247191176	0.402054750410698	0.0509238784514452	7.89521070737078	2.89825178807799e-15	1.28455517890833e-13	RPL19	protein_coding	ENSG00000108298.8	chr17:39200282-39204727
ENST00000618159.1	720.016931383567	0.670519780065151	0.0849315014921076	7.89483016648964	2.90710827251672e-15	1.28776865786655e-13	PSMB3	retained_intron	ENSG00000277791.3	chr17:38762050-38764225
ENST00000623876.1	193.276100608024	1.08295438607747	0.13718315482447	7.89422278167564	2.92129943104153e-15	1.29334039636691e-13	DDIT3	TEC	ENSG00000175197.9	chr12:57516592-57517743
ENST00000552164.4	481.035370870036	0.744486887311432	0.0943130449443381	7.89378487091383	2.93157323343173e-15	1.29717261981285e-13	CD63	protein_coding	ENSG00000135404.10	chr12:55725811-55728977
ENST00000582193.4	14726.0477570548	0.401874967205861	0.0509250392563521	7.89150039105239	2.98574895611688e-15	1.32041577387501e-13	RPL19	protein_coding	ENSG00000108298.8	chr17:39200344-39204720
ENST00000437901.5	698.567936725718	0.610241010692279	0.0773356873387867	7.89080735804387	3.00237805129877e-15	1.32703785775652e-13	NASP	protein_coding	ENSG00000132780.15	chr1:45583845-45615131
ENST00000532306.4	665.848565893654	0.643154384632406	0.08152241536325	7.88929500882204	3.03898365220673e-15	1.34247730725416e-13	ALG8	protein_coding	ENSG00000159063.11	chr11:78101060-78121163
ENST00000598664.4	319.299899726746	0.866885707511494	0.109884631022763	7.8890532683494	3.0448754450648e-15	1.34433933609254e-13	CTD-3214H19.4	nonsense_mediated_decay	ENSG00000268400.4	chr19:7629795-7643048
ENST00000468505.4	244.038324276721	0.937092011626589	0.118791368652082	7.88855303427947	3.05710308491092e-15	1.3489951081012e-13	BSCL2	retained_intron	ENSG00000168000.13	chr11:62690969-62692797
ENST00000521724.4	2166.69453910846	0.486625273101779	0.0617003056702691	7.88691835178807	3.09739912757479e-15	1.36602457233604e-13	CTNNA1	nonsense_mediated_decay	ENSG00000044115.19	chr5:138753420-138934213
ENST00000597611.6	1097.47143519543	0.629154177266331	0.0797727625493391	7.88682950370688	3.0996042159015e-15	1.36624555702337e-13	FKBP8	protein_coding	ENSG00000105701.14	chr19:18538215-18544077
ENST00000503216.4	1402.8926972208	0.662933822401264	0.0840565809428094	7.88675693164717	3.10140650241287e-15	1.36628884917834e-13	PRELID1	protein_coding	ENSG00000169230.8	chr5:177303820-177306949
ENST00000395081.5	464.559080033937	0.758596461230934	0.0961975178666189	7.88582156852273	3.12472828382206e-15	1.37580705293951e-13	UBL7	protein_coding	ENSG00000138629.14	chr15:74445976-74461178
ENST00000528238.4	787.042591861162	0.59013936380635	0.0748551131688784	7.8837548809118	3.17687182858991e-15	1.39784889959631e-13	NASP	protein_coding	ENSG00000132780.15	chr1:45584057-45615463
ENST00000557120.4	216.000091599679	0.992233159335404	0.125859916190166	7.88363117798527	3.18001994669818e-15	1.39784889959631e-13	ARG2	retained_intron	ENSG00000081181.6	chr14:67619935-67646915
ENST00000380649.6	3202.17418894669	0.437711694150716	0.0555211854038813	7.88368783855463	3.17857760972923e-15	1.39784889959631e-13	HADHA	protein_coding	ENSG00000084754.9	chr2:26190634-26244726
ENST00000565335.4	463.760781975867	0.757184904650617	0.0960545340276357	7.88286479462561	3.19959222841043e-15	1.40491186029294e-13	UBL7	protein_coding	ENSG00000138629.14	chr15:74445976-74461151
ENST00000361351.7	463.760781975867	0.757184904650617	0.0960545340276357	7.88286479462561	3.19959222841043e-15	1.40491186029294e-13	UBL7	protein_coding	ENSG00000138629.14	chr15:74445976-74461182
ENST00000559916.1	5354.87274166761	0.463499973872726	0.0588250975519913	7.87928950671218	3.29247839900683e-15	1.44490603763311e-13	B2M	protein_coding	ENSG00000166710.16	chr15:44711512-44717029
ENST00000547703.4	2097.84321058112	0.545159631547062	0.0692043756502086	7.87753124603789	3.3391270004272e-15	1.46457617418081e-13	MYL6	retained_intron	ENSG00000092841.17	chr12:56158357-56160280
ENST00000343550.8	586.428083578559	0.66257520924085	0.0841163284541615	7.87689169769119	3.35625582576262e-15	1.47128419681791e-13	USF2	protein_coding	ENSG00000105698.14	chr19:35268977-35279815
ENST00000579260.4	14758.4030502963	0.401684965671165	0.0510017379350377	7.8759074089358	3.38278689764854e-15	1.48210430535336e-13	RPL19	protein_coding	ENSG00000108298.8	chr17:39200341-39204711
ENST00000551804.4	678.744894158361	-0.626129205611315	0.0795083167994252	-7.87501522879481	3.40701357409827e-15	1.49190351908275e-13	PFKM	protein_coding	ENSG00000152556.14	chr12:48119786-48146104
ENST00000564488.4	467.507604906418	0.756600459245719	0.0960954006153122	7.87343051177373	3.45046763791462e-15	1.51010695563711e-13	UBL7	protein_coding	ENSG00000138629.14	chr15:74445977-74461118
ENST00000539054.2	27492.9674365395	0.362613611842342	0.0460613625970966	7.87240305967845	3.4789322151684e-15	1.52173391788201e-13	BLOC1S5-TXNDC5	protein_coding	ENSG00000259040.4	chr6:7881249-8026413
ENST00000578324.4	9265.49333708734	0.42797054328712	0.054365563329626	7.8720888201282	3.48768399893769e-15	1.52473024900123e-13	EIF4A1	retained_intron	ENSG00000161960.13	chr17:7574258-7578616
ENST00000487969.1	163.516029519429	1.09670420517899	0.139335017490716	7.87098767366258	3.5185230819481e-15	1.53737407991518e-13	CRELD2	retained_intron	ENSG00000184164.13	chr22:49923209-49927528
ENST00000567435.4	469.001307722177	0.752661285908031	0.0956817378869249	7.86630032574779	3.65283012659384e-15	1.59518852881286e-13	UBL7	protein_coding	ENSG00000138629.14	chr15:74445976-74461102
ENST00000439343.2	27518.107508402	0.362180258434886	0.0460493217437772	7.86505087849265	3.68947464753428e-15	1.61031408976594e-13	BLOC1S5-TXNDC5	nonsense_mediated_decay	ENSG00000259040.4	chr6:7881521-8064364
ENST00000253063.3	241.421907756037	0.941145593680267	0.119735995923781	7.86017259404064	3.83604525917498e-15	1.67337560821617e-13	SESN2	protein_coding	ENSG00000130766.4	chr1:28259526-28282491
ENST00000618206.3	187.055888153705	1.10319572775081	0.140439556762066	7.85530624836599	3.98796522686198e-15	1.73870079368863e-13	DDIT3	protein_coding	ENSG00000175197.9	chr12:57516594-57520511
ENST00000561424.4	7333.55726614161	0.482171286056913	0.0613925815932472	7.85390145753292	4.03291193876054e-15	1.75734137731491e-13	B2M	nonsense_mediated_decay	ENSG00000166710.16	chr15:44711508-44718851
ENST00000296289.9	2405.67676387541	0.48355054022052	0.0615846036865367	7.85180891447762	4.10078973157376e-15	1.78594850134775e-13	TKT	protein_coding	ENSG00000163931.14	chr3:53225658-53256013
ENST00000589381.4	315.170664034182	0.853928741098826	0.108765035653296	7.85113282011736	4.12296031148608e-15	1.79462927173904e-13	ERCC1	protein_coding	ENSG00000012061.14	chr19:45413676-45423485
ENST00000581544.4	8589.32383040588	0.424451315677084	0.0540718519924398	7.84976471189538	4.16818511933633e-15	1.81333014920319e-13	EIF4A1	nonsense_mediated_decay	ENSG00000161960.13	chr17:7572827-7578467
ENST00000557901.4	5489.76897298438	0.466853085288971	0.0594824394202754	7.84858673986793	4.20751572940343e-15	1.8294420797095e-13	B2M	nonsense_mediated_decay	ENSG00000166710.16	chr15:44711518-44717622
ENST00000503170.1	1731.14236390228	0.492134512417555	0.0627041234149662	7.84851913423117	4.20978402687026e-15	1.8294420797095e-13	GNB2L1	processed_transcript	ENSG00000204628.10	chr5:181242249-181243904
ENST00000531612.4	829.82842327131	0.579415282242489	0.0738341941659747	7.84751955090076	4.2434627746161e-15	1.84307886426419e-13	NASP	protein_coding	ENSG00000132780.15	chr1:45613168-45618213
ENST00000461056.4	357.988464686123	0.797901120429964	0.101739962799794	7.84255368758184	4.41474876796476e-15	1.91643598656134e-13	SND1	processed_transcript	ENSG00000197157.9	chr7:127679044-127698937
ENST00000485289.4	159.630710260439	1.12850343845292	0.143936892883915	7.84026538187854	4.49595225337255e-15	1.9506301935655e-13	FUNDC2	retained_intron	ENSG00000165775.16	chrX:155032978-155054613
ENST00000605509.1	387.07522202279	0.816586741037434	0.104167404170947	7.8391772122626	4.53508149482525e-15	1.96654280201243e-13	CCL5	protein_coding	ENSG00000271503.4	chr17:35872001-35880291
ENST00000271373.7	689.973639222525	0.616230200386993	0.0786490119919248	7.83519315475016	4.68122513540332e-15	2.02881766976415e-13	MPC2	protein_coding	ENSG00000143158.9	chr1:167918067-167937040
ENST00000312352.10	688.550078324081	-0.620461972716208	0.0792910596686943	-7.82511893911766	5.0717717998558e-15	2.19689097443997e-13	PFKM	protein_coding	ENSG00000152556.14	chr12:48122646-48146404
ENST00000446533.6	133.543246361405	1.2262296714703	0.156728817110853	7.82389412537327	5.12138844460629e-15	2.21718511183393e-13	CHAC1	protein_coding	ENSG00000128965.10	chr15:40953148-40956519
ENST00000377791.3	3359.47569607519	-0.563497375381364	0.0720303206334881	-7.8230579903789	5.15553401200451e-15	2.22955990299082e-13	HIST1H2AC	protein_coding	ENSG00000180573.9	chr6:26124144-26139102
ENST00000314088.6	3359.47569607519	-0.563497375381364	0.0720303206334881	-7.8230579903789	5.15553401200451e-15	2.22955990299082e-13	HIST1H2AC	nonsense_mediated_decay	ENSG00000180573.9	chr6:26124144-26139116
ENST00000354670.7	193.175738719294	1.0659511210551	0.136259919431496	7.82292493274958	5.16098836738218e-15	2.23071550037719e-13	BMF	protein_coding	ENSG00000104081.12	chr15:40087889-40108874
ENST00000488746.1	308.452058759895	0.851586315037594	0.108863929832839	7.82248368532359	5.17911685627894e-15	2.23734499624317e-13	SELK	nonsense_mediated_decay	ENSG00000113811.9	chr3:53885300-53891865
ENST00000551116.4	193.563301418032	1.08436178607125	0.138648901308802	7.82091870786723	5.24392023858042e-15	2.26411974630533e-13	DDIT3	protein_coding	ENSG00000175197.9	chr12:57516588-57520517
ENST00000473564.1	286.703602831843	0.847839939169117	0.108417511668141	7.82013833488725	5.27653190525591e-15	2.27697403175247e-13	RAC1	retained_intron	ENSG00000136238.16	chr7:6399822-6402365
ENST00000560681.1	4755.87340369705	0.459225365797992	0.0587278934409646	7.81954432368023	5.30148928665887e-15	2.28651322230089e-13	B2M	retained_intron	ENSG00000166710.16	chr15:44711958-44716559
ENST00000520077.4	283.241683910889	0.882912185951735	0.112956909649517	7.8163627943721	5.43715223225709e-15	2.34376339611779e-13	BNIP3L	nonsense_mediated_decay	ENSG00000104765.13	chr8:26383053-26410854
ENST00000429769.4	3883.53938917608	0.457210896434955	0.05850196929514	7.81530779123597	5.48288846882116e-15	2.36220866014585e-13	EEF1B2	nonsense_mediated_decay	ENSG00000114942.12	chr2:206159635-206162801
ENST00000421744.4	330.956380135832	0.899665708695983	0.115125469966974	7.81465395063375	5.51142346930906e-15	2.37322723373932e-13	WBSCR22	nonsense_mediated_decay	ENSG00000071462.10	chr7:73683572-73696740
ENST00000346473.6	187.233853361357	1.09871386700895	0.14068088749096	7.80997253148232	5.7200450669792e-15	2.46173791401105e-13	DDIT3	protein_coding	ENSG00000175197.9	chr12:57516592-57520517
ENST00000554507.4	1594.68445010503	0.537348782207894	0.0688051348532634	7.80971919252632	5.73155386822841e-15	2.46536762900653e-13	KTN1	protein_coding	ENSG00000126777.16	chr14:55644274-55684260
ENST00000623869.2	264.848762434772	0.873704897331714	0.111903044587739	7.80769549703071	5.82430921728269e-15	2.50392206125089e-13	RP5-1042K10.14	nonsense_mediated_decay	ENSG00000279624.2	chr22:40364957-40404362
ENST00000301458.8	959.845800257959	0.596036575300519	0.0763542412018451	7.80620127865426	5.8937429144039e-15	2.53241435900898e-13	CD320	protein_coding	ENSG00000167775.9	chr19:8302126-8308355
ENST00000617768.3	133.388011578548	1.22398107757591	0.156804530282451	7.80577624492839	5.9136418941341e-15	2.53824400314713e-13	CHAC1	protein_coding	ENSG00000128965.10	chr15:40953437-40956519
ENST00000617961.1	133.388011578548	1.22398107757591	0.156804530282451	7.80577624492839	5.9136418941341e-15	2.53824400314713e-13	CHAC1	protein_coding	ENSG00000128965.10	chr15:40953492-40956512
ENST00000453748.4	877.811577693831	0.56322680891371	0.0721780471919744	7.80329796697986	6.03099232551716e-15	2.58722794368815e-13	NASP	nonsense_mediated_decay	ENSG00000132780.15	chr1:45584044-45615354
ENST00000607959.4	601.93133288533	0.645494567188874	0.0827336003678539	7.80208481582872	6.08926967324526e-15	2.61083135754791e-13	USF2	retained_intron	ENSG00000105698.14	chr19:35269600-35279821
ENST00000547303.4	186.915544534344	1.10054201960665	0.141076286730489	7.80104186970212	6.13981355892242e-15	2.63109551858515e-13	DDIT3	protein_coding	ENSG00000175197.9	chr12:57516587-57520492
ENST00000513079.4	392.138589963356	0.786886071647072	0.100883581860822	7.79994184517213	6.19357109860275e-15	2.65271444200732e-13	HEXB	retained_intron	ENSG00000049860.12	chr5:74685195-74706168
ENST00000468588.1	394.611015259462	0.743664826293714	0.095367265451697	7.79790447772015	6.29436246080549e-15	2.69444417182308e-13	SARS	processed_transcript	ENSG00000031698.11	chr1:109236230-109238169
ENST00000471927.4	827.678229417424	0.579580029204947	0.0743333232503431	7.79704180927054	6.33752480010489e-15	2.71147312392108e-13	CCT7	processed_transcript	ENSG00000135624.14	chr2:73233419-73243108
ENST00000540434.1	273.257504685595	0.947348684171925	0.121625288624069	7.78907655545287	6.75007010939755e-15	2.88643797990014e-13	TMEM258	retained_intron	ENSG00000134825.12	chr11:61790096-61792602
ENST00000503312.4	270.575461811716	0.907386433935729	0.116533647545769	7.78647586380018	6.89040759549408e-15	2.94487793279064e-13	HEXB	nonsense_mediated_decay	ENSG00000049860.12	chr5:74716628-74722616
ENST00000433655.4	478.268797693099	0.718295631514381	0.0922841088947207	7.78352459721776	7.05314319711326e-15	3.01121893108705e-13	CTSD	nonsense_mediated_decay	ENSG00000117984.11	chr11:1752774-1763901
ENST00000236671.5	478.268797693099	0.718295631514381	0.0922841088947207	7.78352459721776	7.05314319711326e-15	3.01121893108705e-13	CTSD	protein_coding	ENSG00000117984.11	chr11:1752751-1763992
ENST00000602167.4	250.173375486829	0.92972684276659	0.119498806330666	7.78021865920515	7.23993028373042e-15	3.0893194799837e-13	MAP2K2	processed_transcript	ENSG00000126934.12	chr19:4099408-4104792
ENST00000618335.3	514.447515713696	0.715667901620585	0.0920090967497134	7.77822983707112	7.35463629950993e-15	3.13659590011759e-13	CARHSP1	protein_coding	ENSG00000153048.9	chr16:8852942-8868719
ENST00000346872.6	1120.14057904473	-0.573298129430193	0.0737159027500765	-7.77712960219562	7.41885926165436e-15	3.16230355066945e-13	IKZF3	protein_coding	ENSG00000161405.15	chr17:39757714-39864188
ENST00000395308.4	3410.65403787746	0.473362614981326	0.0608721937558759	7.77633572530205	7.46554199061781e-15	3.18051129502526e-13	KTN1	protein_coding	ENSG00000126777.16	chr14:55580323-55680718
ENST00000405489.6	898.599277107458	0.605439059289715	0.0778790042841753	7.77409861431341	7.59865277109356e-15	3.23550070037568e-13	ATRAID	protein_coding	ENSG00000138085.15	chr2:27212369-27217178
ENST00000611932.3	509.384275353338	0.718053805094184	0.0923943606297636	7.77161939538194	7.74889896904352e-15	3.29772410583849e-13	CARHSP1	protein_coding	ENSG00000153048.9	chr16:8852942-8869012
ENST00000506310.1	386.18520694457	0.746391877024416	0.0960533365907176	7.77059812304892	7.81163721121777e-15	3.32266020329452e-13	LMAN2	processed_transcript	ENSG00000169223.13	chr5:177337434-177351667
ENST00000222284.8	841.1755890411	0.639618040925654	0.0823194024496239	7.76995485744777	7.85141028415951e-15	3.33780685982684e-13	TMEM147	protein_coding	ENSG00000105677.10	chr19:35545594-35547526
ENST00000392204.5	842.939833926096	0.64066188916054	0.0824938839565305	7.76617439297842	8.08921581616514e-15	3.43708079336772e-13	TMEM147	protein_coding	ENSG00000105677.10	chr19:35545629-35547526
ENST00000395309.6	3373.56243789784	0.475239631015025	0.0612101299465341	7.76406832382381	8.22475549035663e-15	3.49282015734012e-13	KTN1	protein_coding	ENSG00000126777.16	chr14:55611976-55680718
ENST00000359794.8	691.548228238809	-0.61840780440623	0.0796859017675736	-7.76056731101558	8.45503150536737e-15	3.58871104307753e-13	PFKM	protein_coding	ENSG00000152556.14	chr12:48119225-48146404
ENST00000462138.4	2485.94762436092	0.471934098486031	0.0608234872169199	7.75907663437535	8.55499470741327e-15	3.62921886587821e-13	TKT	protein_coding	ENSG00000163931.14	chr3:53224706-53256031
ENST00000506641.4	1639.65764666858	0.475602188283704	0.0612971233506953	7.75896424311255	8.56257852650978e-15	3.63051518296405e-13	CLPTM1L	processed_transcript	ENSG00000049656.12	chr5:1318354-1326255
ENST00000423525.5	2476.13565259214	0.47151460022903	0.0607711954779651	7.75885016775746	8.57028274876727e-15	3.63186115343902e-13	TKT	protein_coding	ENSG00000163931.14	chr3:53224713-53256000
ENST00000467075.1	1434.31717349217	0.553984970078132	0.0714178943849056	7.75694907907028	8.69968391397299e-15	3.68475043240637e-13	RPL11	processed_transcript	ENSG00000142676.11	chr1:23691834-23692759
ENST00000495461.4	351.390632079685	0.814895309791974	0.105061724193812	7.75634814719678	8.74098601506559e-15	3.70028921180533e-13	SELK	protein_coding	ENSG00000113811.9	chr3:53884409-53891988
ENST00000340802.9	688.636515551546	-0.615404386027291	0.0793504667064612	-7.75552320698802	8.79799866868378e-15	3.72245877180859e-13	PFKM	protein_coding	ENSG00000152556.14	chr12:48105922-48146104
ENST00000532440.4	413.033415833039	0.726579108258782	0.0936885647707612	7.75525924680977	8.81631845409244e-15	3.72824251588726e-13	ALG8	protein_coding	ENSG00000159063.11	chr11:78106806-78114392
ENST00000543979.1	505.267154248208	0.718741220751664	0.0926801790417237	7.7550694030068	8.82951750126866e-15	3.73185584721518e-13	RP11-234B24.6	retained_intron	ENSG00000255639.2	chr12:4657633-4726806
ENST00000445623.1	291.346766241149	0.870514766380592	0.112254421714425	7.7548372089536	8.84568742513761e-15	3.73672037077283e-13	TIMP1	protein_coding	ENSG00000102265.10	chrX:47585341-47586789
ENST00000547587.4	687.674023171194	-0.618672217441468	0.0797863845876162	-7.75410767938836	8.89668150404319e-15	3.75628293644642e-13	PFKM	protein_coding	ENSG00000152556.14	chr12:48122646-48146104
ENST00000531975.4	8739.83420934307	0.403888776024772	0.0521146829515065	7.74999967668607	9.1892782684865e-15	3.87777870005637e-13	RPL8	nonsense_mediated_decay	ENSG00000161016.14	chr8:144789765-144792057
ENST00000623724.2	1124.94958907142	-0.571186750113001	0.0737066556002964	-7.74945960389911	9.22844311819289e-15	3.89225729789832e-13	IKZF3	protein_coding	ENSG00000161405.15	chr17:39757720-39864188
ENST00000551720.4	303.574453057148	0.886027771826516	0.114368666638099	7.74711988756679	9.40001995814395e-15	3.96253838172485e-13	CNPY2	processed_transcript	ENSG00000257727.4	chr12:56311337-56316119
ENST00000486640.4	166.184203313776	1.05558448169687	0.136271832984932	7.74616777785321	9.4707356098413e-15	3.99025034012536e-13	KIAA0930	processed_transcript	ENSG00000100364.17	chr22:45205259-45235413
ENST00000581621.1	9503.01787393782	0.417145749371623	0.0538546868861485	7.7457650111956	9.50080746983114e-15	4.00081796909728e-13	RP11-186B7.4	processed_transcript	ENSG00000264772.4	chr17:7572825-7582024
ENST00000216129.6	732.75928046826	-0.588393825013162	0.0759774840329085	-7.74431836619265	9.60959556297008e-15	4.04450474040848e-13	TTLL12	protein_coding	ENSG00000100304.12	chr22:43166621-43187133
ENST00000614449.3	509.888146540002	0.716128291491258	0.0924727692705354	7.74420726382894	9.61800099772753e-15	4.04591859389191e-13	CARHSP1	protein_coding	ENSG00000153048.9	chr16:8852942-8861810
ENST00000597646.4	577.697035998699	0.718777381773578	0.0928421169073242	7.74193227941009	9.79171429357897e-15	4.11683308143982e-13	COPE	processed_transcript	ENSG00000105669.11	chr19:18910554-18919365
ENST00000367855.6	429.257712754482	0.739736703612649	0.0955920572680609	7.73847456319793	1.00616673838656e-14	4.22811513366656e-13	SGK1	retained_intron	ENSG00000118515.10	chr6:134169283-134174842
ENST00000487096.4	405.697890159405	0.73082441523059	0.0944678813014554	7.73622108553979	1.02415305671452e-14	4.30144283820099e-13	MRPL37	processed_transcript	ENSG00000116221.14	chr1:54184040-54210132
ENST00000496851.5	282.573180714306	0.869950663132069	0.112462434502884	7.73547777955813	1.03015492368471e-14	4.32438541733993e-13	RNASET2	processed_transcript	ENSG00000026297.14	chr6:166933424-166952534
ENST00000559720.4	7251.0295436672	0.472663045576061	0.0611090760949775	7.73474376934507	1.03611569320712e-14	4.34713155677451e-13	B2M	nonsense_mediated_decay	ENSG00000166710.16	chr15:44711486-44717765
ENST00000468485.4	752.011425243555	-0.606842888022938	0.078458499547355	-7.73457167195337	1.03751817063276e-14	4.35073911532394e-13	IRF4	processed_transcript	ENSG00000137265.13	chr6:391751-396074
ENST00000558273.4	2579.92604121904	0.461038620832267	0.0596212729919596	7.73278727031612	1.05217038993593e-14	4.40987545866612e-13	PSME2	nonsense_mediated_decay	ENSG00000100911.12	chr14:24143404-24147235
ENST00000595467.1	849.245798795659	0.634498105215152	0.0820610846838293	7.73202191586659	1.05851715198157e-14	4.43415821377108e-13	TMEM147	retained_intron	ENSG00000105677.10	chr19:35545657-35547523
ENST00000470463.1	310.746051386896	0.835208954480127	0.108020943408616	7.73191686838674	1.05939120153638e-14	4.43550223273023e-13	SND1	processed_transcript	ENSG00000197157.9	chr7:128042301-128084759
ENST00000442093.4	527.691499842232	0.693640267655642	0.0897139371713368	7.73168907224436	1.06128902432447e-14	4.44112898707137e-13	BCAP31	protein_coding	ENSG00000185825.14	chrX:153702969-153724383
ENST00000513336.4	329.578096366404	0.866125240513597	0.112046647792325	7.73004152805117	1.07511505730123e-14	4.4966392834793e-13	HEXB	protein_coding	ENSG00000049860.12	chr5:74715585-74721288
ENST00000337004.7	1955.65343684247	0.472221768183639	0.0610934473436156	7.72949945888079	1.07970268506163e-14	4.5134724652175e-13	PTDSS1	nonsense_mediated_decay	ENSG00000156471.11	chr8:96261912-96334552
ENST00000601612.4	332.923473927398	0.801974391713138	0.103755935797287	7.72943143493971	1.08027974239779e-14	4.51353148441743e-13	PTOV1	nonsense_mediated_decay	ENSG00000104960.14	chr19:49850734-49860740
ENST00000477168.5	842.548147828467	0.635913320517927	0.0822839943887724	7.72827480291474	1.09013820576671e-14	4.55234901364391e-13	TMEM147	retained_intron	ENSG00000105677.10	chr19:35545639-35547522
ENST00000586701.1	239.349601790642	0.924851519274408	0.119713267857344	7.72555570345388	1.11366427449845e-14	4.64817148364063e-13	TMEM205	protein_coding	ENSG00000105518.12	chr19:11342841-11346327
ENST00000556798.1	292.669910508912	0.848496563482744	0.10987796260336	7.72217233901273	1.14363619106819e-14	4.77078369029476e-13	SHMT2	retained_intron	ENSG00000182199.9	chr12:57233633-57234244
ENST00000397269.6	887.980976414067	0.574031548834765	0.0743518959973192	7.72046954734634	1.15901941465677e-14	4.83244194635207e-13	FBXO18	protein_coding	ENSG00000134452.18	chr10:5890202-5937594
ENST00000344063.5	2421.68055998134	0.468390835586422	0.0606716631008901	7.72009224153855	1.16245549880234e-14	4.84424932343938e-13	RPL28	protein_coding	ENSG00000108107.11	chr19:55385344-55392085
ENST00000537716.5	926.422831135171	0.595907635271829	0.0771908093138611	7.71992987984934	1.16393719252714e-14	4.84790421934758e-13	CD320	protein_coding	ENSG00000167775.9	chr19:8302126-8308350
ENST00000551173.4	474.81756672492	0.731015487409464	0.0946944804616123	7.71972647028573	1.16579610708484e-14	4.85312566323202e-13	CD63	protein_coding	ENSG00000135404.10	chr12:55725818-55728647
ENST00000547581.4	693.449090511307	-0.612947627344765	0.0794386149424788	-7.71599086651496	1.20045908666817e-14	4.99376337002569e-13	PFKM	nonsense_mediated_decay	ENSG00000152556.14	chr12:48106105-48146104
ENST00000375880.5	1205.65242081202	0.566945889996747	0.0734771148106232	7.71595198665556	1.20082513624804e-14	4.99376337002569e-13	CSNK2B-LY6G5B-562	protein_coding	ENSG00000263020.4	chr6:31666101-31673546
ENST00000619881.3	508.634898182021	0.712645953657126	0.092383267919468	7.71401542407388	1.21919730300579e-14	5.06753765476404e-13	CARHSP1	protein_coding	ENSG00000153048.9	chr16:8852942-8867428
ENST00000395311.4	3512.28493779673	0.472704744283774	0.0612808282428852	7.71374600895111	1.22177506193748e-14	5.07562077285095e-13	KTN1	protein_coding	ENSG00000126777.16	chr14:55601791-55684579
ENST00000589691.1	1298.03203907957	0.53171761157113	0.0689319327811552	7.7136617256798	1.22258258344807e-14	5.07634522919209e-13	TMC8	protein_coding	ENSG00000167895.13	chr17:78130787-78142967
ENST00000601638.4	333.099776351147	0.79992957080683	0.103727688975081	7.7118229347518	1.24033140840346e-14	5.14737534487435e-13	PTOV1	protein_coding	ENSG00000104960.14	chr19:49850827-49860713
ENST00000577741.1	13134.7851434963	0.392197769703742	0.0508680265602127	7.71010389482077	1.2571535287987e-14	5.21448813409324e-13	RPL19	retained_intron	ENSG00000108298.8	chr17:39202041-39204648
ENST00000245544.7	559.5890632149	0.647697299920402	0.0840091863716089	7.70983898183894	1.25976579064247e-14	5.22001512504092e-13	NUP85	protein_coding	ENSG00000125450.9	chr17:75205690-75235758
ENST00000609438.1	1958.60152463541	-0.492663203012391	0.0639006013986805	-7.70983671872865	1.25978812978051e-14	5.22001512504092e-13	GPRIN3	protein_coding	ENSG00000185477.4	chr4:89236385-89308010
ENST00000413890.5	3505.55854564939	0.472747624354922	0.0613477001173374	7.70603663137681	1.29785389227071e-14	5.37496536025212e-13	KTN1	protein_coding	ENSG00000126777.16	chr14:55611976-55684583
ENST00000507756.4	5263.47764945426	0.459771805759264	0.0596683768418826	7.70545186737072	1.30381112842569e-14	5.39684918197804e-13	GNB2L1	protein_coding	ENSG00000204628.10	chr5:181236928-181242246
ENST00000579298.4	547.358926939501	0.651489618925309	0.0845603358739373	7.70443508995224	1.3142335946595e-14	5.43718375400461e-13	NUP85	protein_coding	ENSG00000125450.9	chr17:75205719-75235691
ENST00000610831.3	508.78568996551	0.713240689534564	0.0926004477411154	7.70234601379664	1.33590555984761e-14	5.52399360378863e-13	CARHSP1	protein_coding	ENSG00000153048.9	chr16:8852942-8861810
ENST00000550639.1	2023.7310229317	0.541824019434936	0.0703461772849633	7.70225249397812	1.33688390883954e-14	5.52518958984211e-13	MYL6	processed_transcript	ENSG00000092841.17	chr12:56158370-56160148
ENST00000506908.1	968.219430468841	0.71560449156637	0.0929123330157479	7.70193222298143	1.34023973864014e-14	5.53620513986034e-13	HINT1	protein_coding	ENSG00000169567.10	chr5:131162242-131165341
ENST00000438792.5	3547.50466332961	0.473380074054566	0.0614646891829212	7.70165895813398	1.34310958545703e-14	5.54520290127567e-13	KTN1	protein_coding	ENSG00000126777.16	chr14:55580314-55684579
ENST00000558131.1	2351.99019787618	0.473367998560469	0.0614802117226216	7.69951802859998	1.36580401744813e-14	5.63599765882432e-13	RPL28	protein_coding	ENSG00000108107.11	chr19:55386349-55388373
ENST00000221957.7	303.802110553762	0.917353897349083	0.119188843518278	7.69664232213481	1.39688198725654e-14	5.7612759246016e-13	PLIN3	protein_coding	ENSG00000105355.7	chr19:4838340-4867768
ENST00000513012.1	968.372019505593	0.715905804502459	0.0930167062989078	7.69652929014608	1.39811763958335e-14	5.76340751190303e-13	HINT1	protein_coding	ENSG00000169567.10	chr5:131162290-131165256
ENST00000362091.7	886.701537594127	0.572925085639675	0.0744456432761841	7.69588468077566	1.40518501514297e-14	5.78956444728329e-13	FBXO18	protein_coding	ENSG00000134452.18	chr10:5890230-5937593
ENST00000237305.10	428.154576358291	0.736369662258161	0.0957170999789485	7.69318818079647	1.43513194376634e-14	5.90991314778107e-13	SGK1	protein_coding	ENSG00000118515.10	chr6:134169251-134174896
ENST00000203407.5	1270.26607963147	0.545777701258813	0.0709541742428091	7.69197453262061	1.44881461829811e-14	5.96319601981037e-13	UQCRC1	protein_coding	ENSG00000010256.9	chr3:48599002-48610037
ENST00000546964.4	694.195200899533	-0.616489338580492	0.0801663268072699	-7.69012830115831	1.46987552952132e-14	6.04677681918729e-13	PFKM	retained_intron	ENSG00000152556.14	chr12:48119342-48146104
ENST00000540387.4	1684.13046252632	0.490531525457516	0.063807373189309	7.68769345828054	1.49811219352748e-14	6.159776382187e-13	CTNNA1	protein_coding	ENSG00000044115.19	chr5:138875652-138935028
ENST00000529048.4	849.15479081757	0.577563006952441	0.0751387097254112	7.68662396603697	1.51068306289191e-14	6.20828019562009e-13	TSTA3	protein_coding	ENSG00000104522.14	chr8:143613528-143617474
ENST00000378482.5	223.740207799772	0.934283560535769	0.121551849670569	7.68629653162724	1.51455245381596e-14	6.22099316813812e-13	TSPAN7	protein_coding	ENSG00000156298.11	chrX:38561369-38688913
ENST00000606531.2	738.593565134509	0.633078926444037	0.0823735110487294	7.6854673108389	1.5243952745617e-14	6.25821629922211e-13	FKBP8	protein_coding	ENSG00000105701.14	chr19:18532128-18537704
ENST00000474629.5	453.562190388312	0.7117281453252	0.0926616183566441	7.6809379972821	1.57927908627949e-14	6.48021691810221e-13	PARP14	protein_coding	ENSG00000173193.12	chr3:122680617-122730840
ENST00000599895.1	835.63392151254	0.638001733354565	0.0830757724915032	7.67975685594519	1.59390823796784e-14	6.53689896183047e-13	TMEM147	retained_intron	ENSG00000105677.10	chr19:35545673-35547526
ENST00000614237.1	8898.30350085951	0.432981800635235	0.056416664833778	7.67471458851637	1.6578736837248e-14	6.79575645264249e-13	SENP3-EIF4A1	nonsense_mediated_decay	ENSG00000277957.1	chr17:7563286-7578715
ENST00000517309.4	2045.43550949891	0.463602903884958	0.0604169316674881	7.6733937174508	1.67504331162853e-14	6.86262762594544e-13	PTDSS1	protein_coding	ENSG00000156471.11	chr8:96261714-96336995
ENST00000369160.3	3718.17343530981	-0.551224802736419	0.0718375427299632	-7.67321350075224	1.67739941847984e-14	6.86877071373221e-13	HIST2H2BE	protein_coding	ENSG00000184678.9	chr1:149842203-149886641
ENST00000415995.4	1205.00556652638	0.556378947394523	0.0725228500391487	7.67177444204389	1.69633063631914e-14	6.94274618472668e-13	UQCRC1	nonsense_mediated_decay	ENSG00000010256.9	chr3:48599053-48609626
ENST00000396980.4	1327.3557043372	-0.641812717597472	0.0836867146454063	-7.66923065766093	1.7303103519042e-14	7.07459578760707e-13	HIST1H2BN	protein_coding	ENSG00000233822.4	chr6:27838661-27865798
ENST00000619046.3	275.705753980168	0.849860415259786	0.110813457844436	7.6692888372173	1.72952576177857e-14	7.07459578760707e-13	ATP6AP1	protein_coding	ENSG00000071553.15	chrX:154430583-154436515
ENST00000379999.6	871.381085322856	0.572116519286709	0.074620389831213	7.66702667435541	1.76029181654074e-14	7.19351056404708e-13	FBXO18	protein_coding	ENSG00000134452.18	chr10:5894385-5937593
ENST00000580888.4	3603.67294284798	0.484053703084594	0.0631378785745737	7.66661335497463	1.76597096399909e-14	7.21304227975136e-13	EIF4A1	nonsense_mediated_decay	ENSG00000161960.13	chr17:7572705-7577115
ENST00000484841.4	8609.14381645264	0.370372355187661	0.0483103045634939	7.66652908803097	1.76713103034822e-14	7.21410548631669e-13	ACTB	retained_intron	ENSG00000075624.12	chr7:5528110-5530602
ENST00000547501.4	250.554132275214	0.901834939849946	0.117633953302733	7.66645100780605	1.76820659596704e-14	7.21482282195649e-13	MARS	nonsense_mediated_decay	ENSG00000166986.11	chr12:57488067-57490234
ENST00000597008.4	246.60865477623	0.925533622235095	0.120739576201578	7.66553644920775	1.78085281529851e-14	7.26272721388627e-13	MAP2K2	retained_intron	ENSG00000126934.12	chr19:4100458-4102504
ENST00000548117.4	313.989489869035	0.839041739934104	0.109472078540297	7.66443600159882	1.79618743441503e-14	7.32154123622412e-13	CD63	retained_intron	ENSG00000135404.10	chr12:55725447-55726356
ENST00000397573.4	191.645671093634	1.04460234091463	0.136303034868776	7.66382305368557	1.80478504931872e-14	7.35284835794088e-13	BMF	protein_coding	ENSG00000104081.12	chr15:40087892-40106448
ENST00000560583.4	2374.91374952175	0.468799975028091	0.0612062251197849	7.65935121975936	1.86874696876001e-14	7.60956802748806e-13	RPL28	protein_coding	ENSG00000108107.11	chr19:55385933-55388888
ENST00000585024.4	3585.38461882682	0.483265078429733	0.0630988146706184	7.65886143745206	1.87588653048754e-14	7.63476295641776e-13	EIF4A1	protein_coding	ENSG00000161960.13	chr17:7572827-7577110
ENST00000536837.1	394.132989785787	0.800744140008097	0.104566927346129	7.65771893973262	1.89264519863925e-14	7.69906173193797e-13	ANAPC5	protein_coding	ENSG00000089053.11	chr12:121345998-121399896
ENST00000559463.4	2369.20938330193	0.469330088682269	0.0612959806697921	7.65678407546164	1.90646770000123e-14	7.75135736565407e-13	RPL28	protein_coding	ENSG00000108107.11	chr19:55385960-55388373
ENST00000400490.2	95.1910461839101	1.32588859192998	0.17317889466928	7.65617885748739	1.9154690989826e-14	7.7800649148038e-13	PINK1	processed_transcript	ENSG00000158828.5	chr1:20645507-20651510
ENST00000600603.4	328.841858916562	0.800825493679064	0.104598109051464	7.65621387366613	1.91494716622524e-14	7.7800649148038e-13	PTOV1	protein_coding	ENSG00000104960.14	chr19:49850753-49860739
ENST00000581384.4	3734.39051021059	0.476627283856324	0.0622564021337966	7.65587582192742	1.91999183776586e-14	7.79448635789323e-13	EIF4A1	protein_coding	ENSG00000161960.13	chr17:7573721-7577151
ENST00000292180.6	1067.02343457403	-0.513323771960237	0.0670555564244007	-7.65520113965446	1.93009908708533e-14	7.83118275662405e-13	FLAD1	protein_coding	ENSG00000160688.17	chr1:154983372-154993111
ENST00000561139.1	8214.07966033783	0.467864190288652	0.0611176354852381	7.65514219544138	1.93098459800017e-14	7.83118275662405e-13	B2M	nonsense_mediated_decay	ENSG00000166710.16	chr15:44715499-44718145
ENST00000488254.5	935.446289122346	-0.572521845137534	0.0748041604778706	-7.65360965860855	1.95414848779954e-14	7.92111817263862e-13	NOLC1	protein_coding	ENSG00000166197.15	chr10:102152403-102162600
ENST00000371337.3	339.137242615874	0.799408638740867	0.104459837027162	7.65278466338216	1.96673103247869e-14	7.96391539248244e-13	TMEM59	protein_coding	ENSG00000116209.10	chr1:54045485-54053192
ENST00000367846.7	728.012238707855	0.587781399651312	0.0768068383780902	7.65272223233422	1.96768644671951e-14	7.96391539248244e-13	MPC2	protein_coding	ENSG00000143158.9	chr1:167916728-167936040
ENST00000396593.5	516.075116981833	0.702280942908868	0.0917677667751573	7.652806291228	1.96640015694106e-14	7.96391539248244e-13	CARHSP1	protein_coding	ENSG00000153048.9	chr16:8852941-8868401
ENST00000558815.4	2268.46883512579	0.471211534168229	0.0615757927945514	7.65254514449264	1.97039899752979e-14	7.9708703745683e-13	RPL28	protein_coding	ENSG00000108107.11	chr19:55385931-55391803
ENST00000367857.8	432.915112873544	0.729412506828703	0.0953417112637712	7.65050781195567	2.00187176195638e-14	8.09410358699639e-13	SGK1	protein_coding	ENSG00000118515.10	chr6:134169352-134174865
ENST00000394920.5	9188.8232723911	0.404552109571958	0.052881459988707	7.65016906980917	2.00715238981606e-14	8.11136412856208e-13	RPL8	protein_coding	ENSG00000161016.14	chr8:144789768-144792389
ENST00000508488.1	972.40522955516	0.710066392780493	0.0928257831843101	7.64945221491556	2.01837261433045e-14	8.15259846205476e-13	HINT1	protein_coding	ENSG00000169567.10	chr5:131162110-131165325
ENST00000368431.6	689.310851146958	-0.59313206521937	0.0775663877141756	-7.64676663047663	2.06095866406136e-14	8.32042012926041e-13	FLAD1	protein_coding	ENSG00000160688.17	chr1:154983366-154989012
ENST00000592528.4	303.18079474114	0.91293468055832	0.119393852728253	7.64641277332936	2.06663537059195e-14	8.33913894027788e-13	PLIN3	protein_coding	ENSG00000105355.7	chr19:4838368-4867653
ENST00000262584.6	9180.21593432975	0.404223460381706	0.0528688730604688	7.64577410075253	2.07692015073759e-14	8.37642373470013e-13	RPL8	protein_coding	ENSG00000161016.14	chr8:144789769-144792587
ENST00000528957.4	9178.91899707939	0.404010671736207	0.0528553448800309	7.64370514757241	2.11058421759365e-14	8.50791460021234e-13	RPL8	protein_coding	ENSG00000161016.14	chr8:144789784-144792351
ENST00000338338.8	941.918962648291	0.66456933759977	0.0869457411264567	7.64349500032668	2.11403341713074e-14	8.5132769547818e-13	AURKAIP1	protein_coding	ENSG00000175756.12	chr1:1373729-1375495
ENST00000592001.4	664.661015472849	0.624338480966415	0.081682333024854	7.64349471722904	2.11403806742131e-14	8.5132769547818e-13	PSMD8	retained_intron	ENSG00000099341.10	chr19:38374787-38381235
ENST00000496153.4	258.413072194254	0.930676696119708	0.121777608880795	7.6424287245673	2.13162009422568e-14	8.57977087925837e-13	WBSCR22	retained_intron	ENSG00000071462.10	chr7:73683596-73694101
ENST00000504128.4	5043.17693475837	0.457881924589984	0.0599272184712401	7.64063369318114	2.16155216640355e-14	8.69588206713016e-13	GNB2L1	protein_coding	ENSG00000204628.10	chr5:181236936-181241639
ENST00000558401.4	10082.1379205821	0.466892768862968	0.0611087197973489	7.640362462367	2.16611073914388e-14	8.7098508948384e-13	B2M	protein_coding	ENSG00000166710.16	chr15:44711476-44718877
ENST00000594844.4	674.991854476427	0.668444346607074	0.0874961605174928	7.63969918969684	2.17729823131044e-14	8.7504469969929e-13	FKBP8	protein_coding	ENSG00000105701.14	chr19:18539418-18543245
ENST00000425660.4	15280.1643345289	0.357610199898778	0.0468118655302492	7.63930674088807	2.18394445193013e-14	8.77276043421110e-13	ACTB	nonsense_mediated_decay	ENSG00000075624.12	chr7:5527155-5530601
ENST00000331789.8	15277.3674795062	0.357674380363381	0.0468314217834064	7.63748711319533	2.21502201048425e-14	8.89314145000531e-13	ACTB	protein_coding	ENSG00000075624.12	chr7:5527150-5530709
ENST00000534781.1	4428.2054749752	0.422512903899867	0.0553373655860927	7.63521897771825	2.25436927420075e-14	9.04658757091429e-13	RPL8	retained_intron	ENSG00000161016.14	chr8:144789764-144790872
ENST00000560055.4	2262.02611640127	0.469300580556263	0.0614660465566689	7.63511901035622	2.25611922148361e-14	9.04908088744935e-13	RPL28	protein_coding	ENSG00000108107.11	chr19:55385935-55403250
[truncated: 196,443 more rows]

## Sheet: H929 DE
	baseMean	log2FoldChange	lfcSE	stat	pvalue	padj	Gene Name	Transcript type	Gene ID	coordinates
ENST00000326587.10	1041.01369161337	1.87121765458116	0.100726893223362	18.5771405699144	4.9203328392637e-77	2.67336444155714e-72	MAGED1	protein_coding	ENSG00000179222.16	chrX:51893601-51902357
ENST00000375695.2	1040.14412461744	1.870658255997	0.100616089456388	18.5920389681595	3.72735356470099e-77	2.67336444155714e-72	MAGED1	protein_coding	ENSG00000179222.16	chrX:51893638-51902354
ENST00000375722.4	1041.22794960451	1.87145283167761	0.100940625941726	18.5401349973598	9.79754420653892e-77	3.49950907915769e-72	MAGED1	protein_coding	ENSG00000179222.16	chrX:51893532-51902354
ENST00000485420.4	1038.55076058338	1.86917365544017	0.100897826789112	18.52541045653	1.28817075411175e-76	3.49950907915769e-72	MAGED1	processed_transcript	ENSG00000179222.16	chrX:51893657-51902352
ENST00000494718.4	1049.24121987525	1.85670190537996	0.100943209312758	18.393529569951	1.48022250457036e-75	3.21699717363286e-71	MAGED1	processed_transcript	ENSG00000179222.16	chrX:51893648-51902354
ENST00000375772.6	1007.26370550722	1.86540611943493	0.101810712013861	18.3222971584853	5.4943943851448e-75	9.95089767093574e-71	MAGED1	protein_coding	ENSG00000179222.16	chrX:51803006-51902354
ENST00000618052.1	516.255338464682	-2.63371579722958	0.144078629781335	-18.2797115798971	1.20059275627327e-74	1.86376589218844e-70	HIST1H3F	protein_coding	ENSG00000277775.1	chr6:26250194-26250605
ENST00000535926.2	1287.42910241718	1.7309818393288	0.0954539753277588	18.1342037708242	1.7116010877598e-73	2.32491054753133e-69	CHPF	protein_coding	ENSG00000123989.12	chr2:219538947-219543097
ENST00000360566.5	1045.7974887085	-2.05944240567979	0.113777437737545	-18.1006221148202	3.15088826511519e-73	3.80438249130009e-69	RRM2	protein_coding	ENSG00000171848.12	chr2:10122327-10131418
ENST00000615152.3	1045.59948774211	-2.05904476760687	0.113843346038848	-18.0866501139577	4.06029755230835e-73	4.04250977980968e-69	RRM2	protein_coding	ENSG00000171848.12	chr2:10122567-10131419
ENST00000304567.8	1045.45420255763	-2.06009458845953	0.113904101508137	-18.0862195582339	4.09213623193146e-73	4.04250977980968e-69	RRM2	protein_coding	ENSG00000171848.12	chr2:10122729-10131418
ENST00000243776.9	1447.49830736333	1.73132803390847	0.0979650824145497	17.6729094819945	6.78077197420771e-70	6.1403280612438e-66	CHPF	protein_coding	ENSG00000123989.12	chr2:219538946-219543787
ENST00000621411.1	682.865606264097	-2.23935482960379	0.142607048323863	-15.7029744036086	1.44313949978681e-55	1.20630920679872e-51	HIST1H3B	protein_coding	ENSG00000274267.1	chr6:26031649-26032060
ENST00000587486.5	3529.409111526	1.32973325096113	0.0854681729359986	15.5582271772309	1.3992106151124e-54	1.08604729072717e-50	CALR	retained_intron	ENSG00000179218.12	chr19:12938577-12940147
ENST00000590325.1	4443.28724486224	1.33753852064162	0.0860273208826193	15.5478341870792	1.64577852735217e-54	1.192267796355e-50	CALR	retained_intron	ENSG00000179218.12	chr19:12938613-12940370
ENST00000404824.2	2095.8877443573	1.45493784650671	0.0949875037221821	15.3171500407263	5.87370119942271e-53	3.98919759085292e-49	PDIA6	protein_coding	ENSG00000143870.11	chr2:10783860-10837977
ENST00000396384.1	2765.07670881294	-1.350487827169	0.0888047745692202	-15.2073785865684	3.15943344661297e-52	2.01954702888027e-48	TUBB	protein_coding	ENSG00000196230.11	chr6:30721698-30725426
ENST00000396389.4	2765.95924829995	-1.34979598328455	0.0888603007058324	-15.1900902040944	4.11353231125008e-52	2.48333945630168e-48	TUBB	protein_coding	ENSG00000196230.11	chr6:30721666-30725426
ENST00000330914.6	2763.3786628444	-1.35110624956625	0.0889861195270189	-15.1833370951299	4.55980806561169e-52	2.60787422767242e-48	TUBB	protein_coding	ENSG00000196230.11	chr6:30721573-30725426
ENST00000327892.11	2994.66782784285	-1.33063850406233	0.0887704096842454	-14.9896627580676	8.57877100925526e-51	4.66110365245866e-47	TUBB	protein_coding	ENSG00000196230.11	chr6:30720200-30725426
ENST00000258494.12	1232.12616950773	1.56561265962258	0.105487505267148	14.8416881758428	7.87489611852099e-50	4.07492124578668e-46	ALDH1L2	protein_coding	ENSG00000136010.12	chr12:105019789-105084577
ENST00000540494.4	2258.01691321585	1.43486621459466	0.0969887942159808	14.7941442740221	1.59803766511005e-49	7.89328913258402e-46	PDIA6	protein_coding	ENSG00000143870.11	chr2:10783392-10812839
ENST00000540297.5	1148.6258660911	1.43446580888627	0.0971628662104418	14.7635188712878	2.51793162192225e-49	1.06086697669408e-45	HSP90B1	nonsense_mediated_decay	ENSG00000166598.11	chr12:103930409-103933990
ENST00000617249.3	2255.7444070679	1.43547973509022	0.0972351196408665	14.7629759740318	2.538286252742e-49	1.06086697669408e-45	PDIA6	protein_coding	ENSG00000143870.11	chr2:10783392-10820864
ENST00000404371.5	2255.7444070679	1.43547973509022	0.0972351196408665	14.7629759740318	2.538286252742e-49	1.06086697669408e-45	PDIA6	protein_coding	ENSG00000143870.11	chr2:10783392-10832485
[truncated: 198,417 more rows]
