# Supplementary material for: The non-canonical poly(A) polymerase FAM46C acts as an onco-suppressor in multiple myeloma
Source: Nat Commun. 2017 Sep 20;8:619. doi: 10.1038/s41467-017-00578-5 (PMC5606997; doi:10.1038/s41467-017-00578-5)
Supplement: Supplementary file 4 — Supplementary Data 2 [file 41467_2017_578_MOESM4_ESM.xlsx]

## Sheet: SKMM1 polyA frakctionation
	SKMM1_fraction5	SKMM1_fraction6
ENST00000478938.1	1.90240767108635	1.53648255940719
ENST00000403997.2	1.97005709040382	1.63019060940063
ENST00000459994.2	2.38141583616716	2.00179814416391
ENST00000360001.9	2.12580233192155	1.7673777229902
ENST00000465727.4	2.12298548421727	1.76024977731381
ENST00000263741.10	2.12486277145794	1.7615595323206
ENST00000493373.4	1.76101757682592	1.60607470425453
ENST00000460192.4	1.79240918101491	1.62186539550097
ENST00000465354.4	1.79840472892232	1.62959880639902
ENST00000377488.4	1.73129659421854	1.55567280443495
ENST00000497113.1	1.82315350806084	1.63222678004817
ENST00000485046.4	1.82826528263062	1.6842233860402
ENST00000429000.5	1.70331971268644	1.52807081235831
ENST00000196061.4	1.95603343237313	1.75633575148536
ENST00000465920.1	2.1815719362336	2.09848834498159
ENST00000491536.4	2.08922610646829	2.00416019455578
ENST00000470133.1	2.27534855419833	2.15457703710888
ENST00000481933.1	1.82776989606984	1.70402642983837
ENST00000461353.1	1.6219175923584	1.57485554434356
ENST00000462505.1	1.6166278605754	1.53576531027795
ENST00000486238.1	1.78400241621608	1.85700116610466
ENST00000486405.1	1.57780006212458	1.50214482750243
ENST00000467423.1	1.51262614829053	1.58846021848397
ENST00000451424.1	2.48772468336965	2.11676754491259
ENST00000475210.1	2.95946646794859	2.59093755253258
ENST00000375048.6	2.91941921939185	2.52740430656375
ENST00000477229.1	2.67817220022484	2.42968741590301
ENST00000415136.5	2.91958911811911	2.52707007859031
ENST00000464364.1	2.7885733185631	2.42820455046312
ENST00000602624.5	2.91941921939185	2.52740430656375
ENST00000374479.3	2.78937880256213	2.39611793877583
ENST00000431412.3	1.86673346913654	1.75763916243096
ENST00000296388.8	1.63685087383213	1.55960692644426
ENST00000460031.4	1.62254477884078	1.54851666155812
ENST00000397054.6	1.63685087383213	1.55960692644426
ENST00000236040.7	1.62157408002696	1.56141360601606
ENST00000495874.4	1.62254477884078	1.54851666155812
ENST00000472505.5	1.79739926823228	1.70182094853945
ENST00000472174.5	1.70149634431884	1.50776845062485
ENST00000472277.4	1.64413396121765	1.50826502458774
ENST00000496131.1	1.69036947876512	1.55682860386603
ENST00000498208.1	1.66805772631348	1.56845752141638
ENST00000532072.1	1.65195455580774	1.58658032543893
ENST00000498664.1	1.73280969302116	1.59531145360372
ENST00000470395.1	1.89315300976685	1.69658817972411
ENST00000371341.4	1.8423926328191	1.54054240986144
ENST00000370812.6	2.03421571533791	2.08543547650606
ENST00000445065.4	1.95029797671973	2.06579915778033
ENST00000481009.1	1.78019205347616	1.62342819532137
ENST00000368715.4	1.77983224377807	1.62713320481017
ENST00000368716.7	1.79043972413441	1.63749253555257
ENST00000468373.1	1.79235057877255	1.63749253555257
ENST00000354332.7	1.79751685208341	1.64128565460579
ENST00000368714.1	1.79235057877255	1.63766929993177
ENST00000498553.4	2.45881714190256	2.14756081601885
ENST00000493133.1	2.55186106777128	2.22093814267475
ENST00000368463.6	2.38110891067118	2.10368036042248
ENST00000368460.6	2.45040828399236	2.11541710085808
ENST00000490230.1	2.48876467143968	2.12877404003339
ENST00000368465.4	2.37565157548325	2.09472522604127
ENST00000473905.5	2.20796155304095	1.75892091511576
ENST00000480331.4	2.20939093306998	1.77011277360471
ENST00000527418.4	2.34440227226926	2.10723936748061
ENST00000526491.4	2.35325813712324	2.12434398609395
ENST00000529473.4	2.35055983230072	2.12790849952827
ENST00000355956.5	2.36292846841671	2.12903007292319
ENST00000360674.7	2.35573831961273	2.12774576618189
ENST00000359280.7	2.35712096895477	2.12590242427374
ENST00000356955.5	2.35978467854312	2.1223071158508
ENST00000368412.6	2.36070845973194	2.1283644854091
ENST00000449910.5	2.35905842882182	2.1223071158508
ENST00000271836.9	2.35809132284024	2.13034357283446
ENST00000461564.5	2.34478245855883	2.11188466535536
ENST00000368413.4	2.44325055023765	2.2135171902712
ENST00000487956.5	2.30376231511536	1.93765162333219
ENST00000531455.4	2.36369466423311	2.12905964987702
ENST00000531831.4	2.87201227137026	2.1071325656515
ENST00000447332.3	2.4084463284692	2.14748821109841
ENST00000472434.4	2.36738521777359	2.12748647052635
ENST00000525020.1	2.30314461920795	1.98456995943039
ENST00000498481.5	2.25199088557282	2.21700796384909
ENST00000461234.4	2.25782873353912	2.20891913305818
ENST00000474709.4	2.30105184535876	2.1558640075344
ENST00000464824.2	2.35278905859212	2.17730453180791
ENST00000368399.1	1.96338250226727	1.70907364015389
ENST00000341298.3	1.96513425708548	1.71975804957487
ENST00000368400.4	1.96513425708548	1.73044472837212
ENST00000487350.4	2.48810747789029	2.13207805956483
ENST00000463527.4	2.48754221617225	2.12305395176915
ENST00000492892.1	2.49070722102062	2.14420843011413
ENST00000461136.4	2.55061592275529	2.23944451494674
ENST00000471891.4	2.48595863640894	2.13674083054229
ENST00000490672.1	2.32521976757884	1.96418922416713
ENST00000497317.4	2.4906446140992	2.14145880324844
ENST00000482246.4	2.48008472593792	2.19675421244426
ENST00000295682.4	2.4889423188682	2.13840250037147
ENST00000491084.4	2.48405679086421	2.13704976230622
ENST00000473363.2	2.48204504391117	2.13230938229441
ENST00000464536.1	2.08635437664051	1.85586034967111
ENST00000478472.1	2.33750089880782	2.03353189525877
ENST00000460156.1	2.3908036306388	2.28291602945244
ENST00000491081.4	2.6784640852715	2.22286651555771
ENST00000497670.4	2.64591612419563	2.32527605688103
ENST00000368373.6	2.54277459314829	2.19918714986684
ENST00000470104.1	2.92438834147378	2.62186242243211
ENST00000484489.4	2.43893338782914	2.17056032602581
ENST00000427500.6	2.53730663134043	2.20556015270069
ENST00000428024.3	2.50061859067328	2.16019533916489
ENST00000467918.4	2.75789666259077	2.4247049212733
ENST00000473570.4	2.74623563191056	2.4262647547021
ENST00000493842.4	2.72103183453747	2.43864711690429
ENST00000327247.8	2.54095929281923	2.20248070752341
ENST00000490491.4	2.55341779325326	2.159895925511
ENST00000567140.2	2.63772362646604	2.22773908332284
ENST00000368276.7	2.55215917232374	2.16510613559598
ENST00000320139.5	2.66666695423556	2.27214290153835
ENST00000368272.4	3.07785431281682	2.55167945877676
ENST00000471413.1	3.0750632082341	2.55378525417072
ENST00000461597.1	2.06668503118315	1.91721948355171
ENST00000482579.1	1.91669440509187	1.7563665324494
ENST00000481050.1	1.9064317714217	1.68552294629839
ENST00000614643.3	1.78993807394458	1.55430329438373
ENST00000362007.4	1.79616999813537	1.56646487910301
ENST00000612353.3	1.74753779542441	1.51091250116737
ENST00000622703.3	1.81518736169458	1.58713036432533
ENST00000472870.4	1.88123771129706	1.78592411200041
ENST00000488840.1	1.68765090231362	1.53699530521818
ENST00000370509.4	1.66493571172731	1.55300177799772
ENST00000367602.6	2.53700715556012	2.0995642987365
ENST00000392029.5	2.29115525227841	1.97159859328809
ENST00000367600.5	2.43816039643307	2.0080359184262
ENST00000443059.1	2.56150352789717	1.94538009568955
ENST00000258341.4	2.90803830325727	2.32896641149721
ENST00000497655.1	1.68117781598046	1.54699652172072
ENST00000462445.1	1.89250254719363	1.59073178354479
ENST00000242465.3	1.91281419260179	1.59181834928199
ENST00000495196.1	2.66726515015605	2.21831775958193
ENST00000493143.1	2.81910955691315	2.33682843940196
ENST00000394934.3	2.72515055544526	2.29594967332103
ENST00000394936.6	2.7250600163608	2.29564245546618
ENST00000610929.2	2.72921440813258	2.30266087989036
ENST00000615554.3	1.57910977447572	1.57095564272728
ENST00000372185.4	1.58758797012798	1.55665210469778
ENST00000372187.8	1.63649764591992	1.66458072594289
ENST00000372181.1	1.64319223670119	1.6597508083387
ENST00000428800.4	1.99283278523754	1.82510887419912
ENST00000336233.8	2.06640897213721	1.72024884059281
ENST00000456827.4	2.12906844194035	1.78438183283501
ENST00000282673.5	2.08756483814252	1.79166735143823
ENST00000371837.4	2.10212244165364	1.74665183112511
ENST00000464651.1	2.49567272411685	2.11073661418715
ENST00000557395.4	2.09692265356607	1.71524761257353
ENST00000370320.4	2.16309970170617	1.7090528484458
ENST00000528425.4	2.17515338223879	1.71349923725441
ENST00000466088.4	2.15354356223479	1.7509091558922
ENST00000529568.4	2.09166946684707	1.70772331453482
ENST00000533549.1	2.16350647935719	1.7404252429792
ENST00000299166.7	2.23461460030078	1.78719362749275
ENST00000370322.4	2.23633192551129	1.79788892839474
ENST00000539281.4	1.82777017848162	1.53624721568813
ENST00000369710.7	1.83363769905611	1.57404382451485
ENST00000369713.8	1.82325825184068	1.54897552053105
ENST00000445155.4	1.83363769905611	1.54409688302406
ENST00000432659.1	1.81789729968927	1.54368276145948
ENST00000532909.4	2.41008022778105	2.13270697135674
ENST00000524538.1	2.70895121799661	2.64819718691751
ENST00000534207.4	2.36748556979882	2.30023302378804
ENST00000529539.4	2.70396186643753	2.54113399910089
ENST00000531010.1	3.09101599679766	2.81901312724198
ENST00000528521.1	2.95130469589422	2.58646975669063
ENST00000524832.4	2.44017583030366	2.06826740510721
ENST00000454838.5	2.44507553453906	2.09380737246702
ENST00000526714.4	2.61305438234783	2.21808638652362
ENST00000531859.4	2.81345565346993	2.4303858505398
ENST00000534254.4	2.58305914351873	2.13299207701519
ENST00000528426.4	2.54194932425131	2.08880964598899
ENST00000530939.4	2.80732726859366	2.37566487268827
ENST00000525225.1	2.86411142751082	2.45622918659895
ENST00000323578.11	2.44579283562289	2.08089148458174
ENST00000436108.5	2.6236744581201	2.26505357347045
ENST00000528581.4	2.61864940476871	2.2612618379511
ENST00000429789.5	2.6287554912851	2.27030342643154
ENST00000533056.4	2.6676736922348	2.24612643744483
ENST00000449825.4	2.44987947718817	2.08963404762035
ENST00000533059.4	2.8238718745373	2.39891710320601
ENST00000429746.1	2.73819867768005	2.27506148984939
ENST00000497544.1	2.9071268288481	2.50605533189658
ENST00000427721.2	2.96728262277028	2.55070789915672
ENST00000438213.4	3.03613785401302	2.57534875861632
ENST00000367196.3	3.0372056358706	2.57788653585713
ENST00000433655.4	2.97447415636628	2.48254181376791
ENST00000236671.5	2.97498981200122	2.48379035996517
ENST00000397298.6	2.43367345810437	2.17793295512979
ENST00000381519.4	2.43367345810437	2.17793295512979
ENST00000397297.6	2.39438039723423	2.18524781431549
ENST00000381514.6	2.40113776340954	2.18524781431549
ENST00000397294.6	2.39066689443516	2.18524781431549
ENST00000462288.4	2.43940982765352	2.1841050686308
ENST00000429295.1	2.43367345810437	2.18977381871749
ENST00000475945.5	2.63161031117171	2.3240204738486
ENST00000530648.4	2.42122743539804	2.25491899427862
ENST00000263645.8	2.4005872503994	2.2413239476476
ENST00000533417.4	2.55187366036786	2.23577060960912
ENST00000492627.4	2.4221044718314	2.23377874325143
ENST00000527343.4	2.44675522858742	2.27848367814816
ENST00000464784.5	2.44958681937058	2.27848367814816
ENST00000493525.5	2.38971465643868	2.41527589428259
ENST00000381036.6	2.47981843914893	2.29762595514956
ENST00000492252.4	2.36868347445518	2.13967833885213
ENST00000526072.4	2.40264302540854	2.23322828044428
ENST00000524805.4	2.46490325873918	2.21646046638986
ENST00000530239.1	2.50434580933329	2.18250627133513
ENST00000531840.1	2.34643261529758	2.20872243320909
ENST00000481687.1	2.41560881223563	2.24558771504751
ENST00000468153.1	2.43928316529158	2.23588826382067
ENST00000481386.1	2.31775759217463	2.18860543785762
ENST00000342245.7	1.83202667568027	1.7208196880841
ENST00000530395.1	1.5087322942407	1.55019708256048
ENST00000534405.4	1.83812902084428	1.72230397670661
ENST00000527275.4	1.74166436108147	1.66166746589118
ENST00000533123.4	1.80334451747508	1.72454420408782
ENST00000531303.4	1.80162701756317	1.67732360967934
ENST00000526280.1	1.88428936929267	1.736040730335
ENST00000531336.1	1.59589628702773	1.50327022957082
ENST00000524611.1	2.08900500605874	1.85878749568387
ENST00000528807.1	2.83815858557989	2.10312001089995
ENST00000524788.1	2.84649506320438	2.14089470331197
ENST00000533371.4	2.26475171636504	1.97393807331432
ENST00000534644.4	3.04395245548209	2.49659490845674
ENST00000528571.4	3.06579534117222	2.57126865235372
ENST00000611494.3	2.31264935205467	2.03938983395487
ENST00000299427.9	2.26475171636504	1.97393807331432
ENST00000428886.5	2.85808149284911	2.4046346792803
ENST00000436873.5	2.73796949771528	2.19067816491686
ENST00000530527.4	2.8129354077891	2.30396154835791
ENST00000533773.4	2.83453564844152	2.31616447263294
ENST00000323688.9	2.87351415286019	2.3845750804738
ENST00000529010.4	2.66964932602764	2.17048431367551
ENST00000529313.4	2.75102863755502	2.26351140866204
ENST00000458064.5	2.94103638800679	2.38820987661596
ENST00000622082.3	2.93524254018793	2.37667603391777
ENST00000527580.4	2.76661795780178	2.26466641397264
ENST00000531242.1	3.37503943134692	2.85395162969257
ENST00000533181.1	2.00903333216397	1.78453570829303
ENST00000528987.1	1.79744740967198	1.53369376552975
ENST00000415002.5	1.81698846270317	1.54863854672594
ENST00000527926.4	2.60271928052988	2.06597359584793
ENST00000534312.4	2.61817135656592	2.07700700061697
ENST00000525763.4	2.31311692480254	1.96273367913204
ENST00000437761.5	2.39070974931798	1.97271092402491
ENST00000445143.5	2.21026531944955	1.84591462159455
ENST00000426650.5	2.24574436035163	1.87353749256075
ENST00000533403.4	1.82585047535718	1.55112390079708
ENST00000395850.6	1.80487056923815	1.53371731762576
ENST00000351554.6	1.83884588003535	1.56585051838199
ENST00000527577.4	2.42551642409054	2.02371819960645
ENST00000528700.1	2.49780984725947	2.05112777242572
ENST00000533608.4	2.14312701636534	1.94407269397077
ENST00000358681.7	2.15755148168985	1.96765449371576
ENST00000395673.6	2.21872825300327	1.99131065534603
ENST00000343631.3	2.21872825300327	1.99570242446318
ENST00000531161.4	2.34468400895507	2.01985484419784
ENST00000453848.5	2.13714659771128	1.95177359081888
ENST00000005286.7	2.06706762049927	1.89758306938579
ENST00000535042.1	2.38951715692036	1.79381483669501
ENST00000543510.1	2.27146882822504	1.66272540973252
ENST00000257262.11	2.32020701500429	1.68214875711105
ENST00000545210.4	2.34624431533451	1.68400742828432
ENST00000535297.1	2.3386513754544	1.59256818542211
ENST00000541893.4	2.34788839458137	1.68948255835047
ENST00000537328.4	2.32391742789595	1.70769678383696
ENST00000528503.1	2.54121531370547	2.24261771127037
ENST00000531563.1	2.43794517397205	2.09028990493075
ENST00000526732.4	2.02955705453135	1.85666961154701
ENST00000534422.4	2.14573440142414	1.79800388221867
ENST00000524437.4	2.19751775269742	1.75970430038899
ENST00000346178.7	2.24312515738129	1.94869679897212
ENST00000529737.4	2.23983029763226	1.80204582519717
ENST00000356638.6	2.24823375489302	1.95020736233112
ENST00000534613.4	2.05842137114433	1.70351540044244
ENST00000526210.1	2.20123118559962	1.77393516286592
ENST00000540933.4	2.24395142015039	1.95310058142606
ENST00000526392.1	2.04023392480268	1.68039695805888
ENST00000534419.1	2.1860912987469	1.72039240855318
ENST00000532402.4	2.24384237702718	1.95310058142606
ENST00000534779.4	2.17862593617967	1.93010667501134
ENST00000525994.1	2.09275397442226	1.80409483055352
ENST00000463679.4	2.13836389343661	2.00778302048186
ENST00000470529.4	2.19230349038524	2.12881095661217
ENST00000449636.4	2.12741317215952	1.97269157203749
ENST00000403098.5	2.22643925439915	1.73131295117363
ENST00000468505.4	2.3166053836846	2.03176846765955
ENST00000526426.1	2.47862015976323	2.09224813218465
ENST00000532115.4	2.37323828796109	1.91819191899843
ENST00000412351.1	2.56106478824828	2.03864592789948
ENST00000403550.4	2.26339521909637	1.86044239977448
ENST00000537604.4	2.25476518825668	1.7522370181231
ENST00000448568.5	2.32169905931919	1.69650495528419
ENST00000278893.10	2.28289857951643	1.87161570333892
ENST00000407022.6	2.28374945683797	1.85965820933584
ENST00000530900.1	2.26205261976263	1.67543229022702
ENST00000421906.4	2.28910269133218	1.85965820933584
ENST00000360796.8	2.25161425926677	1.8205597238481
ENST00000301781.9	2.25161425926677	1.81627872652022
ENST00000533982.1	2.28798076296402	1.5177030549213
ENST00000405837.4	2.24854485678001	1.84934663888672
ENST00000531524.4	2.43045255166553	2.07494185625379
ENST00000524862.4	2.3560639182359	1.74184842754604
ENST00000532345.1	1.81960151471913	1.54397548117544
ENST00000536642.4	2.96014211258817	2.13163774533871
ENST00000309366.7	2.97294914251114	2.15518897872878
ENST00000541388.1	2.97423690393492	2.11115759319244
ENST00000449942.5	2.91696431762163	2.05998210482823
ENST00000535135.4	2.80323751939772	1.92602658514049
ENST00000394540.3	2.81105271341471	2.00942340401122
ENST00000265462.7	2.90358189938506	2.54887518060757
ENST00000347941.4	2.86455028193099	2.49838780045252
ENST00000352435.7	2.9242046494578	2.57857751688677
ENST00000528220.1	2.19407776690054	1.54780669200206
ENST00000534482.4	2.27633170496411	1.68882183909334
ENST00000533698.4	2.14384791474772	1.60789931199831
ENST00000527610.1	2.30986395210028	1.66441838510242
ENST00000530192.1	2.49333286218299	1.74050595187145
ENST00000531596.4	2.2270598989179	1.70911744749636
ENST00000525733.4	2.31188862541703	1.71644642585939
ENST00000527141.4	2.52959779239962	2.02905528124188
ENST00000524994.4	2.57327296888868	2.00766441526845
ENST00000310325.8	2.70916945453963	2.25423416873863
ENST00000398606.6	1.88084986420372	1.56571081664057
ENST00000398603.4	1.88333618864701	1.5683276691789
ENST00000494593.1	1.85415368147089	1.54978687365093
ENST00000498765.4	1.86620949131527	1.55928738100445
ENST00000467591.1	1.93370322990886	1.56678727288264
ENST00000495996.1	1.96627308529048	1.63240577391262
ENST00000531213.4	2.01895321759342	1.68798737397772
ENST00000526849.4	1.92820905678179	1.60953784150441
ENST00000525783.4	1.8397420268451	1.62767035939775
ENST00000530608.4	2.01504673300779	1.77047823165412
ENST00000524925.1	2.05355889192798	1.85332353445528
ENST00000532440.4	1.97014325597786	1.82353987416788
ENST00000532306.4	2.16212101926312	1.94541930381751
ENST00000529139.4	2.22833064701655	2.05974995143697
ENST00000527099.1	2.12001919984536	1.86663701822006
ENST00000376156.6	2.01270132966181	1.77766938138802
ENST00000532552.2	1.75296152394547	1.6879255037118
ENST00000532050.4	2.18752264683954	1.89253821716394
ENST00000526737.4	2.01327740914806	1.7805634546572
ENST00000530454.4	2.18116360115384	1.98392014108932
ENST00000615266.3	2.0210776138977	1.85062729134054
ENST00000525755.4	2.05972021158599	1.85080097943165
ENST00000299626.8	2.01327740914806	1.7805634546572
ENST00000525870.4	2.21141805964162	1.90407740971703
ENST00000623464.1	2.23034817745135	1.80923605584116
ENST00000532709.4	2.21185246862852	1.8178727939716
ENST00000525772.4	2.29990178855736	1.94065849900841
ENST00000313010.6	2.41934761470378	2.08746284125034
ENST00000393399.5	2.39119890996329	2.05715749669933
ENST00000529671.4	2.40726140002669	2.36678233067162
ENST00000534631.4	2.12006205721367	1.90788072390604
ENST00000528082.4	2.41903856780305	2.36678233067162
ENST00000531801.4	2.31345397454561	2.0909509837641
ENST00000531128.4	2.34397903551017	2.15239177100303
ENST00000527444.4	2.20242459565965	2.01832664780659
ENST00000534396.4	2.47311993171863	2.29474326556113
ENST00000361763.7	2.12272347010199	2.05922698081419
ENST00000529713.4	2.5915652355454	2.05382793651944
ENST00000528435.4	2.67844140057909	2.09536891157361
ENST00000526146.4	2.10382121257582	2.02416132129436
ENST00000528600.1	2.11398849594544	2.05485899874583
ENST00000531913.1	2.18862225728092	2.22438592039744
ENST00000533613.1	2.75205989783246	2.24202260481511
ENST00000263593.6	2.3960722209351	1.92096413972406
ENST00000545756.4	2.40914965156638	1.93419195140907
ENST00000618733.3	2.47909856936985	1.91685205171809
ENST00000532456.4	2.87146046275433	2.28880383482781
ENST00000533616.4	2.49233258686265	1.98396820522881
ENST00000534761.4	2.63102212021967	1.9034834913454
ENST00000534001.1	2.82946890056075	2.07380149573669
ENST00000533195.4	2.81240894959154	2.26278299036523
ENST00000533532.4	2.94045399718899	2.2329380277487
ENST00000526330.4	2.77277931507945	2.24352624694458
ENST00000533618.4	2.8600548742158	2.26067513295987
ENST00000534582.4	2.62751617671814	1.8990238431547
ENST00000527702.4	2.69824841226246	1.91828608554201
ENST00000530132.4	3.00628297761998	2.27952252862236
ENST00000528499.4	2.49783846084956	2.02624456852213
ENST00000533713.4	2.83372530668559	2.16944289783185
ENST00000529235.4	2.83411253548692	2.16840397331946
ENST00000529701.1	2.73007564109849	2.26737857393698
ENST00000263574.8	2.45053067484882	2.01617869272151
ENST00000345598.8	2.56412223266282	2.070117585407
ENST00000338167.8	2.48129940298598	2.02450097410528
ENST00000278756.7	2.42312687726078	2.01466844843276
ENST00000461918.2	2.51035415376946	2.14615036719961
ENST00000525215.1	2.75633091903314	2.31410859042806
ENST00000529483.1	2.72003322347855	2.18102910795869
ENST00000533860.4	2.43111011815187	2.09479018923289
ENST00000530493.1	2.4362889702153	2.15160832123274
ENST00000525604.1	2.32657445974373	2.02537656290079
ENST00000339772.9	1.94739891853848	1.6526724652233
ENST00000535456.5	1.94739891853848	1.6526724652233
ENST00000529077.4	1.90559656103086	1.59893527291673
ENST00000533324.2	1.96530728183384	1.73167871269564
ENST00000539384.4	2.4847394386189	2.25399401428876
ENST00000266556.7	2.33689653743015	2.06885807527191
ENST00000545700.4	2.36802853619622	2.03331395841424
ENST00000543567.4	2.51033683476115	2.27403340478305
ENST00000553027.1	2.24900501014234	1.84609006202411
ENST00000551094.4	2.50535846695539	2.12231126739933
ENST00000546847.4	2.42561247309752	2.07206087439449
ENST00000546671.4	2.36771997502626	2.07606504719951
ENST00000444214.5	2.45945436062809	2.06927130072972
ENST00000549084.1	2.42001836343171	1.99020660021018
ENST00000453172.2	2.32080501202459	1.93067026319336
ENST00000256680.9	2.40950821683928	1.96687903280048
ENST00000551694.4	2.30256146695003	1.88958611430952
ENST00000550765.4	2.4038911431423	1.96850852750201
ENST00000551807.1	2.28786019491692	1.78530210412672
ENST00000547789.1	2.30819572455399	1.87129836705551
ENST00000552878.4	2.23922537485284	1.84046129492498
ENST00000551154.4	1.76030617887008	1.53711228865718
ENST00000546796.4	1.99142889612756	1.54167547365935
ENST00000549966.4	2.09306414189597	1.55189910262332
ENST00000547832.4	1.97187409392884	1.51903343010791
ENST00000552635.4	1.93602212492037	1.51483437092781
ENST00000550951.4	1.73585072211313	1.50480730631725
ENST00000548201.4	2.11286166187983	1.65022229673788
ENST00000550445.4	1.97787178661971	1.5175416413162
ENST00000553022.1	1.98922186029305	1.53327207237491
ENST00000416904.4	2.28154873200132	1.86999123152715
ENST00000551319.4	2.55327962483027	2.13974235414229
ENST00000548706.1	2.63159341557514	2.2687593420571
ENST00000548269.1	2.61530511101126	2.28324461181589
ENST00000551887.2	2.45981947105032	1.95577779540536
ENST00000549196.1	2.55810222498942	2.02628052738076
ENST00000550743.5	2.58968040219303	2.13722004885957
ENST00000552935.4	2.66722383015165	2.16647729426184
ENST00000267082.8	2.60780934136063	2.15128529909206
ENST00000549086.2	2.67034484576785	2.17623965500529
ENST00000542497.4	2.58087038419586	2.11344282462762
ENST00000552972.4	2.72776670482735	2.16552986961354
ENST00000549462.1	2.43693298218858	1.90631243756287
ENST00000422257.6	2.60715726468571	2.15018071019175
ENST00000589179.4	2.40037468429349	1.87049902761611
ENST00000257879.9	1.73984668718291	1.65085043637761
ENST00000555728.4	1.7831952864392	1.67570960892823
ENST00000553804.4	1.73193133043018	1.66028259166911
ENST00000347027.9	1.73984668718291	1.65085043637761
ENST00000452168.5	1.59699965762908	1.54299180387724
ENST00000555199.1	2.77697764596957	2.46522687542262
ENST00000548117.4	2.85745103633024	2.70883415888332
ENST00000548160.4	2.89088953358582	2.7682870183852
ENST00000552067.4	2.89221575956299	2.77083370049554
ENST00000548898.4	2.89221575956299	2.77083370049554
ENST00000550776.4	2.77620378341404	2.52466866212371
ENST00000546939.4	2.79428466839245	2.54176922622982
ENST00000552754.4	2.77582925006982	2.52269109528222
ENST00000552692.4	2.79131606287898	2.53987707920292
ENST00000420846.6	2.79131606287898	2.5418560850563
ENST00000551173.4	2.71368659372272	2.48216397543105
ENST00000552164.4	2.72086277557283	2.47982179735673
ENST00000257857.7	2.7853324004002	2.53680938789797
ENST00000550050.4	2.79485282230907	2.54176922622982
ENST00000549117.4	2.78225629040561	2.53536840390564
ENST00000546457.1	2.74012420526018	2.41953398795427
ENST00000546845.1	1.86442167964579	1.58161087856652
ENST00000546466.4	2.54649170587862	1.99329788332493
ENST00000546937.4	2.44828705827691	1.91511110241349
ENST00000553191.1	2.50509052145967	2.04807359673232
ENST00000551276.1	2.431118932601	2.08781507892016
ENST00000547570.4	2.28218550617871	1.89762157668026
ENST00000546388.1	2.23927304813305	1.76707249892936
ENST00000551286.1	2.31338139894831	1.75776138575993
ENST00000548360.1	2.24461758768039	1.72555853180583
ENST00000551720.4	2.29294631421027	1.7971560498743
ENST00000548013.4	2.22422415683934	1.72130929641279
ENST00000273308.7	2.37639964790863	1.85102823448581
ENST00000551475.4	2.35617798500404	1.86646685566726
ENST00000553164.1	2.15255570279336	1.69476286588949
ENST00000243077.6	1.82386000067344	1.78245087332019
ENST00000552285.4	2.26276182946978	1.91581553099311
ENST00000549897.1	2.07116016304592	1.8495267322586
ENST00000315970.10	2.27078638320439	1.93879252997048
ENST00000550848.4	2.27301849440642	2.01389913857601
ENST00000547079.4	2.43103980227276	2.05815475177723
ENST00000552787.4	2.37017197863516	2.16512299796637
ENST00000551285.4	2.25806969260428	1.9948312383732
ENST00000439210.5	2.2419189919606	1.90567715995326
ENST00000435406.5	2.26527932042675	1.93752353226844
ENST00000551035.4	2.26369970806647	1.93298840242147
ENST00000413095.5	2.29115450790116	1.92615922521128
ENST00000257966.11	2.27837662610088	1.95427283404397
ENST00000389146.9	2.24165408487529	1.87842778126096
ENST00000550372.4	2.30731789331145	2.13218464476785
ENST00000389142.8	2.2791560633401	1.95513251932112
ENST00000553208.4	2.3769557839839	2.11768897109146
ENST00000550793.1	2.22961240085259	1.94211975350769
ENST00000552423.1	2.25826617566548	1.99735974649594
ENST00000549307.4	2.30384576895897	1.95881891398354
ENST00000550438.4	2.34392404115379	2.11645498434377
ENST00000550699.4	2.20632421555267	1.95189908510126
ENST00000550202.1	2.19995880415087	1.72502029746225
ENST00000546916.1	2.23929315720273	1.88293909910605
ENST00000537823.1	2.12598912027352	2.30207231775784
ENST00000540196.4	1.87725941596427	2.05511479623255
ENST00000541781.4	1.8470061903453	1.71685670282248
ENST00000418919.5	1.80096941398543	1.61908853475324
ENST00000545273.1	1.68234549186944	1.52858468960038
ENST00000258145.6	1.85600507310455	1.64432535637291
ENST00000543646.4	1.94128149498937	1.72053200758892
ENST00000542058.4	1.9493052140493	1.72462547767713
ENST00000549334.4	2.3242394143691	1.88267158871394
ENST00000299767.8	2.48797651476067	2.03250390661693
ENST00000540297.5	2.33244558147303	1.77246010362568
ENST00000548462.4	2.48655337703733	2.03080973133394
ENST00000614327.1	2.42883777269054	1.94626758829011
ENST00000550479.1	2.39182685030366	1.97342600924927
ENST00000551983.1	2.50666492699274	2.11714051695318
ENST00000552051.1	2.62129686520974	2.13169369525309
ENST00000550595.1	2.59281248465304	2.11421301141946
ENST00000261735.3	2.42540051009138	2.01951945071942
ENST00000455836.1	2.43329327215534	2.01783803503327
ENST00000553161.1	2.664303568247	2.45128205648779
ENST00000552052.1	2.65055282797166	2.33155833486118
ENST00000546477.1	2.35190831664353	1.92741893755102
ENST00000493903.1	1.56364369737896	1.7024560637396
ENST00000332556.4	2.09555656767396	1.69063811987539
ENST00000472564.1	2.10989552559865	1.70554355680302
ENST00000546834.4	1.75894039462012	1.64948949224089
ENST00000553002.1	1.795127228056	1.68958654600159
ENST00000551466.1	1.69788235655323	1.55001027143404
ENST00000470660.1	1.75894720849504	1.72432485090571
ENST00000554482.1	2.41630524544205	1.74265301430321
ENST00000541064.4	2.33203385400219	1.67718287421984
ENST00000555619.4	2.3324872465392	1.69191484585926
ENST00000553490.4	2.38221405885235	1.72680469389646
ENST00000238633.5	2.3324872465392	1.69191484585926
ENST00000556009.4	2.19745451958655	1.53880132788374
ENST00000556790.1	2.27961443704635	2.30054479532684
ENST00000557725.4	1.78490617536535	1.74775902924286
ENST00000555169.1	1.55931811743141	1.5121090980973
ENST00000555699.4	1.78856904451049	1.73381903884934
ENST00000393218.5	1.83943705298937	1.76825435882698
ENST00000557609.4	1.84785897291787	1.78531401452624
ENST00000557315.1	1.977903081205	1.87644985851175
ENST00000554397.4	1.70823387562289	1.53371626040573
ENST00000334869.7	1.85099529498934	1.78096478693258
ENST00000556097.4	1.70728875842945	1.65026277808181
ENST00000557434.4	1.82342680019354	1.77026790139214
ENST00000553802.4	1.86038914080407	1.68494133048532
ENST00000554919.4	1.70666092243813	1.52176867423396
ENST00000554189.4	1.85682804164333	1.72003226383178
ENST00000554080.4	1.87738698198483	1.72268136815996
ENST00000553918.1	1.88083061816758	1.61683729236436
ENST00000553371.1	1.97918477578336	1.82318474365835
ENST00000557694.1	1.83884879526646	1.66639852053415
ENST00000553601.1	1.8423147604114	1.70573401781061
ENST00000540372.4	2.20829125285796	2.0040240218977
ENST00000392593.7	2.11509720121004	1.92856589319965
ENST00000557573.1	2.34222084102903	2.12575750396026
ENST00000472901.1	2.36762474861751	2.12261237107763
ENST00000472702.1	1.95737208875903	1.83266940612609
ENST00000553861.1	2.32587694155349	2.1983546640076
ENST00000557230.1	1.87710578336077	1.78994005903126
ENST00000527822.4	2.96605266807666	2.39391068085443
ENST00000256545.7	2.97475837815243	2.48748512822344
ENST00000528949.1	2.96995923705152	2.46786016903094
ENST00000560911.4	2.00383186159103	1.61605222230543
ENST00000559078.4	1.98133994570462	1.57354475343877
ENST00000557879.1	1.84350439846633	1.54627609259493
ENST00000558102.1	1.80793933023007	1.51704093171441
ENST00000565885.1	1.91685876469975	1.69633411150537
ENST00000569781.1	2.36334802226734	2.01238372445583
ENST00000300289.8	2.04129777340281	1.66889703994784
ENST00000469684.1	2.34812835305337	1.66580031342057
ENST00000446523.4	2.17917901034195	1.5753739034088
ENST00000434494.4	2.06363027039734	1.67345043484728
ENST00000455250.1	2.24903727708248	1.80422067133347
ENST00000558401.4	1.86638035373977	1.5202961465497
ENST00000544417.4	1.87576170484745	1.52998072228242
ENST00000349264.9	1.8705171029232	1.529322862724
ENST00000559220.1	2.07815525984943	1.73587398991291
ENST00000561139.1	1.92826629873836	1.56630789279793
ENST00000623550.1	2.03484942322163	1.690193252607
ENST00000557789.4	3.10188393478958	2.69507677650366
ENST00000325881.7	3.09597493895296	2.69507677650366
ENST00000560997.1	3.05481652397094	2.70010133534585
ENST00000300026.3	3.02677834545777	2.67740054415775
ENST00000561048.1	3.11887167594641	2.59184135500241
ENST00000558492.1	3.13643153284198	2.69141322649142
ENST00000568777.4	2.64661717249592	2.33494103093046
ENST00000268097.8	2.45839158852553	2.1228579094183
ENST00000569410.4	2.71892259775369	2.50169188153303
ENST00000568260.1	2.8082178066401	2.73719826815121
ENST00000566672.4	2.67701537262976	2.47477958297073
ENST00000566304.4	2.59179071723517	2.30806198076374
ENST00000567159.4	2.62385312289997	2.40252961513896
ENST00000567027.4	2.66497410387061	2.42897782209558
ENST00000563762.4	2.72489625893725	2.52878685228243
ENST00000567411.4	2.56049180689496	2.27924912446617
ENST00000379915.4	2.21326321940324	2.12994396990161
ENST00000569509.4	2.85085656069419	2.68083654196065
ENST00000299705.8	2.73942975181351	2.35854118252838
ENST00000424155.5	2.28964172841061	1.91370864925866
ENST00000536821.4	2.56125283775349	2.23499909084603
ENST00000543455.1	2.74644309981754	2.35505712137207
ENST00000558562.1	2.74289816721851	2.32101441845347
ENST00000560937.1	2.9878252860539	2.90578465838235
ENST00000558029.4	2.70507061626266	2.22957028990902
ENST00000268150.11	2.71157770832835	2.29861066727067
ENST00000542878.4	2.5874937920164	2.35645470238053
ENST00000566497.4	2.71318175448304	2.27902142544053
ENST00000268151.10	2.75945628256152	2.26697109699364
ENST00000558018.4	2.71594290088976	2.29178940141466
ENST00000527076.1	2.11774417553564	1.68614623515608
ENST00000565406.4	1.88420414562005	1.58879915776448
ENST00000561841.1	1.98053549210715	1.55270351895059
ENST00000219066.4	2.00084839463832	1.54661618907167
ENST00000568513.4	2.01666669846629	1.60443643668762
ENST00000567554.4	1.79375731865688	1.57257877626532
ENST00000561530.4	1.7719006916324	1.54572753068143
ENST00000570125.4	1.86029032379048	1.56884283535788
ENST00000565287.4	1.94706812978831	1.58386246632483
ENST00000311052.8	1.76880809657702	1.55122351843628
ENST00000324288.11	1.67447941844708	1.59201725825511
ENST00000287667.10	2.98590659223946	2.44578781475267
ENST00000620755.3	2.98498119449068	2.44073163536864
ENST00000610363.3	2.98498119449068	2.44073163536864
ENST00000565655.1	3.1410533287986	2.65688278332818
ENST00000566823.1	3.29884079992234	2.70983031918923
ENST00000399336.7	2.67862647248828	2.41764619453647
ENST00000263012.9	2.67862647248828	2.41764619453647
ENST00000575225.4	2.67862647248828	2.41764619453647
ENST00000569051.1	2.78467502813139	2.15772245606646
ENST00000562312.1	2.88420300090062	2.03996640731764
ENST00000564991.4	2.73918114879803	2.17834233400111
ENST00000543392.4	2.73082196221838	2.17570291951606
ENST00000330537.9	2.73912669923507	2.17822942744405
ENST00000381474.6	2.73918114879803	2.17834233400111
ENST00000621364.3	2.73082196221838	2.17570291951606
ENST00000622306.3	2.73230240877301	2.17558453093877
ENST00000472468.1	2.39189025993229	2.17131942883424
ENST00000394971.6	2.29293589154766	2.04820909304262
ENST00000533518.4	2.15137284003931	1.89061316382364
ENST00000529564.1	2.29169816408594	1.88304385365415
ENST00000394975.2	2.31478556282641	2.05502753516935
ENST00000354895.4	2.30878316574544	2.06738279972089
ENST00000300851.9	2.30983677308637	2.07031937904092
ENST00000319788.10	2.31478556282641	2.05672778705118
ENST00000420057.2	2.34404207339051	2.21532902881388
ENST00000498155.1	2.39231742277876	2.16115479181458
ENST00000567957.1	1.78520177981905	1.64048872230448
ENST00000565262.1	1.83675583849816	1.69427081790486
ENST00000563350.1	1.7395980941122	1.65649344449411
ENST00000567193.4	2.24651263187991	1.90565272532574
ENST00000304800.12	2.26351184484634	1.92074533692939
ENST00000563168.1	2.23978643718337	1.9027234925959
ENST00000563953.4	2.2218954115853	1.89126372656115
ENST00000561586.4	2.55237044840983	2.16027441672195
ENST00000562235.4	2.26351184484634	1.92574601798775
ENST00000565201.1	2.23625746060283	1.90010991214263
ENST00000564087.2	2.58762324848792	2.27301849440642
ENST00000563426.4	2.03529782876941	1.76657288902377
ENST00000563271.4	1.9664290447062	1.68105983317161
ENST00000564649.1	1.88846679334949	1.60294597646602
ENST00000565260.1	1.71553673010737	1.6703539919518
ENST00000565588.4	3.14835821911141	2.60695312293825
ENST00000566229.1	2.98506479485882	2.49895400069886
ENST00000569359.4	2.90500024739715	2.42222083395893
ENST00000261623.6	3.03639073284819	2.4941205243385
ENST00000567174.4	2.91972027274593	2.44551273477421
ENST00000566534.4	2.95541257895929	2.48234775785621
ENST00000561972.1	2.3056338361925	1.98435766313781
ENST00000562209.1	2.9027052763379	2.40579236688647
ENST00000568278.1	2.91111099937254	2.40576505916864
ENST00000563526.4	2.94291886926215	2.4638865656651
ENST00000289746.2	1.65794194607826	1.71982935902646
ENST00000270586.6	1.79775606976435	1.50519162885959
ENST00000614486.3	1.79618021483881	1.50519162885959
ENST00000402093.4	2.33376605538633	2.0008837335902
ENST00000548577.4	2.33553514823939	2.0008837335902
ENST00000546395.4	2.32648504051239	2.00078228775417
ENST00000593646.4	2.36067054646923	2.03416121601248
ENST00000570898.1	2.32386124429343	2.18171772229492
ENST00000552039.2	2.34993556917085	2.0280972966668
ENST00000552842.1	2.34821175807734	2.0280972966668
ENST00000552176.2	2.32656725798133	1.99420297289661
ENST00000575822.4	2.28702191912465	2.28607464723186
ENST00000549393.2	2.33702847126054	2.0194115413663
ENST00000552321.2	2.4635044367686	2.11908170409415
ENST00000607564.1	2.47853557543235	2.10138996912308
ENST00000250092.9	3.12928301694497	2.59298594765218
ENST00000380498.9	3.095566450187	2.59021276140836
ENST00000577958.1	2.12162627158081	1.76665074260052
ENST00000302182.6	2.13551685372314	1.91507777000355
ENST00000577640.1	2.11675648344005	1.90760074420941
ENST00000535788.1	2.12453877914308	1.8988071826755
ENST00000578649.1	2.1644796946784	1.91821442901841
ENST00000395839.4	2.13791801058445	1.92671389114575
ENST00000395837.1	2.1383454525893	1.92701892060972
ENST00000578706.4	2.08778542401626	1.84175922797335
ENST00000614404.1	2.13950478005059	1.92709359514523
ENST00000225927.5	1.97685839097949	1.82814576558681
ENST00000591587.1	1.88811817942799	1.75081065016505
ENST00000590253.2	1.78816556966669	1.69432918363176
ENST00000588170.4	2.70170536553503	2.38431790003854
ENST00000589536.4	2.59363604412614	2.39367143042474
ENST00000587109.4	2.17449773123214	2.26303440583379
ENST00000587518.4	2.72602153645642	2.49533366506464
ENST00000053867.6	3.00815406919394	2.53373861757307
ENST00000588143.4	2.73422178382815	2.31478979394204
ENST00000593167.4	2.78077581371365	2.49788889722553
ENST00000587387.4	2.78601939925929	2.34692573679922
ENST00000588237.4	2.6993569105575	2.28089468258424
ENST00000592783.4	2.7340013542886	2.51645734217571
ENST00000591740.4	2.74285568029759	2.50283336493935
ENST00000592323.4	2.69386456794846	2.39197422629764
ENST00000589265.4	2.96343473979447	2.47870733254161
ENST00000587958.1	2.68076390512827	2.39197422629764
ENST00000586782.4	2.78706637168186	2.31315788525963
ENST00000590984.1	2.8352858548054	2.1068000743462
ENST00000586443.1	3.10567781430695	2.62967150491819
ENST00000589923.1	3.09116874815957	2.82392209103886
ENST00000585348.1	3.43045434870986	3.19369164675209
ENST00000586242.1	3.33613225496756	2.78413022269878
ENST00000508926.1	1.81839319351005	1.55179386749481
ENST00000262288.6	1.9643244480407	1.64279976781359
ENST00000575423.4	1.96562541427775	1.6421999409795
ENST00000571345.4	2.03661848920508	1.70586726980172
ENST00000575395.4	2.02605352633884	1.67806823950073
ENST00000572710.4	2.05967218665663	1.72110935453143
ENST00000576154.4	1.96315689169247	1.64400704406888
ENST00000571898.4	2.01323059243777	1.69336137471365
ENST00000570480.4	1.9459124844377	1.64161336765044
ENST00000570589.4	1.95306437492534	1.64038428600495
ENST00000573789.1	2.0848214330659	1.81768707239769
ENST00000573239.1	1.97370032608615	1.69433309016133
ENST00000570479.1	2.06689234327221	1.80156570127144
ENST00000581417.4	2.21361817672248	1.92823027933299
ENST00000449662.5	2.23341944348547	1.92477778379251
ENST00000418105.4	2.20993323673853	1.91683508466009
ENST00000412356.4	2.2081081953302	1.91437699227349
ENST00000584084.1	2.04533462005048	1.76937000349331
ENST00000578313.4	2.03009523564185	1.66629125487015
ENST00000583366.4	1.99356318586608	1.62318960009474
ENST00000578379.4	2.21035986584155	1.91621492746773
ENST00000579687.4	2.20640868168085	1.90574566715139
ENST00000584403.4	1.98788934778397	1.62733178460212
ENST00000583684.4	2.3313279428845	2.01113462777513
ENST00000578892.4	2.19940210622845	1.89475804045732
ENST00000579788.4	2.20825466926716	1.9082107375712
ENST00000592761.2	2.70347000969825	2.30613451215286
ENST00000586713.4	3.31720568464496	2.81234740600834
ENST00000390015.6	2.01209249340529	1.69780602963547
ENST00000302262.6	2.01296184868371	1.69860552815462
ENST00000572080.1	2.25781963620743	2.27673319241208
ENST00000572803.1	2.18884586333954	2.20309186537751
ENST00000570716.1	1.73243593568569	1.80519780675188
ENST00000573556.1	2.18170216921867	1.83300102059275
ENST00000473021.1	2.40509885453816	2.058506761775
ENST00000571507.4	2.49459034856629	2.18302877297577
ENST00000474712.1	2.50379187532371	2.07186507894028
ENST00000476482.1	2.52347067203543	2.18909335962572
ENST00000415593.4	2.44606240868017	2.14680359235694
ENST00000484286.1	2.57051510665325	2.42273559657811
ENST00000478034.4	2.54670532593184	2.2972221346444
ENST00000477607.5	2.52859364603268	2.24284818954337
ENST00000472244.4	2.49262391381318	2.2474774551688
ENST00000570907.4	2.51664704770357	2.3426033496869
ENST00000574007.4	2.37233489968893	2.08324163581006
ENST00000467086.4	2.19442443651637	1.83265143815813
ENST00000471535.1	2.19295681474636	1.77731036267321
ENST00000439918.5	2.46571716236061	2.14368333696004
ENST00000573778.5	2.42485852463503	2.14720813555191
ENST00000331483.7	2.41820596219589	2.09238097617147
ENST00000571617.1	2.40739505485041	2.0039491210344
ENST00000576052.1	2.4114044889397	2.07246464004606
ENST00000576390.4	2.35302313510772	1.91478546751903
ENST00000466567.2	2.2263907587704	1.76118412992797
ENST00000576541.1	2.3506071364919	1.98240838199799
ENST00000574914.1	2.28945283932633	1.91986360796191
ENST00000575069.4	2.41893783876885	2.09329102473103
ENST00000576380.4	2.46558672090209	2.15436213712428
ENST00000587834.4	2.52839856530962	2.1020337347785
ENST00000509791.6	2.47172666541643	2.01264099276439
ENST00000299714.6	2.55357803445304	2.12879323361373
ENST00000585864.1	2.49000417322228	1.98069944404106
ENST00000588875.2	2.54014929500185	2.12497365405751
ENST00000591406.1	2.59473181298215	2.28358892700457
ENST00000545507.5	3.01941973810811	2.66461269606435
ENST00000346916.7	3.00810625667006	2.69241900018716
ENST00000333511.6	2.99354715981197	2.62278655869554
ENST00000573216.4	3.10582882435053	2.63122229982548
ENST00000576925.2	2.9874756906058	2.30611353475347
ENST00000353555.7	3.00594333559149	2.63530742941182
ENST00000572899.4	2.99784530724636	2.44616428437759
ENST00000612317.3	3.0605228637305	2.63344677193128
ENST00000613627.3	3.04641063978502	2.57327822844852
ENST00000618006.3	2.99172435669364	2.65759882675966
ENST00000614867.1	2.99917909456785	2.63273866989044
ENST00000573784.4	3.08564811274969	2.65107893779384
ENST00000574970.1	2.98421066270922	2.46303522534967
ENST00000576984.2	3.05460312170456	2.56987607014013
ENST00000571735.1	3.01646068463996	2.66020404428882
ENST00000618112.1	2.97229606470746	2.70140698048598
ENST00000593238.2	1.85870533504764	1.59522813004187
ENST00000588673.3	1.61352108146346	1.50061838060331
ENST00000589361.2	1.62286011324703	1.55583794638116
ENST00000262966.11	1.83679578081114	1.62088996642545
ENST00000359935.7	1.85479051725138	1.67327002111417
ENST00000599840.4	1.82000345740711	1.59505616245609
ENST00000594716.4	1.81662690160871	1.59316793959941
ENST00000596722.4	1.83679578081114	1.62088996642545
ENST00000597036.4	1.87463922655245	1.64049485308005
ENST00000599761.4	2.60549502979819	2.22768256099166
ENST00000596031.1	2.69514541847158	2.16598802150872
ENST00000262947.6	2.75457031542457	2.44103768077753
ENST00000599630.1	2.71253183060356	2.22678966714632
ENST00000591341.1	2.05528070237245	1.8110886108402
ENST00000592091.4	1.9863203796564	1.56137267417123
ENST00000593233.1	1.97126866294178	1.56613114529026
ENST00000592634.4	1.94092132460389	1.52453734652049
ENST00000418389.5	1.96166722194726	1.52707359308589
ENST00000585661.1	1.99939558902409	1.56958169934848
ENST00000586349.4	1.99405376550303	1.56615974995694
ENST00000308961.4	1.97558687717962	1.57060972730386
ENST00000598626.4	1.90195394458957	1.57593654397945
ENST00000537722.7	1.87675247210078	1.51163494285517
ENST00000594500.4	1.83299248193998	1.56232630427813
ENST00000594034.4	1.85475798796396	1.64547832134514
ENST00000598955.1	1.84291778153212	1.7056145309209
ENST00000430424.7	1.89136675482212	1.55873237339414
ENST00000597706.4	1.89991023774472	1.56086126167976
ENST00000264080.10	1.9012504097323	1.56086126167976
ENST00000598052.4	1.89118651286107	1.50993267257546
ENST00000595908.4	1.90501452897108	1.55251343144301
ENST00000594797.4	2.34218693387116	1.62191059139926
ENST00000623154.1	2.28345080889967	1.52356195605701
ENST00000456958.6	2.41964675253143	1.73215942067494
ENST00000598540.5	2.28419770580992	1.57271023989714
ENST00000600836.1	2.2945044259695	1.62319671920863
ENST00000599573.1	2.16297291859626	1.91358961046825
ENST00000598299.1	1.96964765242252	1.61311951320911
ENST00000537716.5	2.18047210643001	1.97372427120084
ENST00000596002.4	2.10014432114434	1.8722967511034
ENST00000301458.8	2.18122880235158	1.95851281913262
ENST00000592945.1	2.59650954138465	2.25306411707887
ENST00000592439.1	2.51391827064341	2.18985141134847
ENST00000160262.8	2.64653781400703	2.31864979075198
ENST00000589249.1	2.75803496957478	2.69669059894372
ENST00000585439.1	2.62217521086583	2.40762002771636
ENST00000590569.1	2.84573722532128	2.77502903456178
ENST00000587992.1	2.60946906525825	2.28096022869649
ENST00000589261.4	2.64750121640737	2.3205393719532
ENST00000589900.4	2.62596459017844	2.29948942640212
ENST00000588321.1	2.41249588468136	2.26710651996375
ENST00000585722.1	2.42040602148413	2.29999883159545
ENST00000354882.8	2.41663232484619	2.29976486840111
ENST00000447337.4	2.43877551583087	2.31477224692552
ENST00000591677.4	2.42832531273244	2.38675826363569
ENST00000586956.4	2.42018726224451	2.29004806777026
ENST00000588560.4	2.43024506189084	2.31719268418051
ENST00000586218.4	2.47365883587643	2.38511374370948
ENST00000593256.5	2.45461771327558	2.35202770175304
ENST00000590788.1	2.4148156718457	2.47255254559384
ENST00000586590.4	2.51457677426874	2.42315666273463
ENST00000592952.4	2.53758448990679	2.38430007591958
ENST00000586701.1	2.62027050045661	2.55723316851837
ENST00000589555.4	2.46096918456589	2.37987880165306
ENST00000587948.4	2.51515989365598	2.42694486702572
ENST00000590482.4	2.50761682720996	2.4370374378598
ENST00000591462.4	2.21320784964736	1.95845537728204
ENST00000591946.4	2.17946637102704	1.83780108551503
ENST00000589126.4	2.26212095253607	1.92549262792705
ENST00000588269.1	2.13018198466048	1.8050373391642
ENST00000587509.4	2.15357070202707	1.82360012927554
ENST00000593104.4	2.17345208985676	1.86469978534772
ENST00000593053.1	2.16577245847795	1.84245211725187
ENST00000592741.4	2.21370063298684	1.96038590773659
ENST00000593101.4	2.14111094689625	1.7974551416353
ENST00000587327.4	2.21319155840023	1.95910304070629
ENST00000589838.4	2.24068557688385	1.98466081499007
ENST00000589990.1	2.27748970995596	1.98719073557871
ENST00000585325.4	2.12971045967529	1.69614051703633
ENST00000592445.1	2.16314584549344	1.74002155310935
ENST00000585540.1	2.2723460660368	1.84203945125855
ENST00000586486.1	2.07244800166774	1.92015741503783
ENST00000587290.4	2.20249536257563	2.08382604926193
ENST00000590098.1	2.29021645463338	2.07008627253037
ENST00000592435.1	2.27424338154988	2.13092785350068
ENST00000591510.1	1.84631558769972	1.84390562910897
ENST00000597692.1	2.43095939545794	2.42786153963643
ENST00000433513.4	2.51094461880501	2.26675085206447
ENST00000595880.4	2.54151030792568	2.22750383515405
ENST00000593686.1	2.54101004523907	2.15909721855128
ENST00000221363.7	2.51128162526046	2.15508504557638
ENST00000596512.4	2.1509584356652	1.98399840513965
ENST00000466794.4	2.46616930515746	2.08615664374971
ENST00000486847.2	2.47188449044183	2.06991353751722
ENST00000598876.1	2.24226395589191	2.04018432634832
ENST00000456935.5	2.51215837705948	2.15508504557638
ENST00000588777.1	1.85375118057182	1.57704283742492
ENST00000586547.1	1.67726389890788	1.54097508981799
ENST00000592506.1	1.91449425851858	1.71158536850687
ENST00000222219.6	2.04343251408948	1.73273460477114
ENST00000588454.4	1.80255162975092	1.5163023249233
ENST00000215567.8	2.53595445666691	2.22671017187308
ENST00000598298.4	2.43557959161141	2.20864080855825
ENST00000596073.4	2.53595445666691	2.22862483046981
ENST00000600083.4	2.53595445666691	2.22671017187308
ENST00000598987.4	2.53069229406717	2.22262669480161
ENST00000593637.4	2.55900832995378	2.29060432344562
ENST00000594807.4	2.61439460429294	2.3700558113066
ENST00000598333.4	2.55795905698018	2.26588712030809
ENST00000596953.4	2.57424468493034	2.32004888431527
ENST00000597607.4	2.54627996844885	2.24219805260507
ENST00000596164.4	2.40260878694532	2.33232172958932
ENST00000598715.4	2.5702736630637	2.3738732611064
ENST00000598918.4	2.67073189576612	2.61428307439138
ENST00000594545.4	2.44548015195681	2.22688515663933
ENST00000601461.1	2.43295686138337	2.22590120711359
ENST00000600395.4	2.52402857053835	2.16208014578393
ENST00000601187.1	2.57005288876561	2.19936720863966
ENST00000601350.4	2.53674649957201	2.17086010505396
ENST00000599101.4	2.55681027986298	2.16578470196239
ENST00000593775.4	2.54005717874206	2.16011948854741
ENST00000598408.1	2.64075060664551	2.2551794312502
ENST00000594958.1	2.6332542446441	2.20976174205305
ENST00000593353.4	1.95258735487331	1.59093592040133
ENST00000215565.2	1.95258735487331	1.59093592040133
ENST00000593731.1	1.97420389323027	1.76323578507698
ENST00000597802.2	2.61463917977039	2.46350620891332
ENST00000407280.3	2.76148324382516	2.60068540888294
ENST00000600463.1	2.68376288110078	2.49686075524005
ENST00000596304.4	2.16597013271004	1.69073045479854
ENST00000430157.5	2.17148399365611	1.6957636346042
ENST00000596273.4	2.14791675909541	1.68343103707425
ENST00000598814.1	2.23008889191293	1.60847930816316
ENST00000442744.5	2.14583763028854	1.66693631494963
ENST00000595683.4	2.14795477096835	1.68310751763204
ENST00000599256.4	2.15235112963639	1.55888155691134
ENST00000595158.4	2.16734327384963	1.68961769166848
ENST00000598780.4	2.17006483465845	1.68964409480568
ENST00000599551.4	2.15847762639952	1.68540611424895
ENST00000597451.4	2.16779816335426	1.69409374213101
ENST00000599595.4	2.16152041179498	1.68882005526939
ENST00000596272.4	2.15086335763362	1.69902636385274
ENST00000594527.1	2.16380779494614	1.73181011469197
ENST00000502506.5	3.35683221956378	2.51962340240241
ENST00000507754.7	3.39261207805486	2.56042031645836
ENST00000555938.1	3.29961295725796	2.46854527752172
ENST00000503283.4	3.30904052252406	2.45795306863252
ENST00000586674.1	3.36362690778958	2.53449612555153
ENST00000511584.2	3.35296757063312	2.13556130035404
ENST00000428459.5	3.34663895284118	2.48390147708734
ENST00000511180.4	3.29391436550691	2.32124381316688
ENST00000606722.1	3.37616267344092	2.52743964617445
ENST00000467160.1	2.00226440963255	1.66728871561451
ENST00000469641.4	1.99106687522999	1.67439672423646
ENST00000491221.1	2.03789229862712	1.80241715149923
ENST00000471063.2	2.00235644693467	1.66730912515261
ENST00000497156.4	2.35617326229768	2.07620114218834
ENST00000497556.4	2.14805555655031	1.85709622842767
ENST00000497762.1	2.34641799354388	2.25571812024544
ENST00000496082.4	2.3234763642717	2.08632554900705
ENST00000473243.4	2.00611583773939	1.76981496317587
ENST00000492774.1	1.72608657311008	1.51380147179992
ENST00000291503.8	1.94082185123363	1.72667496720764
ENST00000455627.1	1.80712666558361	1.70740557948381
ENST00000357324.9	1.95694113211801	1.72816589764273
ENST00000543307.4	2.4249316064536	1.95604533032669
ENST00000392218.5	2.21484940892536	1.70230889789842
ENST00000392219.5	2.37701835218421	1.94068488599269
ENST00000592290.4	2.36117692883378	1.92439154321418
ENST00000590686.4	2.37771099311463	1.93781930105842
ENST00000541435.5	2.37401694513542	1.9389575088436
ENST00000496493.4	2.4614263771017	1.94350073874273
ENST00000342879.6	2.30811536277811	1.85320785305786
ENST00000588699.4	2.38419982040851	1.9248277722697
ENST00000423817.6	2.39046152965177	1.92060271059565
ENST00000591716.5	2.46465212956528	2.06558619133453
ENST00000586925.1	2.31940628018385	1.92570939912973
ENST00000392217.3	2.26432583395597	1.80246104637999
ENST00000222284.8	2.68298449889861	2.37182776535722
ENST00000593027.5	2.57111712705667	2.27124971140419
ENST00000392204.5	2.6829844988986	2.37182776535722
ENST00000477168.5	2.67036948834125	2.35496718271402
ENST00000595180.4	2.70886661944447	2.4264716112889
ENST00000596232.1	2.70313454621916	2.33591708215194
ENST00000595467.1	2.62762902433098	2.2878107286893
ENST00000599895.1	2.66116507829678	2.33996628177225
ENST00000392205.2	2.7555094875324	2.46566357234881
ENST00000592693.1	1.76755391399963	1.62128018062196
ENST00000592889.1	1.86803395286898	1.71661100881224
ENST00000592537.4	1.71257985912042	1.55569815390915
ENST00000246532.4	1.64707522751454	1.54664009856215
ENST00000588018.4	1.7156992009646	1.56011682517615
ENST00000588992.4	1.87731114972775	1.63845331700904
ENST00000537454.5	2.83807792365685	2.38815925261347
ENST00000221891.7	2.98105308660197	2.49581531519636
ENST00000590561.4	2.98105308660197	2.48933128162616
ENST00000586861.4	2.85279789281877	2.40407828728898
ENST00000589151.1	2.12822097244166	1.91048491353644
ENST00000586319.4	2.01799019552323	1.83696138414293
ENST00000588002.4	2.01024182774988	1.76794653749937
ENST00000592246.4	1.91908000461643	1.69397505441496
ENST00000392124.6	1.89112618651798	1.68116227047544
ENST00000585563.4	1.88121647495183	1.64714593352314
ENST00000329420.11	1.95095394543357	1.6805149980176
ENST00000589247.1	1.87551167691063	1.66291671393799
ENST00000587361.1	1.76883234265695	1.5593200960824
ENST00000591784.4	1.95095394543357	1.6805149980176
ENST00000339413.9	1.89635439522029	1.68105058858579
ENST00000337679.11	1.90244369393159	1.69052513280296
ENST00000592694.4	1.89635439522029	1.68105058858579
ENST00000591755.4	1.92132175060103	1.68296635117826
ENST00000589644.1	1.90100577702436	1.65450343397423
ENST00000593062.4	1.84293339953766	1.6226755040136
ENST00000586932.4	1.85490082106102	1.62712924593991
ENST00000588422.2	1.85781291424291	1.6433019964289
ENST00000586513.4	1.85365885612536	1.6304032579128
ENST00000599685.4	1.78257872081382	1.5567426270737
ENST00000600479.4	2.77746193280599	2.39301119294884
ENST00000392032.5	2.16640730377538	1.78874326886837
ENST00000598962.4	2.2594958142985	2.07139133330267
ENST00000409419.4	2.09049719864352	1.80181673851617
ENST00000409587.4	2.13989072550443	1.82625549919202
ENST00000409735.7	2.14115731198303	1.82433702146132
ENST00000594085.4	2.57003638585651	2.37672056772774
ENST00000602131.4	2.18299704879382	1.84660334696967
ENST00000356508.8	2.07229184749472	1.78141956627797
ENST00000600948.4	2.13017110256297	1.89072380721798
ENST00000594908.4	2.24207051476784	1.86626519848395
ENST00000596682.4	2.02283500702246	1.74838455712292
ENST00000409281.4	2.12068124900911	1.79335549283079
ENST00000493006.1	2.14898985490785	1.68567888161286
ENST00000359274.5	2.17696858823971	1.70062193412376
ENST00000485448.1	2.02361635922571	1.65699442817619
ENST00000492243.1	2.34467913549199	1.93313469485905
ENST00000599353.1	2.5157629055412	2.09853881527662
ENST00000480030.1	2.45800790631035	2.06697285909223
ENST00000475983.1	1.69343207817791	1.85300224869296
ENST00000596470.1	2.03154119779008	1.83607373917913
ENST00000488311.1	2.32681031626711	1.7735720654284
ENST00000486134.1	2.11708110312253	1.65381468044113
ENST00000598057.1	2.55882894857929	2.12528297503954
ENST00000595226.1	2.53794587421967	2.11048597311146
ENST00000599219.1	2.3260324932201	2.05044236578725
ENST00000596171.1	2.42380246797419	2.19592020997526
ENST00000601028.1	2.41922764431033	2.10370993609949
ENST00000601078.4	2.40538711932149	2.11003961237295
ENST00000222008.9	2.43380318619592	2.12843910670816
ENST00000600292.4	2.45552606971629	2.14323745779732
ENST00000601476.1	2.31117885379567	2.03801107766433
ENST00000601891.4	2.43853536413082	2.12854704807105
ENST00000599704.4	1.97260686595857	1.56056115723102
ENST00000270221.9	1.92249695785577	1.50596926763465
ENST00000596315.4	1.95979704731519	1.54976491489221
ENST00000594198.1	2.05950101174866	1.66949601093282
ENST00000599255.4	1.95011889072737	1.53144699139415
ENST00000597279.4	1.95771430526328	1.55689227084997
ENST00000593437.1	1.96134356753495	1.55028030364955
ENST00000597057.1	1.98077802006248	1.59646798230135
ENST00000405315.7	2.57922723263228	2.30692200343537
ENST00000407032.4	2.6337195649461	2.37305405766853
ENST00000452087.4	2.80849377200693	2.34103691783507
ENST00000485798.4	2.48624361296619	2.2678819936458
ENST00000443560.1	2.87308404892434	2.37671589331288
ENST00000411700.4	2.7870014633102	2.34990366754855
ENST00000451312.4	2.8646947608779	2.38574510081032
ENST00000424608.1	2.6751029719261	2.32275591492239
ENST00000465524.4	2.52133644737638	2.26992309775134
ENST00000469291.1	2.22697156106729	2.03207997099392
ENST00000492367.1	2.48529810427727	2.34878289269189
ENST00000331825.9	1.821361468999	1.62587631056407
ENST00000622577.2	1.82525239172735	1.63234037431118
ENST00000598044.1	3.36341283190959	2.57377392171831
ENST00000599181.1	2.87466498397533	2.2342342192898
ENST00000597378.1	2.63060414100964	2.08097812989251
ENST00000598915.4	2.73696559416621	2.13527532957152
ENST00000253719.5	2.9024072049962	2.25581248410488
ENST00000599233.1	2.61868103736348	2.05062607306997
ENST00000596653.1	2.59877959196429	2.01738781562169
ENST00000601780.4	2.17959402182706	2.0226754379679
ENST00000334976.9	1.9357170288152	1.73092925683536
ENST00000376918.6	2.17836671844306	2.03565329196611
ENST00000598585.1	2.16774860627032	2.05453103964411
ENST00000599293.1	2.18084127056144	2.03717500766301
ENST00000354232.7	1.80749547923063	1.65360945815956
ENST00000596253.1	2.0225869028169	1.79488557009539
ENST00000309244.7	1.83848828214676	1.73145757851781
ENST00000467191.4	1.6740611913178	1.53381056832665
ENST00000447941.4	1.75693701507138	1.62449086490779
ENST00000272227.6	2.81015002557073	2.39348755399023
ENST00000540494.4	2.80838057370988	2.39210908793047
ENST00000489662.1	2.82835170020078	2.52242666641444
ENST00000617249.3	2.81000633800118	2.39348755399023
ENST00000404371.5	2.81000633800118	2.39348755399023
ENST00000381611.7	2.81000633800118	2.39348755399023
ENST00000404824.2	2.78386659410239	2.35805433864549
ENST00000472515.1	1.78676122883597	1.78433299711363
ENST00000486564.4	1.95077138182203	1.80527846127225
ENST00000406653.4	1.92311638635875	1.70765324465916
ENST00000324589.8	1.8884449282877	1.59426393619786
ENST00000349752.8	1.7787386606822	1.50095356354063
ENST00000451279.1	2.07390132823326	1.68728330069861
ENST00000390237.2	3.03192530264997	2.58473789284822
ENST00000390242.2	2.91491346383117	2.39103114722452
ENST00000390247.2	2.28282570778048	1.5713003426679
ENST00000377423.5	3.04611693020741	2.60575647795441
ENST00000430694.3	3.02826688343083	2.58014465786677
ENST00000611170.1	3.04605651186416	2.60582305898398
ENST00000614656.1	3.03447764592532	2.57863347182817
ENST00000614252.2	3.02613247477085	2.59560244228927
ENST00000390252.2	3.02147290113926	2.65188133851164
ENST00000610638.2	3.03076850871847	2.58313250082802
ENST00000611740.1	2.64385618977472	2.43526956796331
ENST00000390277.3	2.73201637819447	2.53347069881239
ENST00000418197.1	1.6737024477872	1.58148528756306
ENST00000425361.4	1.99741905716545	1.79862011208
ENST00000457492.4	1.99839628683558	1.80684061888496
ENST00000281871.9	1.93601385952759	1.65489193783634
ENST00000409255.1	1.94228801815639	1.65072694689302
ENST00000455239.1	2.00610456215824	1.57932836095123
ENST00000480182.1	2.02552207896911	1.83419110702992
ENST00000457215.4	2.65642035426986	2.37329313065966
ENST00000541852.4	2.60900675319428	2.43027920354511
ENST00000326427.9	2.54603758898602	2.27130357720024
ENST00000335005.9	2.56213848325865	2.27600531858122
ENST00000326407.9	2.54549192617487	2.26750495735602
ENST00000543957.4	2.61039844502433	2.41350225368859
ENST00000409704.5	2.56937584233049	2.30277679580242
ENST00000418408.2	2.56977296044405	2.38694923837377
ENST00000492029.1	2.58970159086243	2.40753767199816
ENST00000620962.1	2.56951635637299	2.28903325282001
ENST00000438799.4	1.69697706896893	1.72983104151193
ENST00000402734.4	1.68422865279984	1.67390203779792
ENST00000423280.4	1.63573362995439	1.60504362567267
ENST00000404405.6	1.61956361693197	1.62679194314288
ENST00000406106.6	1.60831093785236	1.61337142738056
ENST00000401987.4	1.70168529013833	1.66291100355188
ENST00000450367.1	1.54865054171212	1.56120737592026
ENST00000485630.4	1.62556370289625	1.69212194553188
ENST00000491715.1	1.76639502965674	1.77349291751708
ENST00000470203.1	2.06355637644535	1.97595306325658
ENST00000354488.6	1.97395083978174	1.70278283550591
ENST00000380201.2	2.08371000922478	1.68823562379423
ENST00000217456.2	1.90880743470349	1.819224414214
ENST00000451442.4	1.90801698460204	1.81309831141716
ENST00000471287.4	1.56229261921742	1.50816687881783
ENST00000348547.5	2.45474810331017	2.16779747721024
ENST00000357394.7	2.45474878497734	2.1627220276804
ENST00000447986.4	2.24684517982927	1.94871066561526
ENST00000438317.4	2.24670700902541	1.85555173679717
ENST00000486268.4	2.27072485823967	1.84538380125644
ENST00000279052.9	2.27773372800833	1.76368357017809
ENST00000416206.4	2.46007384451651	2.17334064771164
ENST00000411577.4	2.34532949927139	1.93412952600665
ENST00000413587.4	2.42300723101625	2.1633334930463
ENST00000461043.5	2.23977409212736	1.93308651939123
ENST00000496172.4	2.36433577685412	2.12988902138861
ENST00000489071.4	2.21605342115724	2.06586365165411
ENST00000482338.4	2.61199343436844	2.48034338806892
ENST00000465298.1	2.79297303537846	2.57479896847652
ENST00000475211.1	2.68762630044578	2.43290890246992
ENST00000442139.4	2.76537682451499	2.42328537779608
ENST00000451605.1	2.64543688832687	2.30804963320411
ENST00000488935.4	2.58851782072981	2.00746189380279
ENST00000488384.1	2.54608139778095	2.12531639822389
ENST00000456102.4	3.18427811844196	2.59585358546074
ENST00000237530.9	3.20504789397189	2.74676017900795
ENST00000373622.8	3.20836519876864	2.75328012688057
ENST00000373632.7	3.19316092072452	2.60540933826256
ENST00000462163.1	3.22358792398347	2.63046274648662
ENST00000437329.4	3.33349672798466	3.0398041485623
ENST00000456400.1	3.28464334898586	3.04315409816068
ENST00000470352.1	3.42750673936847	3.15847778900265
ENST00000279036.9	2.7184047445431	2.27179466141272
ENST00000279035.12	2.79264736095953	2.29580248224193
ENST00000372689.8	2.78502817944145	2.35206877216535
ENST00000455050.2	2.734009725187	2.26301247841266
ENST00000543458.5	2.6849663047827	2.22657091034396
ENST00000432270.1	3.06586694494581	2.31366047890376
ENST00000545755.2	2.51953020203796	2.13824338845563
ENST00000606788.4	2.31372096634097	1.93884427589988
ENST00000372484.6	2.31856366958962	1.9432507952197
ENST00000606394.4	2.32613914749139	1.91845075110328
ENST00000354880.8	2.32427221671212	1.9487700234237
ENST00000607841.4	2.35066335913679	1.87158740942278
ENST00000606066.1	2.16880535140356	1.76220648312916
ENST00000191018.8	2.3208189346916	1.94587680483609
ENST00000607814.4	2.1528550635845	1.68865910343457
ENST00000607212.1	2.12534257054614	1.66955421542327
ENST00000372459.5	2.31337689318171	1.936585174103
ENST00000607482.4	2.25215870060658	1.77583755928495
ENST00000485627.1	2.2170323879025	1.88831340828764
ENST00000606782.1	2.27007544597682	1.87594963918861
ENST00000419493.2	2.25347529829428	1.92462588434226
ENST00000493522.5	2.21736754114652	1.93394126023381
ENST00000480961.1	2.12565291146001	1.80326323488941
ENST00000484855.2	2.26604830085198	1.96027711642563
ENST00000607187.1	2.21535869196504	2.12142648375112
ENST00000606000.1	2.47487056886219	2.05643196486883
ENST00000372420.4	2.9607648367169	2.372793846195
ENST00000477313.4	2.95465368214448	2.22198028162764
ENST00000354050.7	3.01566729898051	2.29885846774701
ENST00000372431.6	2.97281147420234	2.2994110088136
ENST00000420868.2	2.99263495925241	2.27350265817352
ENST00000313949.10	2.15908125763328	2.03424957802697
ENST00000371098.5	1.64844340663528	1.68584779970995
ENST00000371075.6	2.15949843108861	2.03497052414245
ENST00000453292.4	1.9222214448021	1.90652788157999
ENST00000419558.4	2.11252085145096	1.9542126545205
ENST00000491348.4	1.66365686131014	1.69335076160054
ENST00000472183.4	2.10218415139177	1.94241407195303
ENST00000482112.4	2.10753781914897	1.94249855073552
ENST00000462499.4	2.04714265100418	1.95121197534957
ENST00000490374.4	2.08032373450107	1.93457624726943
ENST00000493744.4	1.65567497586636	1.69473099481219
ENST00000467227.4	2.10295650166616	1.96820905627277
ENST00000371100.7	2.15977104729065	2.03504086228784
ENST00000464624.5	2.16214282478937	2.03007601156067
ENST00000371102.7	2.16622334655329	2.03896151093226
ENST00000481768.4	1.65567497586636	1.69473099481219
ENST00000450130.4	2.10339080022355	1.94499526623632
ENST00000349036.6	2.09916031836537	1.95390655119701
ENST00000423897.4	1.65567497586636	1.69473099481219
ENST00000464960.4	1.65627488609729	1.69473099481219
ENST00000488546.4	2.15262764106952	2.02646488032159
ENST00000481039.4	2.12694667789652	1.98933045372941
ENST00000468895.4	2.14094501297084	1.96103058486534
ENST00000467321.4	2.12651907034986	1.95362023674325
ENST00000477931.4	2.15939834950406	2.03276433512038
ENST00000485673.4	2.05361191807741	1.92918533342976
ENST00000470512.4	2.12686586420533	1.98649779901097
ENST00000464788.4	2.10402351337689	1.94507962175512
ENST00000469431.4	2.07692064523621	1.92869946432726
ENST00000604005.4	2.1003513709502	1.93688166740143
ENST00000478585.4	2.1168387574554	1.95718016825996
ENST00000480975.4	2.16472540971313	2.03594969143143
ENST00000480232.4	2.10474003124753	1.97456611196451
ENST00000484504.4	1.66249887439169	1.68836656236633
ENST00000461152.4	2.00408150669762	1.8024886326642
ENST00000371095.6	2.16718997356602	2.03289776144176
ENST00000371085.6	2.16239240587029	2.03018087644032
ENST00000354359.10	2.16315358852938	2.03071610235404
ENST00000265620.10	2.16583645362445	2.03165019463273
ENST00000371081.4	1.79083996327403	1.71877293170073
ENST00000306090.11	2.14473646611917	2.06123544327222
ENST00000338783.6	1.79333297824429	1.71394786907579
ENST00000488652.4	2.12278745922433	1.97908387730248
ENST00000476935.4	2.13619404633401	1.98962344079087
ENST00000492907.4	2.13806987121349	1.99300389617655
ENST00000603546.1	2.08985294251624	1.94059235594038
ENST00000483387.1	1.74533722560044	1.64371679125039
ENST00000487862.4	2.15135340125538	2.0185464054106
ENST00000496934.4	2.13520992606035	1.98544228077057
ENST00000476196.4	2.1693046147032	2.03156459848424
ENST00000494081.4	2.14727498630858	2.04215440060733
ENST00000487981.4	2.1681421777553	1.99520202506888
ENST00000493958.4	2.18273956284528	1.99485184239398
ENST00000479025.1	2.14847132259568	1.95287785443117
ENST00000475610.1	2.15413795057493	2.02318282643001
ENST00000488395.1	2.84640364847928	2.47306962065026
ENST00000217131.5	2.64521316323548	2.23436353459516
ENST00000503833.5	2.77992135399086	2.3131756208784
ENST00000330232.7	2.01748700194157	1.99559596264574
ENST00000262607.3	1.89523520257356	1.81181340556869
ENST00000610390.3	1.9220855589063	1.84251811799912
ENST00000399837.5	1.88595551466288	1.78419835664682
ENST00000449907.5	1.91297832270426	1.79538750143419
ENST00000399839.4	1.90335136187614	1.81186033850648
ENST00000466373.1	2.22595400497784	1.82130731098078
ENST00000494054.1	2.27381808154704	1.93760003165236
ENST00000484101.4	2.39926546080581	2.04848418007845
ENST00000474226.1	2.36996795892952	2.10028992214122
ENST00000459854.4	2.22391182130068	1.7305453422043
ENST00000447868.4	2.41448853309762	1.97205728942874
ENST00000421968.5	2.35824561974398	1.96359317540902
ENST00000489406.1	2.11848672045312	1.78601674554684
ENST00000263202.13	2.38225167370097	1.9209688686487
ENST00000399523.4	2.36893530468736	1.91307763735177
ENST00000464034.4	1.56745715930805	1.69914489661215
ENST00000493596.4	1.50315299606662	1.62313622962775
ENST00000488272.4	1.64736151809157	1.7278300762277
ENST00000318109.10	1.65025446646792	1.5219932369051
ENST00000406855.6	1.73994537660367	1.51970321637006
ENST00000476077.1	1.6530748324425	1.52013178665974
ENST00000248923.7	2.35654930843591	1.84646943680836
ENST00000411974.4	2.32705312706523	2.03322948389714
ENST00000412658.4	2.39275257896192	1.92719225348924
ENST00000445029.4	2.12806328603357	1.84173791608327
ENST00000419133.4	2.33998502775839	1.89009574466642
ENST00000400382.4	2.33840962125722	1.83012918530452
ENST00000452551.4	2.28066429985559	1.9136461185658
ENST00000412898.4	2.25840084467309	2.01311298125725
ENST00000400380.4	2.28390362503594	1.77009462350064
ENST00000430289.4	2.22594148841752	1.92434502455571
ENST00000447416.4	2.17618583340864	1.8943515532307
ENST00000432867.4	2.22224086977994	1.94971548753003
ENST00000451366.4	2.21512119734385	1.92769789464936
ENST00000428855.4	2.30812229536233	1.95649836136341
ENST00000425895.4	2.38384497980287	1.8226938321026
ENST00000466310.4	2.31584315843259	1.68314915650677
ENST00000334018.9	2.15947596286162	2.19589917498913
ENST00000404820.6	2.1641386502534	2.21894182165062
ENST00000404755.6	2.14938714523804	2.19589917498913
ENST00000215838.6	2.76133238407859	2.49671200860804
ENST00000450638.4	2.82170379808001	2.56831146279031
ENST00000405742.6	2.80912377390619	2.58054498916147
ENST00000407817.3	2.80903840480999	2.58964719626872
ENST00000490967.4	1.94473785778182	2.06819236274295
ENST00000469262.1	1.8052395330556	2.154658244789
ENST00000611680.1	1.98152376894097	2.11220950358603
ENST00000491958.4	2.00898878322725	2.13416201666055
ENST00000465536.4	1.94505270311243	2.06918967797134
ENST00000400299.5	1.98152376894097	2.11220950358603
ENST00000460642.4	2.02579995510415	2.37628856719967
ENST00000402395.4	1.98152376894097	2.11220950358602
ENST00000215909.8	2.57174739062063	2.19672844803418
ENST00000464120.1	2.58109974422927	2.18568154955788
ENST00000425542.4	2.57154685572975	2.19937273385807
ENST00000480207.4	2.59034327426429	2.19534588706809
ENST00000454173.1	2.60673518716804	2.26049092589473
ENST00000489315.4	2.58267167655149	2.21455593451382
ENST00000472321.1	2.57234232361819	2.20745979945177
ENST00000403363.4	1.83225274950184	1.58256952012204
ENST00000402937.1	1.8270347308584	1.58344808725283
ENST00000551731.1	2.16700352019643	1.79438398867823
ENST00000216124.8	2.12605898300509	1.75446423824936
ENST00000395621.6	2.14913748710986	1.78291249358916
ENST00000356098.8	2.1301485747613	1.77462108329983
ENST00000453344.5	2.19096172492351	1.93516237042098
ENST00000395619.3	2.16105479926542	1.83161881362302
ENST00000497557.1	2.20440905027693	1.57695947805162
ENST00000487465.4	2.23205536366409	1.64624897010646
ENST00000245046.5	2.19185173448502	1.62801024756829
ENST00000429759.4	2.29307408342271	1.74128956587078
ENST00000461475.4	2.25782601445969	1.97268884581839
ENST00000497796.4	2.22173169540739	1.85037227232412
ENST00000446732.4	2.27309307734338	1.79632955228432
ENST00000399402.6	2.31446223730719	1.84564340678198
ENST00000485698.4	2.24663996758312	1.61700497012529
ENST00000482097.4	2.21981387723467	1.59818965989314
ENST00000438227.1	3.08600279398614	2.18547450269451
ENST00000307377.11	2.25457832870106	1.87273815292061
ENST00000440656.1	2.75536633696487	1.81655175383553
ENST00000307363.8	2.31791735664095	1.84488093333309
ENST00000415454.1	2.64132926174569	1.86117229530268
ENST00000414944.1	1.80466081288834	1.91900517195333
ENST00000444531.4	1.65593482475862	1.76273086060156
ENST00000419349.1	2.21511301670679	1.77545188899704
ENST00000496791.1	2.21731802793074	1.75786081847756
ENST00000419783.1	2.21691760138008	1.76810165501418
ENST00000620890.1	2.21714293445994	1.77230422984231
ENST00000412249.4	1.61769093295799	1.73425630690822
ENST00000425781.4	1.5672651192267	1.78495220019022
ENST00000458031.5	2.44844247625322	2.14505033280328
ENST00000273596.6	2.48240333948937	2.22169563550262
ENST00000489923.4	2.50058277349738	1.93794076565845
ENST00000316218.10	2.5134729287033	1.97452845014401
ENST00000495004.1	2.65870395418204	2.56884283535788
ENST00000467157.1	2.39754085142936	1.81273310178417
ENST00000476988.2	2.12005575201771	1.76319713573939
ENST00000496703.1	1.92644104556018	1.55397368952277
ENST00000608107.1	1.93644566026848	1.90322263345996
ENST00000483168.4	1.75046014191108	1.90376634092759
ENST00000465464.4	1.93660301994761	1.89832489616116
ENST00000608657.4	1.68347807584722	1.73864217197359
ENST00000479113.1	2.05806809970107	1.70149545218567
ENST00000497289.4	1.77099536877427	1.50386679674161
ENST00000475483.4	1.9230322055423	1.79483495562719
ENST00000286371.6	1.87982948064509	1.77811010228175
ENST00000465172.4	1.8852360268676	1.77396625596585
ENST00000466678.4	1.88456046042219	1.79661955465361
ENST00000462082.1	1.970072439529	1.90467362238564
ENST00000495216.1	1.9416439384306	1.98744762804373
ENST00000482635.1	2.04943398219222	1.94812501507505
ENST00000487199.4	1.65821686119998	1.65475083087802
ENST00000484727.1	1.92912637594408	1.75525595958876
ENST00000486782.1	1.52084245470342	1.50628396462518
ENST00000439351.4	2.11688832932875	1.69030129093923
ENST00000265028.6	2.11397355887822	1.68856029258093
ENST00000464877.1	2.15796728238096	1.7240161636743
ENST00000495390.1	1.91419264295678	1.52502565039035
ENST00000418776.1	2.29334617542135	1.78041898344896
ENST00000512781.4	2.37296284828751	2.45269004075824
ENST00000509676.1	1.67468565679608	1.53754955824637
ENST00000296325.8	2.60864348422202	2.37685978726537
ENST00000509198.1	2.67791457373246	2.4126636766651
ENST00000500728.2	2.47249968412336	2.09054136600257
ENST00000515119.4	2.65582964725306	2.44325374172804
ENST00000285599.6	2.16262945084711	1.96570843981971
ENST00000504248.4	2.39577434251994	2.225995952634
ENST00000505907.1	2.00590740742362	1.87575208379961
ENST00000543780.4	1.88033672384515	1.62352120385587
ENST00000254801.7	1.87942068176152	1.62285731235722
ENST00000391614.6	1.97385430125957	1.58877922701929
ENST00000510614.4	1.9647936539156	1.57541407074246
ENST00000510437.4	1.95109576217325	1.57113301766331
ENST00000470866.1	1.96989642138478	1.57825103546134
ENST00000302174.7	2.11648574248085	1.54107215008442
ENST00000473942.4	2.09451759878429	1.55816244137744
ENST00000325617.8	2.05813452052577	1.65177926434673
ENST00000414773.4	2.04793875341988	1.65897476575093
ENST00000264595.5	2.29760569810984	1.90426759521914
ENST00000511181.4	2.51604154075045	2.30129180219306
ENST00000261416.10	2.51732143862918	2.23416690447261
ENST00000513079.4	2.23974135950345	1.70887287948744
ENST00000515528.1	2.56172679282743	1.80835022740297
ENST00000510820.1	1.91074227829917	1.61120659997168
ENST00000504459.4	2.65389713220406	2.62395196907279
ENST00000513336.4	2.52633477075045	2.45736991182003
ENST00000503312.4	2.47719118262214	2.42756669336332
ENST00000513539.1	2.56033283421244	2.51354816742899
ENST00000509579.1	2.7982579326445	2.62045911088874
ENST00000505859.1	2.683072586171	2.34236936620073
ENST00000514604.4	1.8092099800841	1.75325863953701
ENST00000508227.4	2.00584679641537	1.68918386023286
ENST00000513012.1	1.98583694408737	1.50509092062296
ENST00000506908.1	1.99615866441516	1.51050441680932
ENST00000379100.5	2.47458169863669	1.63018078683435
ENST00000379104.5	2.46556822628264	1.63018078683435
ENST00000166534.7	2.4506660758036	1.59519039339578
ENST00000360568.6	2.4241662888181	1.56477445892352
ENST00000401867.4	2.42449364821477	1.59687582226466
ENST00000379086.4	2.45477632086551	1.59945242024994
ENST00000515008.1	3.42278876926552	2.91597258675774
ENST00000505945.1	3.70808851687607	3.26612630321901
ENST00000503732.1	3.48339151758148	2.90159629593901
ENST00000513453.4	2.95117238569896	2.39414202544529
ENST00000505353.1	3.07519031415522	2.54644240229175
ENST00000504666.4	2.92136480781365	2.43082664957052
ENST00000509534.4	3.31324236455858	2.78671725061541
ENST00000505830.4	2.90151394093037	2.39376083964843
ENST00000394817.5	3.28801190331532	2.75897401490072
ENST00000508639.4	3.08429312406246	2.48471102708565
ENST00000265195.8	3.29484173636902	2.77094939850693
ENST00000507002.4	2.95696159075452	2.48394688683781
ENST00000509400.4	3.00923327977804	2.4344980769763
ENST00000511979.1	2.33865326304795	2.09216005749642
ENST00000503120.4	2.20403708422102	1.88648497081629
ENST00000503351.1	2.28269607595292	1.95144416749345
ENST00000513389.1	2.31631483974475	2.03736716013096
ENST00000503481.4	2.31783796033861	2.02848440980958
ENST00000417694.5	2.31320604681381	2.01927242227682
ENST00000302125.8	2.32011876471199	2.03419692535977
ENST00000357164.3	1.63317499267191	1.52948315241567
ENST00000504071.1	2.7789937858717	2.34636339516622
ENST00000502721.4	2.91616414938134	2.51262228894032
ENST00000513877.1	2.85577534377536	2.51826573673442
ENST00000303127.10	2.86108604348972	2.49919487656125
ENST00000514458.4	2.68837693981174	2.43087169043528
ENST00000515209.4	2.83133278665499	2.45521209693975
ENST00000506310.1	2.73980839546076	2.53525193129612
ENST00000502560.4	2.81916271608867	2.4609548600257
ENST00000332598.6	1.69785709603145	1.52061894273745
ENST00000507723.1	1.73783290686034	1.56523124581021
ENST00000513799.4	1.73607879930998	1.59902297075304
ENST00000510499.1	1.81395864348969	1.65577873351421
ENST00000396634.4	2.71446275028449	2.36329036674717
ENST00000376806.8	2.71404010635562	2.362546901108
ENST00000376809.8	2.71488551806507	2.36279211254057
ENST00000496081.4	2.73088713264106	2.4049798446448
ENST00000376802.2	2.69433815942791	2.34787693134922
ENST00000495183.4	2.70823602883065	2.35800890750508
ENST00000479320.4	2.6539159061788	2.24532332798204
ENST00000461903.1	2.65278438059852	2.24532332798204
ENST00000376630.4	1.76410272689662	1.52969379195429
ENST00000493699.1	1.84997409570981	1.57325231765784
ENST00000466892.4	2.35269148994208	2.18462637046487
ENST00000470363.4	2.50669808139039	2.2392570386456
ENST00000487245.4	2.54797213943149	2.16621948708996
ENST00000495835.1	2.63318509626507	2.06978353145072
ENST00000376237.7	2.55612015929211	2.1721590194024
ENST00000376228.8	2.55612015929211	2.1721590194024
ENST00000484378.1	2.59862048112667	2.0128905772954
ENST00000415537.1	2.66230922863378	2.09373258808971
ENST00000383329.6	2.55636706927746	2.1721590194024
ENST00000481849.4	2.48792699865156	2.11038305578791
ENST00000497377.4	2.49340720991552	2.09878228382013
ENST00000463574.1	2.55296705788992	2.18480987339869
ENST00000474381.1	2.32854267558451	1.81942775435818
ENST00000434333.1	2.35944878265666	1.87809574100711
ENST00000412585.5	2.53642483859237	2.1335073226097
ENST00000498007.1	2.41296187349058	1.99192349568879
ENST00000620806.3	2.55744580443271	2.07207445513799
ENST00000491768.4	2.32938344112674	2.23208814108481
ENST00000480384.1	2.34180519425735	2.24004214839886
ENST00000375631.4	2.34444780697208	2.24004214839886
ENST00000495807.1	2.2947069662031	2.18984376721365
ENST00000428956.5	4.20151276367171	3.42636391695163
ENST00000498271.1	4.20151276367171	3.42636391695163
ENST00000435363.5	3.4029297530248	2.62610119551464
ENST00000425700.3	3.4029297530248	2.62610119551464
ENST00000436109.5	1.57144769424667	1.61143002716334
ENST00000438588.5	1.57043553395247	1.66657626627481
ENST00000002165.9	2.90069484110085	2.63031985644164
ENST00000367585.1	3.0703893278914	2.56847437793259
ENST00000467705.5	2.99372707037846	2.66007182477732
ENST00000496851.5	2.61094055381723	2.30331241672001
ENST00000499370.5	2.28969617291469	1.85473705279196
ENST00000508775.4	2.49566738908313	2.07523214691738
ENST00000611959.1	2.13153860435248	1.6522775870682
ENST00000507747.1	2.78105817834938	2.3779267337046
ENST00000028008.8	2.49987964037005	2.07523214691738
ENST00000421787.4	2.49817197687272	2.06334046877645
ENST00000620173.3	2.49811687256589	2.06020076124588
ENST00000366855.9	2.46690345213315	2.02716502962897
ENST00000478180.5	2.69057409139866	2.34841061808155
ENST00000476238.5	2.67349087822603	2.30787631574657
ENST00000432534.4	3.55616212886833	3.01792190799726
ENST00000448959.4	3.15363287836072	2.73271612116485
ENST00000614864.3	3.2996817578633	2.72393952224152
ENST00000396276.6	3.29273634535108	2.72393952224152
ENST00000612187.3	3.19579661411788	2.60920650365117
ENST00000265394.8	3.26034457158883	2.66318101737037
ENST00000409850.4	3.30142730561512	2.71733678741727
ENST00000395436.5	1.64003244893382	1.54256846883441
ENST00000434526.5	1.69476875722716	1.54893457175134
ENST00000275607.12	1.72975340631996	1.58052627637005
ENST00000395435.5	1.70975300491856	1.62542847001905
ENST00000342190.9	1.66919758817953	1.55272898014844
ENST00000452216.4	1.64196358685478	1.58699285038775
ENST00000436782.4	1.75910229534195	1.63091235480741
ENST00000437307.5	1.62396599741562	1.62469892097792
ENST00000413756.4	1.60212062218151	1.54857835022697
ENST00000423763.4	1.72898217057399	1.59623262890448
ENST00000438133.4	1.72707707094162	1.60338466608468
ENST00000447501.4	1.68654590337837	1.60209126963999
ENST00000531229.1	1.78665682512286	1.71297173627229
ENST00000466883.4	2.73209724645497	2.22481825196273
ENST00000462371.1	2.59681708706694	1.93412766973509
ENST00000465785.4	3.04799444336155	2.54756208162684
ENST00000479038.1	2.86518943942812	1.97104365961421
ENST00000478118.1	2.4443562981752	1.86383681997478
ENST00000476486.4	2.42211690411392	2.00954172991828
ENST00000421103.4	2.7192744093169	2.08495446189772
ENST00000447929.4	2.78234803826385	2.21908072661553
ENST00000304895.7	2.75836843637848	2.1933147497144
ENST00000430730.4	2.73281784632066	2.13720810139999
ENST00000475316.4	2.85133930958305	2.40680507917084
ENST00000446111.1	2.60542660328087	2.12379972111709
ENST00000265758.5	3.3275677195762	3.08195277251493
ENST00000421304.4	3.13447072043665	2.91338657279295
ENST00000432522.4	3.21880137084263	2.98425771388793
ENST00000421744.4	3.20571246738395	2.94328501631644
ENST00000496153.4	3.35246582603773	3.06431481348171
ENST00000478670.4	3.13448460140344	2.84750268466667
ENST00000441822.4	3.22737314676282	3.00291995518746
ENST00000436944.4	3.21762599318763	2.96936838134634
ENST00000428163.4	3.23003636997354	3.01050971469022
ENST00000463307.4	3.29126786557331	3.02275336155562
ENST00000430270.4	3.3292357417338	3.07161197467888
ENST00000423497.4	3.32396235898344	3.0736516096446
ENST00000487006.2	3.21056607849326	3.01089502858451
ENST00000430446.2	3.31563332367433	3.09082323897153
ENST00000442099.1	3.42184123587186	3.17005044773089
ENST00000453316.1	3.69399190834305	3.38890655745379
ENST00000471215.1	2.98602141628424	2.90139325673793
ENST00000487563.1	1.93147898292722	1.98985204462392
ENST00000460132.4	2.45227040547782	2.05336322559873
ENST00000454310.4	2.21547975739234	1.96346380725662
ENST00000440925.1	2.12658049656514	1.79930264976287
ENST00000460475.1	2.50271595087762	2.00991546886508
ENST00000478264.1	2.66308075703962	1.98627805063723
ENST00000421736.1	2.38636815644757	1.84289903891527
ENST00000424135.4	2.34348423825381	1.90547964680081
ENST00000489927.1	2.29358120747101	1.94803992820537
ENST00000223127.6	2.31560252364181	1.96557783547903
ENST00000414785.4	2.4870174503092	2.06558834162758
ENST00000478082.4	2.36140288121302	1.93449339664407
ENST00000526481.5	1.98611138100705	1.70837307300895
ENST00000420692.5	2.09495944375102	1.76639159817079
ENST00000530290.4	2.06971445299315	1.74451768910381
ENST00000530624.4	2.15417762459437	1.83771287966214
ENST00000532409.4	2.11614069596418	1.77433198034072
ENST00000533110.4	2.11148305076968	1.76957579858367
ENST00000532370.1	2.08816750286704	1.69969210322496
ENST00000525315.4	2.11224918942357	1.73329208559748
ENST00000524654.1	2.04241059857897	1.53094447481469
ENST00000527243.4	2.15573808051892	1.79869226603245
ENST00000533572.4	2.07041278522693	1.68868804419124
ENST00000534636.4	2.13528488288859	1.77522010514846
ENST00000525076.4	2.11897837269384	1.75575510026139
ENST00000533455.4	2.14367378038768	1.79718149824859
ENST00000531502.4	2.0938194752374	1.67766413375863
ENST00000532656.5	2.15034846289506	1.66622190006417
ENST00000530640.5	2.11025220334697	1.78266311561826
ENST00000505496.5	2.09307230544022	1.67074387902954
ENST00000345125.6	2.13990252289038	1.79691653635523
ENST00000453527.5	2.13902784184566	1.79254795394552
ENST00000531551.4	2.14197811877496	1.79579488677653
ENST00000353047.9	2.02522720144394	1.68591435649017
ENST00000534510.4	2.1451976281984	1.80401079562681
ENST00000531089.4	2.11913450025537	1.78094524134859
ENST00000524500.4	2.07577996621827	1.64883332951391
ENST00000527215.5	2.04308937002008	1.54642888348703
ENST00000526195.4	2.114668815309	1.75675091924384
ENST00000534149.4	2.15861393804117	1.80032904286077
ENST00000526645.4	2.13551908899905	1.78433443602864
ENST00000530296.4	2.12536048038472	1.76574093254517
ENST00000534382.4	2.18290710005307	1.72565543522805
ENST00000522098.1	3.97058527092591	3.12315691414812
ENST00000522502.1	4.11042398969365	3.27217505969026
ENST00000523500.4	3.5023535088115	2.90689059560852
ENST00000405140.6	3.51694023869906	2.91647664443772
ENST00000560566.4	3.41623021254431	2.91849834720773
ENST00000316403.13	3.52195831346569	2.91845429387816
ENST00000523589.4	3.39799956892231	2.77791847081881
ENST00000522299.4	3.45724870222641	2.85368427939048
ENST00000518466.4	2.61230028585416	2.17541123586795
ENST00000518113.1	2.55937709052668	1.89509202429025
ENST00000520609.4	2.55108699420022	1.93910485001467
ENST00000260118.6	2.49702774325815	1.96813332343409
ENST00000517503.1	2.05223969216523	1.77512092990358
ENST00000292494.9	2.03729930088948	1.75317690961485
ENST00000429120.5	2.03638706877506	1.75317690961485
ENST00000521699.4	2.04505249745628	1.75402537956687
ENST00000520466.4	2.04006520977785	1.75432822839102
ENST00000520531.4	2.28945966520943	1.92416808753277
ENST00000522528.4	2.08028828295726	1.84547205688785
ENST00000521003.4	2.07273447748649	1.85500461919204
ENST00000522971.4	1.92785173340447	1.73432153387101
ENST00000519611.4	2.16639762794699	1.91263181835103
ENST00000521182.4	2.04442683390263	1.76137491972672
ENST00000519546.4	1.98653287374332	1.72682253886744
ENST00000523847.4	2.30256277002043	1.99518298370222
ENST00000522024.1	2.08669162150235	1.86097540380206
ENST00000529503.4	2.36534245526698	2.05912140510501
ENST00000526341.4	2.35775742267663	1.78409315995648
ENST00000355091.7	2.43756859622359	2.14948725265726
ENST00000525087.4	2.27946669569057	1.99780031207649
ENST00000532758.4	2.30956186687253	1.90835802680346
ENST00000530633.1	2.3410419443931	2.14091265942557
ENST00000361036.9	2.46117750557995	2.18163535475398
ENST00000524418.4	2.36590225766674	2.01678239591991
ENST00000528073.4	2.38820588233373	2.05689709156329
ENST00000530258.1	2.28046860313543	1.74562783214547
ENST00000527144.4	2.43739638415887	2.23162396024587
ENST00000525308.1	2.38731501048357	2.09859488770676
ENST00000526233.4	2.58221188970512	2.4537179674429
ENST00000527653.1	2.4808159610096	2.26708679981858
ENST00000529638.1	2.51449978784502	2.21727482690819
ENST00000531593.1	3.16007525720622	2.66458130544976
ENST00000530796.1	2.51482985729639	2.2109876580642
ENST00000534072.1	2.46925458128731	2.17682639045871
ENST00000464314.1	2.36560104700216	2.00127665859253
ENST00000257504.9	2.27738130130887	1.97438054222862
ENST00000470762.5	2.31957957566308	2.0001053946774
ENST00000486130.4	2.25765722837934	1.91654376890748
ENST00000388712.6	2.1063093236905	1.7499961983784
ENST00000466178.1	2.1972562155326	2.17396616666418
ENST00000388711.6	2.10887588621339	1.75427853854285
ENST00000472919.1	2.12715564521037	1.82817546564221
ENST00000465736.5	2.15386103966563	1.74819284958946
ENST00000460854.4	2.16685869839453	1.75326740649531
ENST00000338192.9	2.16119226489971	1.75326740649531
ENST00000612334.1	1.78385284483714	1.52341844227978
ENST00000487001.5	2.20433619794859	2.05396282820723
ENST00000613052.1	1.89298928887103	1.674044068085
ENST00000224073.4	1.88930603327962	1.58255247664678
ENST00000371648.4	1.84563667971246	1.54773941582886
ENST00000371649.4	1.86445358305709	1.56767088622654
ENST00000371589.7	1.93477237722438	1.77612205077439
ENST00000544448.4	1.86272423473125	1.65498097727776
ENST00000535144.4	1.77162739562754	1.62502723715346
ENST00000545539.4	1.6801197337615	1.70335720152339
ENST00000474902.4	1.9714005003584	1.78565198656708
ENST00000536349.4	1.92581270189056	1.71922356149333
ENST00000540391.4	2.04702316168656	1.88191393007731
ENST00000535028.4	2.06809155140366	1.90579356267059
ENST00000480100.3	2.1208829874942	1.98864098162803
ENST00000475449.5	2.13175308365725	2.04950860195971
ENST00000550113.1	2.3895139909433	2.20491462448349
ENST00000497375.1	1.91337429741024	1.50346905525227
ENST00000371443.5	1.94185172346715	1.50932806288431
ENST00000379349.4	3.29113660573286	2.26603689399532
ENST00000379341.7	3.28700957131139	2.40688503634961
ENST00000495599.1	3.20414340024246	2.32595339592899
ENST00000379331.3	3.22845956194777	2.3608518381239
ENST00000439422.1	3.35856516827319	2.47994128808651
ENST00000378438.7	1.86385762692081	1.64442005013387
ENST00000423649.1	1.97021353574926	1.57558366969027
ENST00000377811.3	1.92809739800278	1.72004463287632
ENST00000276062.8	1.98474104689468	1.76624239713104
ENST00000218388.7	3.2464805299994	2.60781834151045
ENST00000456754.5	3.32062189738674	2.63161751582769
ENST00000377017.4	3.0214924636842	2.37500544880015
ENST00000441738.1	3.42099193064784	2.65953177456089
ENST00000445623.1	3.18046772903071	2.48755731494244
ENST00000480105.1	1.60478747907741	1.69372949655154
ENST00000615300.3	1.68624379114585	1.67353289982368
ENST00000494034.4	1.80619883861078	1.58332038384939
ENST00000622196.3	1.768277832712	1.64535625758226
ENST00000497336.1	1.93833003508696	1.73446370693293
ENST00000619100.3	1.76881265942466	1.64535625758226
ENST00000440085.4	1.90230685293273	1.67624646944773
ENST00000413668.4	1.93034956843251	1.74652921495301
ENST00000441948.4	1.87061604344231	1.6429549552306
ENST00000416711.4	1.99680299475571	1.7113624425369
ENST00000595796.4	1.80618605471061	1.67019392407387
ENST00000488083.4	2.09040550945939	1.7205880314168
ENST00000620913.3	1.80513910615894	1.67108640479574
ENST00000429543.2	2.08852332388142	1.7205880314168
ENST00000618646.3	2.38171799825123	2.07582192500925
ENST00000289619.8	2.33226651000705	2.01042180548651
ENST00000374955.6	2.31591612008975	1.99824709154041
ENST00000374952.1	2.30554146142908	2.03560140384112
ENST00000218516.3	2.4001336175188	1.76588932746701
ENST00000493905.5	2.41573047256982	1.76580456028576
ENST00000359237.7	1.90946453927235	2.1519225836629
ENST00000476971.4	1.90240213069058	2.29768054864069
ENST00000468947.1	2.11877056172494	1.86003173469233
ENST00000430088.1	2.20191811229839	1.94023697034089
ENST00000458587.5	2.35753279892662	2.05771800156167
ENST00000423827.4	2.25211299906976	1.93350746716276
ENST00000416815.4	2.2801549900929	1.96296995303089
ENST00000442093.4	2.29825793930066	1.97558360995768
ENST00000345046.9	2.38467368526763	2.08737119210373
ENST00000429550.4	2.29000956924423	1.97909119300951
ENST00000320857.6	3.10170439061311	2.444363075119
ENST00000370087.4	3.10845812706611	2.45097828878031
ENST00000482902.4	2.9762023408154	2.30568937307943
ENST00000370086.6	3.1180768407897	2.45566942044478
ENST00000460616.4	2.96499955380969	2.28346672531945
ENST00000370085.3	3.11069257774395	2.44893593471933
ENST00000471724.4	2.94591678506662	2.33096973926938
ENST00000471880.4	3.08310184166087	2.41519360196065
ENST00000486204.4	3.11695191321996	2.4845910494885
ENST00000485612.4	3.09358621104949	2.45870631969511
ENST00000447375.1	3.13471057703662	2.40360202927995
ENST00000369762.5	2.1616986569537	1.82470726628363
ENST00000422890.4	2.04451825810904	1.72135446105508
ENST00000449556.4	1.96687603957962	1.55473004744116
ENST00000455205.4	2.09170315499425	1.75387728265454
ENST00000429585.4	2.08200094265222	1.74719811162679
ENST00000491569.4	2.13559638856909	1.82157978382666
ENST00000619046.3	2.13438062966755	1.81674952468809
ENST00000484908.1	1.986056492183	1.61312176174939
ENST00000369498.6	2.40201995561136	1.95770827828356
ENST00000484175.4	2.51862000589246	1.89481776330794
ENST00000456179.1	2.5299241984797	2.03754104568055
ENST00000492303.1	2.38121971389543	1.94108972357366

## Sheet: H929 polyA frakctionation
	H929_fraction5	H929_fraction6
ENST00000493373.4	0.409041061731834	0.332980604735349
ENST00000338639.8	0.448755990905735	0.34039484354617
ENST00000460192.4	0.294629952465463	0.389631416198153
ENST00000493678.4	0.443953694073654	0.334358213838421
ENST00000377493.8	0.456373404458636	0.354090118310926
ENST00000465354.4	0.259446222906597	0.380944685608828
ENST00000377491.4	0.455273848851125	0.350744759593394
ENST00000377488.4	0.429092508176031	0.316425449064497
ENST00000497113.1	0.28830783025821	0.388595952302471
ENST00000469225.1	0.473461055464194	0.378937223917887
ENST00000451424.1	0.525838229489307	0.311906002151549
ENST00000475210.1	0.839403321123416	0.3089122141363
ENST00000375048.6	0.723427659361859	0.537096616344066
ENST00000477229.1	0.481532158677513	0.356300687789855
ENST00000415136.5	0.723427659361859	0.537096616344066
ENST00000464364.1	0.512654500738321	0.559127907877861
ENST00000602624.5	0.723427659361859	0.537096616344066
ENST00000374550.6	0.309645954919089	0.224302629597252
ENST00000467075.1	0.35170454992615	0.415183340745724
ENST00000482370.1	0.301796796932997	0.222382682712958
ENST00000458455.1	0.310450666304078	0.217577144336593
ENST00000443624.4	0.319057620158422	0.270347047562083
ENST00000311672.8	0.453465399685111	0.497415143290403
ENST00000489056.4	0.445479943892819	0.492030271499843
ENST00000496387.4	0.422849287000674	0.475132599955671
ENST00000460947.1	0.647377205731223	0.660293796481271
ENST00000315741.5	0.21063867443086	0.210253390668151
ENST00000461952.1	0.26703103896079	0.25755961039412
ENST00000451302.5	0.799467012627292	0.520832163301441
ENST00000413606.4	0.817084636993363	0.736508972848614
ENST00000616463.1	1.25742118939463	0.886828233081565
ENST00000369288.5	1.42533248000672	1.10764072318797
ENST00000235933.9	1.50432948282062	1.02454286205043
ENST00000493143.1	0.316583874110528	0.218146422402404
ENST00000394934.3	0.396827970245407	0.240096088172291
ENST00000394936.6	0.396827970245407	0.239615750215168
ENST00000482993.5	0.327574658028505	0.295644169137064
ENST00000524802.1	0.421590088443848	0.23323980357344
ENST00000321153.7	0.935877248239404	0.652183919383326
ENST00000532004.4	0.951671969296491	0.661433276238858
ENST00000530797.4	0.935342235203162	0.651298063266331
ENST00000524867.1	0.851643043123009	0.545679597491175
ENST00000530398.1	0.984967510555199	0.690400901575089
ENST00000526222.4	1.00546531530799	0.719389964720206
ENST00000525722.1	0.99204845409564	0.715563958478789
ENST00000527517.1	1.00198914678792	0.726514648986792
ENST00000524832.4	1.00940509949599	0.986484257038631
ENST00000454838.5	0.878495025928391	0.88156751903633
ENST00000526714.4	1.02545255570499	0.946430865626293
ENST00000531859.4	0.870736868628503	1.02284946038797
ENST00000534254.4	1.02196358182222	1.00592537173045
ENST00000528426.4	1.13129936254347	1.11650236061539
ENST00000323578.11	0.907323058954208	0.924386831409512
ENST00000436108.5	1.04704298953502	1.06210707461956
ENST00000528581.4	1.04922658157281	1.08216671611976
ENST00000429789.5	1.04518771504777	1.06839475802802
ENST00000449825.4	0.867717470741167	0.893124365219474
ENST00000429746.1	0.914580638951795	0.797796691402041
ENST00000427721.2	1.07633215194318	1.10247762233488
ENST00000438213.4	0.881848580146766	1.02580427674098
ENST00000367196.3	0.808766848326031	0.981097344349627
ENST00000433655.4	0.979214425854475	0.936446205991339
ENST00000236671.5	0.979214425854475	0.936446205991339
ENST00000530527.4	1.13063508546595	0.813389725405194
ENST00000526120.4	1.02222944733675	0.689200359216134
ENST00000533773.4	1.24673114526851	0.903945872278678
ENST00000323688.9	1.24094894477755	0.893026689281806
ENST00000533738.5	0.990723612443143	0.644749950341571
ENST00000529010.4	1.20866303487641	0.863063255804741
ENST00000529313.4	1.14890722017323	0.835503327271407
ENST00000533926.4	0.984665411850819	0.695407624004115
ENST00000458064.5	1.26271288482674	0.895757448174803
ENST00000622082.3	1.26235758595105	0.897640262560629
ENST00000527580.4	1.36155570740738	0.986844173585595
ENST00000531242.1	1.41966857140296	1.09995463537784
ENST00000527735.1	1.51347384994411	1.32721092501189
ENST00000535042.1	0.904344223492808	0.409163325687524
ENST00000543510.1	0.726140581210004	0.286883935472688
ENST00000257262.11	0.814345643663172	0.399687145805885
ENST00000545210.4	0.777022641206919	0.371647016318528
ENST00000535297.1	0.780576491441966	0.422681403936825
ENST00000541893.4	0.786124848314172	0.378102038455828
ENST00000537328.4	0.77550722196546	0.391554953909076
ENST00000265462.7	0.97688039464474	0.753014488494937
ENST00000347941.4	1.04031991047433	0.824394375717845
ENST00000352435.7	1.01775064359713	0.793342489105223
ENST00000434372.2	0.429891113920305	0.246240189382019
ENST00000531791.1	0.303715762194891	0.2039323518801
ENST00000533698.4	0.606279859521149	0.357677924676932
ENST00000538172.1	0.301118450916501	0.209030206260753
ENST00000551094.4	0.504976807457394	0.21804766302801
ENST00000453172.2	0.630024209174811	0.592111468225141
ENST00000256680.9	0.583507227842342	0.396564839207365
ENST00000550765.4	0.515332952558135	0.343625619301424
ENST00000547789.1	0.644097624808489	0.621544996319711
ENST00000552878.4	0.467754046274425	0.382367574198789
ENST00000551319.4	1.08131738310326	0.920000394049643
ENST00000548706.1	1.0477872949056	0.822938817276059
ENST00000548269.1	0.981084857855671	0.862993839089955
ENST00000551887.2	0.887907141267536	0.787772385718009
ENST00000549196.1	0.860141400543218	0.724717675211753
ENST00000550743.5	1.03216179862592	0.881704528226273
ENST00000552935.4	0.951831996139591	0.742417891811681
ENST00000267082.8	1.00706415950352	0.833686604330492
ENST00000549086.2	0.963680287079182	0.756017818166503
ENST00000542497.4	0.992498881489296	0.851653930163039
ENST00000552972.4	0.979296036705085	0.759147820951282
ENST00000549462.1	0.905867101658684	0.712241546125092
ENST00000422257.6	1.00530768472822	0.83010098505827
ENST00000589179.4	0.878519491818922	0.68179385419892
ENST00000550964.4	0.372166057485666	0.214476394037394
ENST00000548117.4	1.252013827857	0.74175008720813
ENST00000548160.4	1.26545329207062	0.7464658141432
ENST00000552067.4	1.25454779327017	0.740380024332621
ENST00000548898.4	1.26493922996664	0.744336872614724
ENST00000550776.4	1.18265728064626	0.822982840356424
ENST00000546939.4	1.18381580021515	0.824321202805632
ENST00000552754.4	1.2088083234429	0.826100068485976
ENST00000552692.4	1.18411892839949	0.815422235285355
ENST00000420846.6	1.19296305421684	0.818305130541072
ENST00000551173.4	1.20645087746743	0.896930028790226
ENST00000552164.4	1.20749731859173	0.901690783873872
ENST00000257857.7	1.19910446644254	0.829269698486045
ENST00000550050.4	1.20027154098294	0.823141777566381
ENST00000549117.4	1.20023999978797	0.827405333789469
ENST00000546457.1	1.14958633426422	0.840063710982446
ENST00000478241.4	1.1277284377881	0.86418614465428
ENST00000508246.4	0.541542441257481	0.202159107849967
ENST00000273308.7	0.28878650866982	0.329532054486432
ENST00000551475.4	0.440398678415981	0.496990143293566
ENST00000261735.3	0.696521999309258	0.420022241559589
ENST00000455836.1	0.712246728606381	0.470046491244542
ENST00000546477.1	0.755873832676474	0.429892199364097
ENST00000554477.1	0.462268028657549	0.372333048324606
ENST00000555510.4	0.409626903445482	0.31748218985617
ENST00000554982.4	0.659614068883156	0.336372881121957
ENST00000555118.1	0.602407635180565	0.441864960497998
ENST00000557162.1	0.529780002614367	0.420777550009198
ENST00000554977.1	0.339672912279915	0.233461290450447
ENST00000554312.1	0.948392390408972	0.559964336372433
ENST00000557482.4	0.599050180747612	0.227342698690485
ENST00000560592.4	0.564679761392803	0.309734236200165
ENST00000560788.1	0.482283090803621	0.35975218592719
ENST00000396782.2	0.485172909795381	0.372681395351997
ENST00000557510.4	0.817163557145301	0.74639956776641
ENST00000434013.5	0.758647575381337	0.747444041728732
ENST00000554482.1	0.935403569185672	0.791015716772178
ENST00000541064.4	0.80073843279014	0.629816217086158
ENST00000555619.4	0.824080193698665	0.683496771327413
ENST00000553490.4	0.843164542519227	0.695751072347463
ENST00000238633.5	0.825121933367152	0.683496771327412
ENST00000556009.4	0.821349042484574	0.679162464850954
ENST00000554224.4	0.588207405039118	0.416215690476125
ENST00000556715.5	0.957128192738992	0.818393193510052
ENST00000556868.1	0.899265576865461	0.410933100946108
ENST00000554287.1	0.723267647595354	0.38332013975207
ENST00000414262.5	0.583058045651827	0.220108631990922
ENST00000557040.4	0.681817283268694	0.286994304777975
ENST00000553449.1	0.754286059008268	0.424834315575188
ENST00000286953.6	0.602991344088707	0.218894523983303
ENST00000553430.4	0.658024271452159	0.261595117169776
ENST00000554880.4	0.602991344088707	0.222118424857589
ENST00000329967.9	0.380475064556769	0.253974074206745
ENST00000347067.8	0.61199721039873	0.468851207135525
ENST00000553819.4	0.393459247168311	0.233199176293031
ENST00000556195.2	0.377191114403774	0.306769180102926
ENST00000461382.4	0.214186526247032	0.350309896257185
ENST00000300026.3	0.699120367825925	0.395274950972813
ENST00000561048.1	0.728203941972748	0.435906232612351
ENST00000558492.1	0.775800940445086	0.52904995567847
ENST00000566991.4	0.3079739233726	0.207072025268378
ENST00000568777.4	0.49781565026955	0.298639677140285
ENST00000268097.8	0.431314500364717	0.228338657172606
ENST00000569410.4	0.374549562032627	0.256880797721738
ENST00000566672.4	0.46206975365475	0.371793309733994
ENST00000566304.4	0.482947241048638	0.365242659867741
ENST00000567159.4	0.384968773830744	0.237878607949357
ENST00000567027.4	0.409168682570488	0.281110603795074
ENST00000563762.4	0.430025398702276	0.398671143801269
ENST00000567411.4	0.490033390676428	0.38482572484899
ENST00000569509.4	0.412708398344517	0.398521238147513
ENST00000567472.4	0.945863792052376	0.554322432962175
ENST00000565801.1	0.484915323870827	0.243538230207997
ENST00000565699.1	0.318136515724988	0.361399535676771
ENST00000299705.8	0.445635563792532	0.344384345425686
ENST00000543455.1	0.455399164355452	0.360064754935776
ENST00000558562.1	0.585707886963978	0.428343295243595
ENST00000450775.2	0.438674308163568	0.258349299112857
ENST00000345165.7	1.17778711921528	0.680458497949516
ENST00000482878.4	0.685062167649421	0.308631272273904
ENST00000478979.4	0.717177696110228	0.358958825832329
ENST00000481804.4	0.796450603618381	0.466767371938641
ENST00000485091.4	0.63486740654747	0.25583890442959
ENST00000466708.4	0.820866851775151	0.475338009546658
ENST00000563051.1	0.548436624696042	0.246483229569946
ENST00000564285.1	0.633957488212196	0.419911305631057
ENST00000562862.4	0.617288388216984	0.42294269736419
ENST00000563545.1	0.242540639858653	0.305439972098793
ENST00000479976.4	0.267132974047414	0.332994923176476
ENST00000491530.4	0.446118830346853	0.376491562805274
ENST00000426047.1	0.33245976260107	0.210832798016115
ENST00000450020.6	0.501263988799295	0.403988538774059
ENST00000005995.6	0.48062584090642	0.386219169318095
ENST00000570629.4	0.277502462514954	0.275486749997166
ENST00000570594.4	0.25554069755346	0.257678190136623
ENST00000574813.4	0.441491040897223	0.383744526275784
ENST00000574265.1	0.444962964167152	0.340995044300976
ENST00000458669.1	0.512030978267305	0.209988171472159
ENST00000523077.1	0.414029678741255	0.229426013190974
ENST00000517729.4	0.911908670375143	0.606361514235842
ENST00000519224.4	0.57882336362375	0.215222925917605
ENST00000517867.1	0.829575086899167	0.321358872137469
ENST00000520833.4	0.974080528128508	0.512648295905267
ENST00000563918.4	0.548924677620535	0.210622818871451
ENST00000565588.4	0.595004379479354	0.474523006404416
ENST00000566229.1	0.621351708916269	0.411099654152208
ENST00000569359.4	0.531717214688801	0.36232497909736
ENST00000261623.6	0.660051992916122	0.393842837979817
ENST00000567174.4	0.562269914861055	0.368167977847537
ENST00000566534.4	0.566882856268431	0.369453875010021
ENST00000562209.1	0.675236186321837	0.378469891163821
ENST00000568278.1	0.636281508420072	0.378558393811524
ENST00000563526.4	0.554900870664477	0.338939691934537
ENST00000565891.1	0.624693180080187	0.206074309394408
ENST00000568977.1	0.944166157533058	0.83937420933872
ENST00000566398.1	0.801375744596502	0.662590918323629
ENST00000526232.1	0.778119081962967	0.69079541273328
ENST00000564421.1	0.657947636027014	0.499155347050885
ENST00000605509.1	0.58510897465812	0.205695385109998
ENST00000357984.6	0.344614145159756	0.230967878331641
ENST00000538716.5	0.326871440665242	0.205592513592104
ENST00000587989.1	0.309423486017292	0.214854065359726
ENST00000590235.4	0.21570189881734	0.259048525105151
ENST00000053867.6	0.825469253535097	0.359665184030709
ENST00000393196.6	0.455271966502216	0.384979918818228
ENST00000336097.6	0.460352781831872	0.398549376490275
ENST00000480143.4	0.410699292081679	0.32425479673441
ENST00000511355.4	0.451570375165876	0.38463666814336
ENST00000475573.4	0.454655118675926	0.39393018896739
ENST00000013034.3	0.411861848812996	0.377731179089018
ENST00000300682.13	0.421837772867423	0.223832955695663
ENST00000578586.1	0.434254175180726	0.226696223925674
ENST00000545507.5	0.332868147478298	0.225466882874416
ENST00000346916.7	0.34416982021722	0.249163814372833
ENST00000614867.1	0.347214225802764	0.20363106613337
ENST00000571735.1	0.332521106681802	0.211354640502812
ENST00000618112.1	0.419449326547826	0.280413143443533
ENST00000585362.5	0.426426647480608	0.209656433408987
ENST00000590985.2	0.334904897224051	0.257035665212351
ENST00000599761.4	0.641534318948028	0.4660439620447
ENST00000262947.6	0.753766739250031	0.689468834016394
ENST00000599630.1	0.561017454518347	0.420472893817994
ENST00000599573.1	1.0172412588438	0.828935057040027
ENST00000537716.5	0.958390571921143	0.791298142353153
ENST00000596002.4	0.961780006304926	0.829175320296068
ENST00000301458.8	0.949828268464221	0.802557523378169
ENST00000486482.1	0.344420167429502	0.247239179920363
ENST00000592945.1	0.898636973398079	0.850263513526895
ENST00000592439.1	1.22398806686963	1.04025756221265
ENST00000160262.8	1.17949982311643	1.02950988227247
ENST00000585439.1	1.424378799194	1.27592152026063
ENST00000587992.1	1.14440869503837	1.03244915053495
ENST00000589261.4	1.17069621904307	1.01384317585622
ENST00000589900.4	1.15842540323016	1.03783076641057
ENST00000221363.7	0.890464323584688	0.827051306562566
ENST00000466794.4	0.871008069359009	0.795770009672831
ENST00000456935.5	0.890464323584688	0.827051306562566
ENST00000597961.1	0.637909364653099	0.873242857714061
ENST00000222219.6	0.430587439706478	0.583328644328082
ENST00000407280.3	1.27188574264919	0.841185600221021
ENST00000600463.1	1.33029713920577	0.856471378358856
ENST00000596304.4	1.72138134980717	1.18790952669079
ENST00000430157.5	1.70672156788799	1.17352727781561
ENST00000596273.4	1.68645338612566	1.14865927249904
ENST00000598814.1	1.60302464399346	1.01487184080593
ENST00000442744.5	1.67121965963902	1.12868596381103
ENST00000595683.4	1.68464517895632	1.1449729211194
ENST00000599256.4	1.52917886655096	0.947088692713451
ENST00000595158.4	1.70524594464619	1.16704407037256
ENST00000598780.4	1.71990054082767	1.18292799185554
ENST00000599551.4	1.7136535943398	1.18300568197384
ENST00000597451.4	1.71736052423838	1.18312391183508
ENST00000599595.4	1.71504475619159	1.18556086626622
ENST00000596272.4	1.7217522266026	1.22087257301836
ENST00000594527.1	1.73863925258104	1.25167594952837
ENST00000502506.5	0.909161483911313	0.644820880576894
ENST00000507754.7	0.922453991411211	0.656346212440449
ENST00000555938.1	0.803413165023427	0.402350323452133
ENST00000503283.4	0.908728761092706	0.54178471651686
ENST00000586674.1	0.754774938637431	0.423971627586873
ENST00000428459.5	0.899431071314717	0.535639748876647
ENST00000511180.4	0.810895279762853	0.300427903572331
ENST00000606722.1	0.937573764068969	0.652632327258962
ENST00000586703.1	0.435501601838559	0.260314904480202
ENST00000407877.6	0.43550160183856	0.261667570069888
ENST00000542587.4	0.440426842530891	0.315008680947572
ENST00000222284.8	0.260559509096812	0.353829418026579
ENST00000593027.5	0.329178287762095	0.441894709168281
ENST00000392204.5	0.257860359495857	0.353829418026579
ENST00000477168.5	0.235161311236723	0.351682381852378
ENST00000595467.1	0.217214527011807	0.326915832160734
ENST00000599895.1	0.241158179303311	0.34301752072525
ENST00000392205.2	0.202327631339735	0.329874030511496
ENST00000246554.6	0.352425139223006	0.242506305800755
ENST00000592141.4	0.349676009067443	0.243282170519762
ENST00000392201.1	0.362430090450758	0.244337367618646
ENST00000590618.1	0.358767377159598	0.302178838121888
ENST00000596470.1	0.601400525583133	0.463578642334498
ENST00000598742.4	0.802804779493705	0.487021693205415
ENST00000601492.4	0.790547542395799	0.442655668548172
ENST00000600467.4	0.796238205805212	0.439855258293771
ENST00000598466.4	0.82089918597412	0.433354102056526
ENST00000221975.5	0.818854847011997	0.506145574733404
ENST00000593863.4	0.819580038708031	0.507146445984781
ENST00000598261.1	0.795246816649074	0.454212794770461
ENST00000598399.1	0.791946646291597	0.450854006941171
ENST00000596171.1	0.497617017438797	0.270043005767135
ENST00000601028.1	0.549661391252592	0.627309167898117
ENST00000601078.4	0.457867023661746	0.561040111397924
ENST00000222008.9	0.506076151014032	0.558627587740786
ENST00000600292.4	0.501546492533519	0.55887966759947
ENST00000601891.4	0.580737914859431	0.647987808511814
ENST00000587376.4	0.306331805647809	0.432811111542729
ENST00000599748.4	0.344471275086236	0.233207492886374
ENST00000331825.9	0.4392008929461	0.3886731574124
ENST00000622577.2	0.439103637367015	0.397967064492686
ENST00000598044.1	1.93213641537807	1.62567745671876
ENST00000599181.1	1.94671168884641	1.60154300748664
ENST00000597378.1	2.09872074505576	1.7750963595075
ENST00000598915.4	2.00821709561663	1.66595930956391
ENST00000253719.5	1.98138079793312	1.63756944870144
ENST00000599233.1	1.96226947587476	1.60152025139097
ENST00000596653.1	1.95489495312189	1.60779120720582
ENST00000302907.7	0.591517156598637	0.375621873856169
ENST00000484121.4	0.572943889244866	0.364387626480918
ENST00000448962.4	0.65364270235374	0.424157967423431
ENST00000626547.1	0.577489402891932	0.372454502201231
ENST00000436445.4	0.571590512411216	0.380492117138937
ENST00000445961.4	0.581249369768674	0.365048260177932
ENST00000391752.4	0.585823620276874	0.369258608138718
ENST00000402367.4	0.557025834964497	0.335531899750237
ENST00000391751.6	0.645293322252309	0.423283773461974
ENST00000495002.4	0.592119684377364	0.372645732044061
ENST00000391753.5	0.593652144204979	0.381640926533035
ENST00000441429.1	0.567144209689681	0.346192825792518
ENST00000460761.1	0.676941541979148	0.347524852915413
ENST00000592754.4	0.753891841843344	0.393684400471417
ENST00000601521.4	0.681265534567263	0.336877322651857
ENST00000596314.4	0.691701243258747	0.343334287941136
ENST00000598098.4	0.716665419299374	0.347839970904711
ENST00000196551.6	0.685929587595541	0.338651686692648
ENST00000598495.4	0.686471551287544	0.338746904140119
ENST00000598807.1	0.682063646618599	0.318560877681252
ENST00000596046.1	0.683532640886981	0.33463333836893
ENST00000599232.1	0.708699744244944	0.364875390616948
ENST00000402394.4	0.499088840472535	0.252550829500386
ENST00000263863.7	0.455084073932375	0.308988205981942
ENST00000524600.4	0.44077625235536	0.295882075687207
ENST00000409696.6	0.384712305718905	0.25437616972013
ENST00000526018.1	0.436279383586959	0.29885633443968
ENST00000390237.2	0.871137729471877	0.594027799807757
ENST00000377423.5	0.845092255612599	0.556933852995987
ENST00000430694.3	0.871330971423741	0.593974311422708
ENST00000611170.1	0.845122597989547	0.556556898913391
ENST00000614656.1	0.870019043715169	0.594924546990193
ENST00000614252.2	0.871063200475818	0.594090005048292
ENST00000610638.2	0.869844604297801	0.592912271003634
ENST00000425361.4	0.588666248345267	0.31263193212014
ENST00000457492.4	0.585997061569283	0.31263193212014
ENST00000281871.9	0.591867343234848	0.243866978946489
ENST00000409255.1	0.663320914813303	0.239209910730052
ENST00000480182.1	0.574456687307927	0.297318627543361
ENST00000457215.4	0.362633688874849	0.226725191541907
ENST00000541852.4	0.438434814950203	0.353208945718173
ENST00000543957.4	0.451452312580794	0.363406405712183
ENST00000409704.5	0.389949666383385	0.241106992147185
ENST00000418408.2	0.448204363214043	0.368527534681108
ENST00000492029.1	0.446923443837357	0.345123825739774
ENST00000475693.1	0.33284807071799	0.311619739598559
ENST00000469018.4	0.639143538872219	0.442862034663787
ENST00000348547.5	0.745822009815588	0.542968412056529
ENST00000357394.7	0.745621563035169	0.542968412056529
ENST00000447986.4	0.787726671838816	0.618768835412269
ENST00000438317.4	0.786081255438087	0.540639423137063
ENST00000486268.4	0.909965793840534	0.543407984922282
ENST00000416206.4	0.759128342332266	0.549588981333862
ENST00000411577.4	0.809053709467182	0.432959407276106
ENST00000413587.4	0.786048265066092	0.585489070404739
ENST00000461043.5	0.858520750196714	0.716321094563242
ENST00000496172.4	0.776913070710919	0.716794579687855
ENST00000489071.4	0.670326086159575	0.716186536542726
ENST00000482338.4	0.679807172370877	0.566761422764016
ENST00000465298.1	0.868755466721747	0.558187233998933
ENST00000442139.4	0.644920155784686	0.33153386118011
ENST00000451605.1	0.659277774964002	0.369018375397863
ENST00000488384.1	0.55765376516776	0.247629712835471
ENST00000456102.4	1.10688952345326	0.816609871628655
ENST00000237530.9	0.795007930394192	0.560200121755478
ENST00000373622.8	0.794033263136332	0.561666040972544
ENST00000373632.7	1.03857161119323	0.74292055871965
ENST00000462163.1	1.00100941773785	0.708126869105017
ENST00000437329.4	0.722899417696252	0.536534120614311
ENST00000456400.1	0.698067831523881	0.463599176230845
ENST00000470352.1	0.604992372892217	0.432902876446339
ENST00000481196.4	0.826687808222786	0.736335458737587
ENST00000279036.9	1.03935236609915	0.835378389690945
ENST00000279035.12	1.02751234161735	0.894325150342711
ENST00000372689.8	1.12558307883304	0.899299890308038
ENST00000455050.2	1.03592943907664	0.886882454643055
ENST00000543458.5	1.02675661316758	0.840274270472672
ENST00000545755.2	0.807225212456178	0.812329737472896
ENST00000313949.10	0.866797857359449	0.603585849895424
ENST00000371098.5	0.578973919551487	0.200696708407059
ENST00000371075.6	0.867872710256522	0.602966743711441
ENST00000453292.4	0.781132408240103	0.244561201994125
ENST00000419558.4	0.735650552042962	0.479265093784523
ENST00000472183.4	0.810655113296397	0.548165191136494
ENST00000482112.4	0.790544165023475	0.540243302547662
ENST00000462499.4	0.702672897673397	0.354908387710906
ENST00000490374.4	0.734017318345108	0.459392061665586
ENST00000493744.4	0.576148880720895	0.200418351686813
ENST00000467227.4	0.733592937854052	0.476339911515105
ENST00000371100.7	0.866645988321319	0.603612322540059
ENST00000464624.5	0.870922577334552	0.607903763778113
ENST00000371102.7	0.862419134040477	0.59553460537878
ENST00000481768.4	0.576148880720895	0.200418351686813
ENST00000450130.4	0.715817643288167	0.437003957876992
ENST00000349036.6	0.764645063937351	0.509603062324335
ENST00000423897.4	0.576148880720895	0.200418351686813
ENST00000464960.4	0.578695562831241	0.200418351686813
ENST00000488546.4	0.842351047515818	0.583590614608297
ENST00000481039.4	0.826712373004612	0.559846248808828
ENST00000468895.4	0.842392878475451	0.58252050501526
ENST00000467321.4	0.852866604240823	0.601315730684163
ENST00000477931.4	0.866376208017991	0.603069273555519
ENST00000485673.4	0.678555032807769	0.408415089580233
ENST00000470512.4	0.828342367061734	0.557844178358608
ENST00000464788.4	0.818445414188874	0.556928048076784
ENST00000469431.4	0.734556111445724	0.461844918275021
ENST00000604005.4	0.809515581885014	0.546179596529686
ENST00000478585.4	0.741536239109144	0.478998017965989
ENST00000480975.4	0.860594659500404	0.595365422213692
ENST00000480232.4	0.819027826514509	0.570975888178065
ENST00000371095.6	0.868590463146043	0.60103250982953
ENST00000371085.6	0.866704175040535	0.60347404478261
ENST00000354359.10	0.865868983944413	0.601797093689192
ENST00000265620.10	0.8692532636086	0.602491758478064
ENST00000371081.4	0.648007632116219	0.302667967344772
ENST00000306090.11	0.904787067218296	0.652913369072965
ENST00000338783.6	0.665056214727165	0.293860803160639
ENST00000488652.4	0.811161781030215	0.565145774436459
ENST00000476935.4	0.816792305872055	0.544071428729233
ENST00000492907.4	0.819349853783575	0.544173892030983
ENST00000603546.1	0.762573928978101	0.507815740958496
ENST00000483387.1	0.666287080985281	0.31051575258221
ENST00000487862.4	0.844444026811378	0.581695821137147
ENST00000496934.4	0.816761451357113	0.580061735066916
ENST00000476196.4	0.84794282231368	0.601559691530631
ENST00000494081.4	0.847061497963017	0.591962192873013
ENST00000487981.4	0.821092726235847	0.596812006161981
ENST00000493958.4	0.891800123846443	0.639045772397485
ENST00000479025.1	0.878802953336125	0.630879427259177
ENST00000475610.1	0.828202610731694	0.647106912275212
ENST00000430357.3	1.47975807708355	1.0815298854966
ENST00000216124.8	0.761101376268339	0.472370674344795
ENST00000395621.6	0.758459812111224	0.476449188647806
ENST00000356098.8	0.692549715850218	0.392936206850391
ENST00000453344.5	0.559195089266487	0.273142501610412
ENST00000395619.3	0.710242293088785	0.402926661813928
ENST00000498023.1	0.440911833525689	0.207403247116995
ENST00000488350.5	0.695488958190047	0.589861300133995
ENST00000449682.2	0.657894023175007	0.504285854421558
ENST00000441637.2	0.815081476568771	0.31355618141296
ENST00000273814.6	0.333569652107119	0.219544059027418
ENST00000296325.8	1.01459764378926	0.860673439280941
ENST00000509198.1	1.05293131678494	0.660136891177931
ENST00000500728.2	0.823759774129343	0.638381226823034
ENST00000515119.4	1.08689693599338	0.782926548431833
ENST00000472903.4	1.43140814247823	0.479818655397393
ENST00000509221.1	1.61846241597448	0.674921914688988
ENST00000543780.4	0.563116398888414	0.334491124709509
ENST00000254801.7	0.56327152506264	0.334598900504129
ENST00000391614.6	0.496014172924632	0.327710383815867
ENST00000510614.4	0.501767826751877	0.332035709555526
ENST00000510437.4	0.509519603953285	0.337272358278289
ENST00000470866.1	0.494594829784605	0.329615118260065
ENST00000504202.1	0.582945215320155	0.370143138792028
ENST00000513012.1	0.671620431257037	0.465999234794836
ENST00000513345.4	0.696353024253687	0.569991861929836
ENST00000511475.4	0.678071905112638	0.520504435643502
ENST00000508488.1	0.661581595816785	0.440767939138702
ENST00000304043.8	0.696832881910359	0.565537159117155
ENST00000508495.4	0.69136042423023	0.54129770719274
ENST00000506908.1	0.669839213846429	0.462052050278173
ENST00000506207.1	0.621050911802358	0.530447762963495
ENST00000519690.1	0.423559190633505	0.302105038019309
ENST00000519855.1	0.469727866739401	0.359074372167686
ENST00000518139.4	0.445097859842329	0.342097404870221
ENST00000521466.4	0.456795800916154	0.349611597122551
ENST00000407193.4	0.456035381120189	0.35225058160496
ENST00000312037.5	0.455087798136442	0.350998785395501
ENST00000401695.6	0.437649227984278	0.331944735296014
ENST00000504071.1	0.694866090828693	0.635552826207029
ENST00000502721.4	0.743229541826686	0.825046905789472
ENST00000513877.1	0.597769535663323	0.62941831438947
ENST00000303127.10	0.633698167264839	0.504640861574854
ENST00000514458.4	0.561235795807247	0.46094564565174
ENST00000515209.4	0.62613809206994	0.560649378917508
ENST00000506310.1	0.497482265762559	0.362649872257763
ENST00000502560.4	0.629898453432094	0.648017977321875
ENST00000396634.4	0.371322553393672	0.251276312696191
ENST00000376806.8	0.370375612516809	0.249844910890697
ENST00000376809.8	0.371322553393672	0.250853296994322
ENST00000496081.4	0.363831924887321	0.245572280653525
ENST00000376802.2	0.395952793622693	0.277971761915596
ENST00000495183.4	0.352106051257809	0.237740645963138
ENST00000479320.4	0.363481006100161	0.204299097933698
ENST00000461903.1	0.362640697258954	0.202984433799219
ENST00000466892.4	0.341345816187673	0.474264934550796
ENST00000470363.4	0.32278440127291	0.323170648778672
ENST00000487245.4	0.346044826689337	0.293646140363219
ENST00000376237.7	0.351188555917576	0.305572242440507
ENST00000376228.8	0.349642660955683	0.304510265917847
ENST00000484378.1	0.320493013495514	0.200841218534425
ENST00000383329.6	0.348764996187805	0.303449070547537
ENST00000620806.3	0.38237501758196	0.262186011195473
ENST00000476085.1	1.18977099976725	1.03597929710557
ENST00000415669.2	1.52767676010394	1.37851162325373
ENST00000344700.6	0.355260830265578	0.261864094236363
ENST00000464218.4	0.35053125596025	0.257451960775148
ENST00000467531.4	0.353941019119431	0.261914695872458
ENST00000494077.4	0.346306134366466	0.254821237160542
ENST00000621356.2	0.346306134366466	0.25554858531857
ENST00000480942.1	0.352087982721061	0.256654355813054
ENST00000326199.11	0.350758638029513	0.258181147063549
ENST00000605528.1	0.314517157643038	0.206049997447098
ENST00000480623.4	0.443581651922555	0.322611998688218
ENST00000433205.1	0.462548909148872	0.226736641919344
ENST00000510083.1	0.763833840572019	0.337437862186888
ENST00000467705.5	0.79683851051572	0.337280422885058
ENST00000508775.4	0.718710625117674	0.312854811112396
ENST00000028008.8	0.729377808480129	0.327632525614592
ENST00000421787.4	0.652755651844128	0.224284709485962
ENST00000620173.3	0.72165059534392	0.33107023395222
ENST00000366855.9	0.709409479650545	0.290509340739302
ENST00000478180.5	0.76101261075841	0.305781811779952
ENST00000476238.5	0.762005249715847	0.313754163441662
ENST00000466883.4	0.946333786917788	0.594847929030454
ENST00000462371.1	0.792885636203305	0.549727750809363
ENST00000465785.4	1.24974480179237	0.776299063246032
ENST00000479038.1	1.0745160444544	0.736341484554422
ENST00000476486.4	1.25742828565799	0.944616727612974
ENST00000421103.4	1.12599860331271	0.873542301487964
ENST00000447929.4	1.0995422164004	0.854132766139455
ENST00000304895.7	1.10664405991759	0.862330504495701
ENST00000430730.4	1.08941176450089	0.836581112110759
ENST00000475316.4	1.52296047646805	1.14319731165841
ENST00000446111.1	1.32082538132084	1.04092902716498
ENST00000265758.5	0.60160653926893	0.458172399106765
ENST00000421304.4	0.467388342465641	0.494992803860242
ENST00000432522.4	0.515604103606256	0.335757170764114
ENST00000421744.4	0.527927068504074	0.3170773428009
ENST00000496153.4	0.583922437832341	0.534756381028456
ENST00000478670.4	0.414885830667865	0.429098903187922
ENST00000441822.4	0.44935757246272	0.458555962445496
ENST00000436944.4	0.602450551059376	0.390621857270046
ENST00000428163.4	0.587602986547955	0.488875733254853
ENST00000463307.4	0.57681738434129	0.422072669813379
ENST00000430270.4	0.597522086262851	0.470580282993881
ENST00000423497.4	0.599185536413095	0.440163891865444
ENST00000487006.2	0.554091843149484	0.531543314547789
ENST00000430446.2	0.692324651905193	0.388142992405968
ENST00000442099.1	0.746002442394578	0.45888513540871
ENST00000453316.1	0.683096261004435	0.461284517897155
ENST00000223127.6	0.216026861507987	0.262827478573536
ENST00000478082.4	0.220488710867709	0.334813855660156
ENST00000518466.4	0.903591128329666	0.677581452850049
ENST00000518113.1	0.458153897020138	0.502653241280838
ENST00000520609.4	0.529076829473874	0.459681414333686
ENST00000260118.6	0.710847055157832	0.539177881152086
ENST00000260113.5	0.347053253159956	0.30010952807835
ENST00000522899.1	0.891358739996176	0.569300099906019
ENST00000533120.1	1.00885479788614	0.34966149042682
ENST00000527677.1	0.361420521522381	0.388996431942009
ENST00000524719.1	0.291715528693898	0.298285599645183
ENST00000528920.4	0.2154922073626	0.250339332985427
ENST00000529064.4	0.214653935569475	0.228264796062234
ENST00000425753.5	0.214653935569475	0.228264796062234
ENST00000529864.1	0.712460630657558	0.678071905112638
ENST00000555247.4	0.454396577938398	0.38060400221497
ENST00000441545.5	0.529213623833602	0.470319934780033
ENST00000318041.12	0.592113659647738	0.501799796904442
ENST00000557298.4	0.858161885986174	0.825970600224951
ENST00000555981.4	0.684870915532609	0.624490864907794
ENST00000602473.4	0.277478142597116	0.212993723334198
ENST00000485665.1	0.250747517017968	0.221371061089665
ENST00000487431.1	0.67504078153705	0.498598865399687
ENST00000495728.1	0.654898125496683	0.433908819170832
ENST00000373570.7	0.665629914906475	0.48967967198242
ENST00000348462.4	0.671667774327575	0.493426690391648
ENST00000493018.4	0.659401151528279	0.498931752836835
ENST00000629845.1	0.61613910241265	0.50779790755103
ENST00000485732.4	0.790013458663178	0.331326792889612
ENST00000445819.4	0.718050733983097	0.25500650233208
ENST00000317446.5	0.702388779557356	0.21075871895089
ENST00000483783.1	0.272133643519299	0.257289293730353
ENST00000470766.4	0.304481052129366	0.350990756979762
ENST00000463619.1	0.371558110205283	0.380700890317819
ENST00000473532.4	0.391795344635028	0.357309071160221
ENST00000478597.4	0.362488458211826	0.418889824774451
ENST00000485456.4	0.379047464243825	0.352043504297797
ENST00000371579.5	0.378149442175227	0.31593318917587
ENST00000472306.4	0.393260106708519	0.366330396523107
ENST00000612369.3	1.43877507984943	0.826660063432676
ENST00000398729.1	1.32150456267563	0.715590989541129
ENST00000381089.6	1.27481939570392	0.690665456706654
ENST00000381032.4	1.12707140015964	0.679332451318555
ENST00000453306.4	1.23428690313539	0.832432022344045
ENST00000444481.2	1.37109289210866	0.845845109351718
ENST00000381029.4	1.12089943335221	0.679332451318555
ENST00000218388.7	1.55751550816664	1.27817646746713
ENST00000456754.5	1.57240505341879	1.28672745020481
ENST00000377017.4	1.6199468176324	1.37506816786152
ENST00000441738.1	1.59045274702808	1.17026932006946
ENST00000445623.1	1.63728224119322	1.26180434873413
ENST00000374968.7	0.863387362726725	0.301722937995986
ENST00000618646.3	0.92323495680932	0.401797847143264
ENST00000374965.4	0.84961371385099	0.28621490220077
ENST00000449097.1	0.901653947242372	0.246297165161946
ENST00000289619.8	1.00379764970974	0.588237632754017
ENST00000374955.6	0.996854339566146	0.581334736676838
ENST00000374952.1	0.999280864905751	0.582297045863993
ENST00000492695.1	0.772582400681386	0.47712623195637
ENST00000470671.1	0.766494577723403	0.527265169799737
ENST00000486733.1	0.796716494627748	0.573164187376537
ENST00000316084.9	0.792680762754702	0.567996197415768
ENST00000373626.3	0.815446478545162	0.563152460339674
ENST00000462038.1	1.46301413021013	0.843010656294646
ENST00000469541.4	1.3225579944942	0.89685258850002
ENST00000373298.5	1.23738294890846	0.834239106465683
ENST00000434584.2	1.24934167639802	0.861619376501326
ENST00000482194.1	1.37094128702045	1.01423149403034
ENST00000461357.1	1.42580923871424	1.13868224973516
ENST00000361298.7	0.206370445053551	0.311231990202088
ENST00000372634.1	0.261328083883391	0.347484727633105
ENST00000243213.1	0.774819009402213	0.355037607744624
ENST00000371936.4	0.774819009402213	0.358396619834538
ENST00000370467.6	1.67040538947803	1.38104494424714
ENST00000320857.6	1.79236891167527	1.3974238767021
ENST00000370087.4	1.79418007374971	1.39111010276989
ENST00000482902.4	1.72140108819477	1.36777243403932
ENST00000370086.6	1.79282690627861	1.39867562278322
ENST00000460616.4	1.71120905836049	1.33742939159955
ENST00000370085.3	1.8019068357527	1.38840003922173
ENST00000471724.4	1.67184671322236	1.46460935597681
ENST00000471880.4	1.78041718877476	1.41757869392671
ENST00000486204.4	1.86932866797592	1.45888106172683
ENST00000485612.4	1.85540372282295	1.4291063388415
ENST00000447375.1	1.88798733206887	1.28936439147438

## Sheet: polyA overlap
SDF4
PARK7
PLOD1
EMC1
PINK1-AS
DDOST
FUCA1
P3H1
ATP6V0B
TMEM59
PIGK
S100A4
PBXIP1
ADAM15
DPM3
KRTCAP2
RP11-201K10.3
GBA
PMF1-BGLAP
BGLAP
GLMP
APOA1BP
CREG1
QSOX1
LAMC1
CYB5R1
SRGN
PSAP
FAM213A
LIPA
NDUFB8
RP11-411B6.6
GSTO1
CHID1
CTSD
RP11-295K3.1
MRPL23
CD81
SMPD1
TPP1
NUCB2
CD59
EXT2
TMEM132A
TMEM258
GANAB
BSCL2
TMEM179B
FKBP2
PRDX5
RNASEH2C
CTSF
GSTP1
ALG8
PRCP
CD3E
SIAE
APLP2
GLB1L2
TAPBPL
FKBP11
TMBIM6
ZNF740
ITGB7
ITGA7
CD63
MYL6
CNPY2
RP11-977G19.10
LRP1
OS9
GNS
HSP90B1
ERP29
GTF3A
LAMP1
LRP10
NPC2
LGMN
IFI27L2
PLD4
SNURF
EMC7
EMC4
GOLGA8A
PDIA3
B2M
SNX22
PPIB
HEXA
RP11-106M3.2
TMED3
MFGE8
GNPTG
NTHL1
CARHSP1
CIITA
NOMO1
NOMO3
NOMO2
VKORC1
RP11-196G11.1
ITFG1
TMEM208
GLG1
CYBA
CDH15
PSMB6
RNASEK
RNASEK-C17orf49
CD68
UBB
NAGLU
G6PC3
GRN
SLC35B1
SCPEP1
ICAM2
TIMP2
KIAA1731NL
GAA
P4HB
SEC11C
BSG
JSRP1
OAZ1
MPND
MYDGF
NDUFA11
AC024592.12
GPR108
PET100
CD320
ICAM3
TMEM205
PRKCSH
CTD-2192J16.22
MAN2B1
DNASE2
CALR
TECR
NDUFB7
PIK3R2
IFI30
UBA52
NDUFA13
CTC-260F20.3
ATP13A1
FXYD5
TMEM147
IGFLR1
APLP1
YIF1B
EIF3K
PLD3
RABAC1
EMP3
NUCB1
FTL
NAPSA
EMC10
ETFB
PXDN
PDIA6
ATRAID
GALNT14
PCYOX1
IGKC
IGKJ1
IGKV3-7
IGKV1-8
IGKV3-11
IGKV3-15
IGKV3D-11
UGGT1
MZT2B
ITM2C
PPP1R7
DDRGK1
APMAP
ABHD12
ERGIC3
RPN2
PIGT
CTSA
PLTP
GNAS
CTSZ
CECR1
UFD1L
DERL3
GGT1
EMID1
TCN2
SELM
LGALS1
NAGA
ARSA
EMC3
GLB1
SLC26A6
GPX1
TEX264
ABHD14A
PDIA5
ITGB5
RPN1
ATP1B3
DNAJB11
MFSD10
LRPAP1
MAN2B2
IGJ
NUDT9
CLGN
AGA
HEXB
ERAP1
HINT1
P4HA2
SIL1
MZB1
GM2A
LMAN2
TMED9
HLA-A
HLA-E
HLA-C
HLA-B
NEU1
C4A
C4B
TJAP1
FUCA2
RNASET2
RP11-514O12.4
CPVL
SUMF2
GUSB
WBSCR22
PLOD3
CTSB
CLU
GGH
LY6E
GPAA1
GOLM1
ANKRD19P
CERCAM
EDF1
MAN1B1
DPP7
MRPL41
PRDX4
ATP6AP2
NDUFB11
TIMP1
SLC38A5
PAGE5
GLA
PLAC1
BCAP31
SSR4
ATP6AP1
FUNDC2
