# Supplementary material for: The non-canonical poly(A) polymerase FAM46C acts as an onco-suppressor in multiple myeloma
Source: Nat Commun. 2017 Sep 20;8:619. doi: 10.1038/s41467-017-00578-5 (PMC5606997; doi:10.1038/s41467-017-00578-5)
Supplement: Supplementary file 5 — Supplementary Data 3 [file 41467_2017_578_MOESM5_ESM.xlsx]

## Sheet: proteinGroups
Majority protein IDs	Protein names	Gene names	Fasta headers	Mol. weight [kDa]	Sequence length	Intensity FAM46CmutFLAG_HEK293_rep1	Intensity FAM46CwtFLAG_HEK293_rep1	Intensity SKMM1_non_transduced_rep3	Intensity FAM46CwtGFP_SKMM1_rep1	LFQ intensity HEK293_rep1 305211207mro_0	LFQ intensity FAM46CWTGFP_HEK293_rep1 305291230mro_fam_Cwt	LFQ intensity FAM46CmutGFP_HEK293 305291233mro_fam_Cmut	LFQ intensity HEK293_rep3 306081439mro_puste1	LFQ intensity FAM46CWTGFP_HEK293_rep2 306081443mro_FAM46_C	LFQ intensity FAM46CmutGFP_SKMM1_rep2 306251623mro_1skmm1kon_old	LFQ intensity FAM46CmutGFP_SKMM1_rep1 306251624mro_3skmmFAM46mut_old	LFQ intensity SKMM1_non_transduced_rep2 306251625mro_4skmm1kon_new	LFQ intensity FAM46CmutGFP_SKMM1_rep2 306251626mro_6skmmFAM46mut_new	LFQ intensity H929_rep1 306251627mro_7H929_kon	LFQ intensity FAM46CmutGFP_H929_rep1 306251628mro_9H929_FAM46mut	LFQ intensity HEK293_rep6 412193286mro_kontrola1	LFQ intensity FAM46CwtGFP_HEK293_rep1 412193290mro_FamC
Q6PIF6	Unconventional myosin-VIIb	MYO7B	sp|Q6PIF6|MYO7B_HUMAN Unconventional myosin-VIIb OS=Homo sapiens GN=MYO7B PE=1 SV=2	241.6	2116	0	0	0	0	1	1	1	1	1	1	1	1	1	1	372460000	1	1
P04264	Keratin, type II cytoskeletal 1	KRT1	sp|P04264|K2C1_HUMAN Keratin, type II cytoskeletal 1 OS=Homo sapiens GN=KRT1 PE=1 SV=6;	66.038	644	333780000	199970000	82631000	339040000	89549000	110810000	153250000	148310000	139910000	104990000	233260000	168610000	199390000	92832000	73382000	255370000	342750000
B5MCW2	60S ribosomal protein L3	RPL3	tr|B5MCW2|B5MCW2_HUMAN 60S ribosomal protein L3 (Fragment) OS=Homo sapiens GN=RPL3 PE=1 SV=1;tr|G5E9G0|G5E9G0_HUMAN 60S ribosomal protein L3 OS=Homo sapiens GN=RPL3 PE=1 SV=1;sp|P39023|RL3_HUMAN 60S ribosomal protein L3 OS=Homo sapiens GN=RPL3 PE=1 SV=2;tr	31.243	272	0	0	0	0	1	3289900	1519800	1	1	1	1	1	1	1	1	1	1
B0QY08	Glycosyltransferase-like protein LARGE1;Xylosyltransferase LARGE;Beta-1,3-glucuronyltransferase LARGE	LARGE	tr|B0QY08|B0QY08_HUMAN Glycosyltransferase-like protein LARGE1 (Fragment) OS=Homo sapiens GN=LARGE PE=4 SV=1;sp|O95461|LARGE_HUMAN Glycosyltransferase-like protein LARGE1 OS=Homo sapiens GN=LARGE PE=1 SV=1	21.989	187	0	0	0	0	1	1	1	1	1	1	1	1	1	1	52250000	1	1
Q5VWP2	Protein FAM46C	FAM46C	sp|Q5VWP2|FA46C_HUMAN Protein FAM46C OS=Homo sapiens GN=FAM46C PE=1 SV=1	44.944	391	1289200000	1603300000	0	8263700	1	411620000	313470000	1	322390000	1	49098000	1	35702000	1	53207000	1	128420000
Q9Y2Z0	Suppressor of G2 allele of SKP1 homolog	SUGT1	sp|Q9Y2Z0|SGT1_HUMAN Protein SGT1 homolog OS=Homo sapiens GN=SUGT1 PE=1 SV=3	41.024	365	0	0	0	0	1	1	1	1	1	1	1	1	1	1	1	1	1
C9JH18	PERQ amino acid-rich with GYF domain-containing protein 2	GIGYF2	tr|C9JH18|C9JH18_HUMAN PERQ amino acid-rich with GYF domain-containing protein 2 (Fragment) OS=Homo sapiens GN=GIGYF2 PE=1 SV=1;tr|I1E4Y6|I1E4Y6_HUMAN PERQ amino acid-rich with GYF domain-containing protein 2 OS=Homo sapiens GN=GIGYF2 PE=1 SV=1;sp|Q6Y7W6|P	16.78	149	0	0	0	0	1	1	1	1	1	1	1	1	1	1	35604000	1	1
P11142	Heat shock cognate 71 kDa protein	HSPA8	sp|P11142|HSP7C_HUMAN Heat shock cognate 71 kDa protein OS=Homo sapiens GN=HSPA8 PE=1 SV=1;tr|E9PKE3|E9PKE3_HUMAN Heat shock cognate 71 kDa protein OS=Homo sapiens GN=HSPA8 PE=1 SV=1;tr|E9PNE6|E9PNE6_HUMAN Heat shock cognate 71 kDa protein OS=Homo sapiens	70.897	646	0	0	0	0	748870	51109000	55643000	845620	1082600	1094200	24950000	378190	7278700	1105500	26761000	760850	5778700
P35908	Keratin, type II cytoskeletal 2 epidermal	KRT2	sp|P35908|K22E_HUMAN Keratin, type II cytoskeletal 2 epidermal OS=Homo sapiens GN=KRT2 PE=1 SV=2;	65.432	639	0	0	0	0	20762000	30889000	43556000	36449000	36142000	37047000	58705000	127460000	59500000	24564000	21345000	40235000	64559000
A0A0A0MTF4	Homeobox protein Hox-D8	HOXD8	tr|A0A0A0MTF4|A0A0A0MTF4_HUMAN Homeobox protein Hox-D8 OS=Homo sapiens GN=HOXD8 PE=1 SV=1;sp|P13378|HXD8_HUMAN Homeobox protein Hox-D8 OS=Homo sapiens GN=HOXD8 PE=2 SV=2	21.6	186	0	0	0	0	1	1	1	1	1	1	1	1	1	1	16531000	1	1
Q9P287	BRCA2 and CDKN1A-interacting protein	BCCIP	sp|Q9P287|BCCIP_HUMAN BRCA2 and CDKN1A-interacting protein OS=Homo sapiens GN=BCCIP PE=1 SV=1	35.979	314	0	0	0	0	1	7451600	9469800	1	20708000	1	2884500	1	1602100	1	10242000	1	1
P35527	Keratin, type I cytoskeletal 9	KRT9	sp|P35527|K1C9_HUMAN Keratin, type I cytoskeletal 9 OS=Homo sapiens GN=KRT9 PE=1 SV=3;;tr|K7EQQ3|K7EQQ3_HUMAN Keratin, type I cytoskeletal 9 OS=Homo sapiens GN=KRT9 PE=1 SV=1	62.064	623	0	0	0	0	29782000	44513000	59477000	119870000	69243000	42338000	92234000	6244400	82053000	24566000	17189000	65809000	110070000
F8VSH4	NUAK family SNF1-like kinase 1	NUAK1	tr|F8VSH4|F8VSH4_HUMAN NUAK family SNF1-like kinase 1 (Fragment) OS=Homo sapiens GN=NUAK1 PE=1 SV=1;sp|O60285|NUAK1_HUMAN NUAK family SNF1-like kinase 1 OS=Homo sapiens GN=NUAK1 PE=1 SV=1	17.596	152	0	0	0	0	1	1	1	1	1	1	1	1	1	1	11009000	1	1
B8ZZN6	Small ubiquitin-related modifier 1	SUMO1	tr|B8ZZN6|B8ZZN6_HUMAN Small ubiquitin-related modifier 1 OS=Homo sapiens GN=SUMO1 PE=1 SV=1;sp|P63165|SUMO1_HUMAN Small ubiquitin-related modifier 1 OS=Homo sapiens GN=SUMO1 PE=1 SV=1;tr|B8ZZJ0|B8ZZJ0_HUMAN Small ubiquitin-related modifier 1 OS=Homo sapie	16.645	146	0	0	0	0	1	1	1	1	1	5665700	2731900	2720500	1	1	6397600	1	1
F8W8Y4		PANX2	tr|F8W8Y4|F8W8Y4_HUMAN Pannexin-2 (Fragment) OS=Homo sapiens GN=PANX2 PE=4 SV=1	8.3649	77	5804500	0	7818400	3696700	1	1	1	1	1	1	1	1	1	1	6995700	1	1
F5H5D3	Tubulin alpha-1C chain	TUBA1C	tr|F5H5D3|F5H5D3_HUMAN Tubulin alpha-1C chain OS=Homo sapiens GN=TUBA1C PE=1 SV=1;sp|Q9BQE3|TBA1C_HUMAN Tubulin alpha-1C chain OS=Homo sapiens GN=TUBA1C PE=1 SV=1	57.73	519	0	0	0	0	1	196050000	142430000	1	10707000	1	3889500	1	1436500	1	4021000	1	2539000
Q5T2N8	ATPase family AAA domain-containing protein 3C	ATAD3C	sp|Q5T2N8|ATD3C_HUMAN ATPase family AAA domain-containing protein 3C OS=Homo sapiens GN=ATAD3C PE=2 SV=2	46.379	411	0	0	0	0	1	1	1	1	1	1	1	1	1	1	3009500	1	1
M0QZK8	Gamma-glutamylcyclotransferase	GGCT	tr|M0QZK8|M0QZK8_HUMAN Uncharacterized protein OS=Homo sapiens PE=4 SV=1;sp|O75223|GGCT_HUMAN Gamma-glutamylcyclotransferase OS=Homo sapiens GN=GGCT PE=1 SV=1	11.578	103	0	0	0	0	1	1	1	1	3254700	1	1	1	1	1	1	1	1
P07900	Heat shock protein HSP 90-alpha	HSP90AA1	sp|P07900|HS90A_HUMAN Heat shock protein HSP 90-alpha OS=Homo sapiens GN=HSP90AA1 PE=1 SV=5	84.659	732	0	0	0	0	1	14432000	11710000	1	1	1376300	1521400	1894200	1063700	1	1076800	1	17738000
E9PCY7	Heterogeneous nuclear ribonucleoprotein H;Heterogeneous nuclear ribonucleoprotein H, N-terminally processed;Heterogeneous nuclear ribonucleoprotein H2	HNRNPH1;HNRNPH2	tr|E9PCY7|E9PCY7_HUMAN Heterogeneous nuclear ribonucleoprotein H OS=Homo sapiens GN=HNRNPH1 PE=1 SV=1;tr|G8JLB6|G8JLB6_HUMAN Heterogeneous nuclear ribonucleoprotein H OS=Homo sapiens GN=HNRNPH1 PE=1 SV=1;sp|P31943|HNRH1_HUMAN Heterogeneous nuclear ribonucl	47.087	429	0	0	0	0	1	11163000	7021200	1	1	1	1	1	416230	1136000	1116500	1	1
H0Y835	Rho GTPase-activating protein 26;Rho GTPase-activating protein 10	ARHGAP26;ARHGAP10	tr|H0Y835|H0Y835_HUMAN Rho GTPase-activating protein 26 (Fragment) OS=Homo sapiens GN=ARHGAP26 PE=1 SV=1;tr|H0Y4P9|H0Y4P9_HUMAN Rho GTPase-activating protein 26 (Fragment) OS=Homo sapiens GN=ARHGAP26 PE=1 SV=1;sp|Q9UNA1|RHG26_HUMAN Rho GTPase-activating pr	32.832	294	0	0	0	0	1	1	1	1	1	1	1	1	1	2750600	1	1	1
B1AN99	Trypsin-3	PRSS3	tr|B1AN99|B1AN99_HUMAN Trypsin-3 (Fragment) OS=Homo sapiens GN=PRSS3 PE=1 SV=6;sp|P35030|TRY3_HUMAN Trypsin-3 OS=Homo sapiens GN=PRSS3 PE=1 SV=2	19.288	177	0	0	0	0	1	1	1	1	1	1	1	1	1	1	1319500	1	1
P08670	Vimentin	VIM	sp|P08670|VIME_HUMAN Vimentin OS=Homo sapiens GN=VIM PE=1 SV=4;tr|B0YJC4|B0YJC4_HUMAN Vimentin OS=Homo sapiens GN=VIM PE=1 SV=1	53.651	466	0	0	0	0	1	2355300	2108100	1	1	1	1	1	1	2164300	1041000	1	1
P10809	60 kDa heat shock protein, mitochondrial	HSPD1	sp|P10809|CH60_HUMAN 60 kDa heat shock protein, mitochondrial OS=Homo sapiens GN=HSPD1 PE=1 SV=2;tr|C9JL19|C9JL19_HUMAN 60 kDa heat shock protein, mitochondrial (Fragment) OS=Homo sapiens GN=HSPD1 PE=1 SV=1;tr|C9JCQ4|C9JCQ4_HUMAN 60 kDa heat shock protein,	61.054	573	0	0	0	0	1	1	1	1	1	1	1	1	1	1	1	1	1
Q5JP53	Tubulin beta chain	TUBB	tr|Q5JP53|Q5JP53_HUMAN Tubulin beta chain OS=Homo sapiens GN=TUBB PE=1 SV=1;sp|P07437|TBB5_HUMAN Tubulin beta chain OS=Homo sapiens GN=TUBB PE=1 SV=2;tr|Q5ST81|Q5ST81_HUMAN Tubulin beta chain OS=Homo sapiens GN=TUBB PE=1 SV=1	47.766	426	0	0	0	0	1	83257000	43597000	1	4124600	1	1489200	1	454820	1	1018300	1	1
P06702	Protein S100-A9	S100A9	sp|P06702|S10A9_HUMAN Protein S100-A9 OS=Homo sapiens GN=S100A9 PE=1 SV=1	13.242	114	0	0	0	0	1	1	1	777070	1389700	1	1	1	807850	1	1	1	1
O75081	Protein CBFA2T3	CBFA2T3	sp|O75081|MTG16_HUMAN Protein CBFA2T3 OS=Homo sapiens GN=CBFA2T3 PE=1 SV=2	71.191	653	0	0	0	0	1	1	1	1	1	1	1	1	1	1	617550	1	1
A0A0G2JIW1	Heat shock 70 kDa protein 1B;Heat shock 70 kDa protein 1A	HSPA1B;HSPA1A	tr|A0A0G2JIW1|A0A0G2JIW1_HUMAN Heat shock 70 kDa protein 1B OS=Homo sapiens GN=HSPA1B PE=1 SV=1;sp|P0DMV9|HS71B_HUMAN Heat shock 70 kDa protein 1B OS=Homo sapiens GN=HSPA1B PE=1 SV=1;sp|P0DMV8|HS71A_HUMAN Heat shock 70 kDa protein 1A OS=Homo sapiens GN=HSP	70.108	642	0	0	0	0	1	18473000	22018000	1	1582300	1	1353000	1	1	1	1	1	22628000
P05109	Protein S100-A8;Protein S100-A8, N-terminally processed	S100A8	sp|P05109|S10A8_HUMAN Protein S100-A8 OS=Homo sapiens GN=S100A8 PE=1 SV=1	10.834	93	0	0	0	0	1	1	1	1	1	1	1	1	1	1	363040	1	1
F8VVM2	Phosphate carrier protein, mitochondrial	SLC25A3	tr|F8VVM2|F8VVM2_HUMAN Phosphate carrier protein, mitochondrial OS=Homo sapiens GN=SLC25A3 PE=1 SV=1;sp|Q00325|MPCP_HUMAN Phosphate carrier protein, mitochondrial OS=Homo sapiens GN=SLC25A3 PE=1 SV=2;tr|F8VZL5|F8VZL5_HUMAN Phosphate carrier protein, mitoch	36.161	324	0	0	0	0	1	13048000	6428200	1	1	1	1	1	1	1	1	1	1
P63261	Actin, cytoplasmic 2;Actin, cytoplasmic 2, N-terminally processed;Actin, cytoplasmic 1;Actin, cytoplasmic 1, N-terminally processed;POTE ankyrin domain family member E;POTE ankyrin domain family member F	ACTG1;ACTB;POTEE;POTEF	sp|P63261|ACTG_HUMAN Actin, cytoplasmic 2 OS=Homo sapiens GN=ACTG1 PE=1 SV=1;sp|P60709|ACTB_HUMAN Actin, cytoplasmic 1 OS=Homo sapiens GN=ACTB PE=1 SV=1;tr|I3L3I0|I3L3I0_HUMAN Actin, cytoplasmic 2 (Fragment) OS=Homo sapiens GN=ACTG1 PE=1 SV=1;tr|I3L1U9|I3L	41.792	375	0	0	0	0	18603000	11453000	7176800	1	1	1066300	1	1767000	1	1	1	4465300	7093800
P67809	Nuclease-sensitive element-binding protein 1	YBX1	sp|P67809|YBOX1_HUMAN Nuclease-sensitive element-binding protein 1 OS=Homo sapiens GN=YBX1 PE=1 SV=3;tr|H0Y449|H0Y449_HUMAN Nuclease-sensitive element-binding protein 1 (Fragment) OS=Homo sapiens GN=YBX1 PE=1 SV=1;tr|A0A087X1S2|A0A087X1S2_HUMAN Nuclease-se	35.924	324	0	0	0	0	1	1	1	1	1	1	1	1	1	1140900	1	1	1
Q9UQG0	Endogenous retrovirus group K member 11 Pol protein;Reverse transcriptase;Ribonuclease H;Integrase;Endogenous retrovirus group K member 10 Pol protein;Reverse transcriptase;Ribonuclease H;Integrase;Endogenous retrovirus group K member 7 Pol protein;Reverse transcriptase;Ribonuclease H;Integrase;Endogenous retrovirus group K member 5 Env polyprotein;Truncated surface protein;Endogenous retrovirus …	ERVK-11;ERVK-10;ERVK-7;ERVK-5;ERVK-18;ERVK-24;ERVK-25;ERVK-9;HERVK_113;ERVK-8;ERVK-6;ERVK-19	sp|Q9UQG0|POK11_HUMAN Endogenous retrovirus group K member 11 Pol protein OS=Homo sapiens GN=ERVK-11 PE=2 SV=2;sp|P10266|POK10_HUMAN Endogenous retrovirus group K member 10 Pol protein OS=Homo sapiens GN=ERVK-10 PE=3 SV=2;sp|P63135|POK7_HUMAN Endogenous re	109.66	969	0	0	0	0	1	1	1	1	1	1	1	1	1	1	1	1	1
M0QZN2	40S ribosomal protein S5;40S ribosomal protein S5, N-terminally processed	RPS5	tr|M0QZN2|M0QZN2_HUMAN 40S ribosomal protein S5 OS=Homo sapiens GN=RPS5 PE=1 SV=1;tr|M0R0F0|M0R0F0_HUMAN 40S ribosomal protein S5 (Fragment) OS=Homo sapiens GN=RPS5 PE=1 SV=1;tr|M0R0R2|M0R0R2_HUMAN 40S ribosomal protein S5 OS=Homo sapiens GN=RPS5 PE=1 SV=1	14.763	134	0	0	0	0	1	5235800	3688700	1	1	1	1	1	1	1	1	1	1
A0A0A0MTQ6	Ig kappa chain V-II region TEW;Ig kappa chain V-II region Cum;Ig kappa chain V-II region GM607;Ig kappa chain V-II region RPMI 6410	IGKV2D-28;IGKV2D-29;IGKV2-40;IGKV2D-40;IGKV2D-26;IGKV2D-30;IGKV2-30	tr|A0A0A0MTQ6|A0A0A0MTQ6_HUMAN Protein IGKV2D-28 OS=Homo sapiens GN=IGKV2D-28 PE=1 SV=1;tr|A0A087X0P6|A0A087X0P6_HUMAN Protein IGKV2D-29 OS=Homo sapiens GN=IGKV2D-29 PE=1 SV=1;tr|A0A087X0Q4|A0A087X0Q4_HUMAN Protein IGKV2-40 OS=Homo sapiens GN=IGKV2-40 PE=1	11.043	102	0	0	0	0	1	1	74353000	1	1	1	1	1	1	1	1	1	1
Q8WVJ2	NudC domain-containing protein 2	NUDCD2	sp|Q8WVJ2|NUDC2_HUMAN NudC domain-containing protein 2 OS=Homo sapiens GN=NUDCD2 PE=1 SV=1	17.676	157	0	0	0	0	1	1	1	1	1	1	1	1	46612000	1	1	1	1
H0Y8D1	Putative trypsin-6;Trypsin-2;Trypsin-1;Alpha-trypsin chain 1;Alpha-trypsin chain 2	PRSS1;TRY8;PRSS3P2;PRSS2	tr|H0Y8D1|H0Y8D1_HUMAN Trypsin-1 (Fragment) OS=Homo sapiens GN=PRSS1 PE=1 SV=1;tr|A6XMV8|A6XMV8_HUMAN Protease serine 2 preproprotein OS=Homo sapiens GN=PRSS2 PE=1 SV=1;tr|Q5NV56|Q5NV56_HUMAN Anionic trypsinogen OS=Homo sapiens GN=TRY8 PE=1 SV=1;;tr|A0A0J9	15.421	142	0	0	0	0	1	1	1	1	1	1	1	151490000	1	1	1	1	1
Q9HCJ5	Zinc finger SWIM domain-containing protein 6	ZSWIM6	sp|Q9HCJ5|ZSWM6_HUMAN Zinc finger SWIM domain-containing protein 6 OS=Homo sapiens GN=ZSWIM6 PE=1 SV=2	133.47	1215	0	0	0	0	1	1	1	1	1	1	1	1	1	1	1	1	1
O14744	Protein arginine N-methyltransferase 5;Protein arginine N-methyltransferase 5, N-terminally processed	PRMT5	sp|O14744|ANM5_HUMAN Protein arginine N-methyltransferase 5 OS=Homo sapiens GN=PRMT5 PE=1 SV=4	72.683	637	0	0	0	0	1	17613000	33433000	1	1	1	1	1	1	1	1	1	1
E7EX17	Eukaryotic translation initiation factor 4B	EIF4B	tr|E7EX17|E7EX17_HUMAN Eukaryotic translation initiation factor 4B OS=Homo sapiens GN=EIF4B PE=1 SV=1;sp|P23588|IF4B_HUMAN Eukaryotic translation initiation factor 4B OS=Homo sapiens GN=EIF4B PE=1 SV=2;tr|F8VP89|F8VP89_HUMAN Eukaryotic translation initiati	69.697	616	0	0	0	0	1	9188600	22833000	1	1	1	1	1	2344700	1	1	1	1
A0A0A0MR66	RNA-binding protein 10	RBM10	tr|A0A0A0MR66|A0A0A0MR66_HUMAN RNA binding motif protein 10, isoform CRA_d OS=Homo sapiens GN=RBM10 PE=1 SV=1;sp|P98175|RBM10_HUMAN RNA-binding protein 10 OS=Homo sapiens GN=RBM10 PE=1 SV=3	110.36	995	0	0	0	0	1	21895000	27779000	1	1	1	1	1	1	1	1	1	1
P62805	Histone H4	HIST1H4A	sp|P62805|H4_HUMAN Histone H4 OS=Homo sapiens GN=HIST1H4A PE=1 SV=2	11.367	103	17226000	52986000	0	0	1	18316000	10682000	1	1	1	1	1	1	1	1	9234800	9764900
P05141	ADP/ATP translocase 2;ADP/ATP translocase 2, N-terminally processed	SLC25A5	sp|P05141|ADT2_HUMAN ADP/ATP translocase 2 OS=Homo sapiens GN=SLC25A5 PE=1 SV=7	32.852	298	81977000	143790000	0	0	1	53299000	34507000	1	841170	1	720350	1	1	1	1	1	1
Q9BQA1	Methylosome protein 50	WDR77	sp|Q9BQA1|MEP50_HUMAN Methylosome protein 50 OS=Homo sapiens GN=WDR77 PE=1 SV=1	36.724	342	0	0	0	0	1	7051600	16653000	1	1	1	1	1	1	1	1	1	1
Q9Y462	Zinc finger protein 711	ZNF711	sp|Q9Y462|ZN711_HUMAN Zinc finger protein 711 OS=Homo sapiens GN=ZNF711 PE=1 SV=2	86.244	761	0	0	0	0	1	1	1	1	1	1	1	1	1	1	1	1	1
Q99878	Histone H2A type 1-J;Histone H2A type 1-H;Histone H2A.J;Histone H2A type 2-C;Histone H2A type 1-C;Histone H2A type 3;Histone H2A type 2-A;Histone H2A type 1-D;Histone H2A type 1;Histone H2A type 1-B/E;Histone H2A;Histone H2A.V;Histone H2A.Z	HIST1H2AJ;HIST1H2AH;H2AFJ;HIST2H2AC;HIST1H2AC;HIST3H2A;HIST2H2AA3;HIST1H2AD;HIST1H2AG;HIST1H2AB;H2AFV;H2AFZ	sp|Q99878|H2A1J_HUMAN Histone H2A type 1-J OS=Homo sapiens GN=HIST1H2AJ PE=1 SV=3;sp|Q96KK5|H2A1H_HUMAN Histone H2A type 1-H OS=Homo sapiens GN=HIST1H2AH PE=1 SV=3;sp|Q9BTM1|H2AJ_HUMAN Histone H2A.J OS=Homo sapiens GN=H2AFJ PE=1 SV=1;sp|Q16777|H2A2C_HUMAN	13.936	128	0	0	0	0	1	9699000	3942600	1	1	1	1	1	1	1	1	1	1061800
B2R4S9	Histone H2B;Histone H2B type 1-L;Histone H2B type 1-M;Histone H2B type 1-N;Histone H2B type 1-H;Histone H2B type 2-F;Histone H2B type 2-E;Histone H2B type 1-C/E/F/G/I;Histone H2B type 1-D;Histone H2B type 1-B;Histone H2B type 1-O;Histone H2B type 3-B;Histone H2B type F-S;Histone H2B type 1-J;Histone H2B type 1-K;Histone H2B type 1-A	HIST1H2BI;HIST1H2BN;HIST1H2BL;HIST1H2BM;HIST1H2BH;HIST2H2BF;HIST2H2BE;HIST1H2BC;HIST1H2BD;HIST1H2BB;HIST1H2BO;HIST3H2BB;H2BFS;HIST1H2BJ;HIST1H2BK;HIST1H2BA	tr|B2R4S9|B2R4S9_HUMAN Histone H2B OS=Homo sapiens GN=HIST1H2BE PE=2 SV=1;tr|U3KQK0|U3KQK0_HUMAN Histone H2B OS=Homo sapiens GN=HIST1H2BN PE=1 SV=1;sp|Q99880|H2B1L_HUMAN Histone H2B type 1-L OS=Homo sapiens GN=HIST1H2BL PE=1 SV=3;sp|Q99879|H2B1M_HUMAN Hist	13.906	126	0	0	0	0	1	3866300	2248400	1	1	1	1	1	1	1	1	2564900	1738900
P22626	Heterogeneous nuclear ribonucleoproteins A2/B1	HNRNPA2B1	sp|P22626|ROA2_HUMAN Heterogeneous nuclear ribonucleoproteins A2/B1 OS=Homo sapiens GN=HNRNPA2B1 PE=1 SV=2;tr|A0A087WUI2|A0A087WUI2_HUMAN Heterogeneous nuclear ribonucleoproteins A2/B1 OS=Homo sapiens GN=HNRNPA2B1 PE=1 SV=1	37.429	353	721080	4179000	0	0	1	2093800	317410	1	1	1783500	1	352210	756120	1612500	1	1	2435800
P62241	40S ribosomal protein S8	RPS8	sp|P62241|RS8_HUMAN 40S ribosomal protein S8 OS=Homo sapiens GN=RPS8 PE=1 SV=2;tr|Q5JR95|Q5JR95_HUMAN 40S ribosomal protein S8 OS=Homo sapiens GN=RPS8 PE=1 SV=1	24.205	208	0	0	0	0	1	17192000	7329100	1	1	1	1	1	1	1	1	1	1
P68363	Tubulin alpha-1B chain;Tubulin alpha-4A chain	TUBA1B;TUBA4A	sp|P68363|TBA1B_HUMAN Tubulin alpha-1B chain OS=Homo sapiens GN=TUBA1B PE=1 SV=1;tr|F8VVB9|F8VVB9_HUMAN Tubulin alpha-1B chain (Fragment) OS=Homo sapiens GN=TUBA1B PE=1 SV=6;sp|P68366|TBA4A_HUMAN Tubulin alpha-4A chain OS=Homo sapiens GN=TUBA4A PE=1 SV=1	50.151	451	0	0	0	0	1	1	1	1	2125500	1	1	1	1	1	1	1	1
A0A0D9SFE1	Mitochondrial glutamate carrier 1	SLC25A22	tr|A0A0D9SFE1|A0A0D9SFE1_HUMAN Mitochondrial glutamate carrier 1 (Fragment) OS=Homo sapiens GN=SLC25A22 PE=1 SV=1;tr|E9PJH7|E9PJH7_HUMAN Mitochondrial glutamate carrier 1 (Fragment) OS=Homo sapiens GN=SLC25A22 PE=1 SV=5;sp|Q9H936|GHC1_HUMAN Mitochondrial g	26.214	247	0	0	0	0	1	1	1	1	1	1	1	1	1	1	1	1	1
K7EMV3	Histone H3;Histone H3.3C;Histone H3.2;Histone H3.1t;Histone H3.3;Histone H3.1	H3F3B;H3F3A;HIST2H3PS2;H3F3C;HIST2H3A;HIST3H3;HIST1H3A	tr|K7EMV3|K7EMV3_HUMAN Histone H3 OS=Homo sapiens GN=H3F3B PE=1 SV=1;tr|K7EP01|K7EP01_HUMAN Histone H3.3 OS=Homo sapiens GN=H3F3B PE=1 SV=1;tr|B4DEB1|B4DEB1_HUMAN Histone H3 OS=Homo sapiens GN=H3F3A PE=1 SV=1;tr|K7EK07|K7EK07_HUMAN Histone H3 (Fragment) OS	10.334	92	0	0	0	0	1	10315000	5107600	1	1	1	1	1	1	1	1	1	1
P68371	Tubulin beta-4B chain;Tubulin beta-4A chain	TUBB4B;TUBB4A	sp|P68371|TBB4B_HUMAN Tubulin beta-4B chain OS=Homo sapiens GN=TUBB4B PE=1 SV=1;sp|P04350|TBB4A_HUMAN Tubulin beta-4A chain OS=Homo sapiens GN=TUBB4A PE=1 SV=2	49.83	445	0	0	0	0	1	16035000	10449000	1	1082900	1	1	1	1	1	1	1	1
Q00839	Heterogeneous nuclear ribonucleoprotein U	HNRNPU	sp|Q00839|HNRPU_HUMAN Heterogeneous nuclear ribonucleoprotein U OS=Homo sapiens GN=HNRNPU PE=1 SV=6	90.583	825	7544300	21176000	0	0	1	8973400	3726800	1	1	1	1	1	1	1	1	1	1
P78527	DNA-dependent protein kinase catalytic subunit	PRKDC	sp|P78527|PRKDC_HUMAN DNA-dependent protein kinase catalytic subunit OS=Homo sapiens GN=PRKDC PE=1 SV=3	469.08	4128	0	0	0	0	1	16932000	8563100	1	1	1	1	1	1	1	1	1	1
Q8N163	Cell cycle and apoptosis regulator protein 2	CCAR2	sp|Q8N163|CCAR2_HUMAN Cell cycle and apoptosis regulator protein 2 OS=Homo sapiens GN=CCAR2 PE=1 SV=2;tr|H0YB24|H0YB24_HUMAN Cell cycle and apoptosis regulator protein 2 (Fragment) OS=Homo sapiens GN=CCAR2 PE=1 SV=1;tr|G3V119|G3V119_HUMAN Cell cycle and ap	102.9	923	0	0	0	0	1	19794000	4066100	1	1	1	1	1	1	1	1	1	1
A0A075B6F5	Unconventional myosin-XVIIIb	MYO18B	tr|A0A075B6F5|A0A075B6F5_HUMAN Unconventional myosin-XVIIIb OS=Homo sapiens GN=MYO18B PE=1 SV=1;tr|F5GXR6|F5GXR6_HUMAN Unconventional myosin-XVIIIb OS=Homo sapiens GN=MYO18B PE=1 SV=1;sp|Q8IUG5|MY18B_HUMAN Unconventional myosin-XVIIIb OS=Homo sapiens GN=MY	285.21	2567	0	0	0	0	1	1	1	1	1	1	1	1	1	1	1	1	1
Q9Y6Y0	Influenza virus NS1A-binding protein	IVNS1ABP	sp|Q9Y6Y0|NS1BP_HUMAN Influenza virus NS1A-binding protein OS=Homo sapiens GN=IVNS1ABP PE=1 SV=3	71.729	642	0	0	0	0	1	2564500	6396800	1	1	1	1	1	1	1	1	1	1
J3QS39	Ubiquitin-60S ribosomal protein L40;Ubiquitin;60S ribosomal protein L40;Ubiquitin-40S ribosomal protein S27a;Ubiquitin;40S ribosomal protein S27a;Polyubiquitin-B;Ubiquitin;Polyubiquitin-C;Ubiquitin	UBB;RPS27A;UBC;UBA52;UBBP4	tr|J3QS39|J3QS39_HUMAN Polyubiquitin-B (Fragment) OS=Homo sapiens GN=UBB PE=1 SV=1;tr|J3QTR3|J3QTR3_HUMAN Ubiquitin-40S ribosomal protein S27a (Fragment) OS=Homo sapiens GN=RPS27A PE=1 SV=1;tr|F5H6Q2|F5H6Q2_HUMAN Polyubiquitin-C (Fragment) OS=Homo sapiens	10.469	93	0	0	0	0	1	4120100	3454100	1	1	1	999620	1	1284200	1	1	1	5900300
P06748	Nucleophosmin	NPM1	sp|P06748|NPM_HUMAN Nucleophosmin OS=Homo sapiens GN=NPM1 PE=1 SV=2	32.575	294	3574200	7797900	0	0	1	6157000	3976300	1	1	1	1	1	1	1	1	2771400	1
P81605	Dermcidin;Survival-promoting peptide;DCD-1	DCD	sp|P81605|DCD_HUMAN Dermcidin OS=Homo sapiens GN=DCD PE=1 SV=2	11.284	110	0	1375800	0	2481300	1	1	1	1	12300000	1	1	1	1	1	1	1	1
Q08211	ATP-dependent RNA helicase A	DHX9	sp|Q08211|DHX9_HUMAN ATP-dependent RNA helicase A OS=Homo sapiens GN=DHX9 PE=1 SV=4	140.96	1270	3088000	10069000	0	0	1	5716800	3072300	1	1	1	1	1	1	1	1	1	1
A0A087WVQ9	Putative elongation factor 1-alpha-like 3;Elongation factor 1-alpha 1;Elongation factor 1-alpha;Elongation factor 1-alpha 2	EEF1A1;EEF1A1P5;EEF1A2	tr|A0A087WVQ9|A0A087WVQ9_HUMAN Elongation factor 1-alpha 1 OS=Homo sapiens GN=EEF1A1 PE=1 SV=1;sp|Q5VTE0|EF1A3_HUMAN Putative elongation factor 1-alpha-like 3 OS=Homo sapiens GN=EEF1A1P5 PE=5 SV=1;sp|P68104|EF1A1_HUMAN Elongation factor 1-alpha 1 OS=Homo s	47.883	441	0	0	0	0	1	9248700	4315000	1	1	1	1	1	1	1	1	1	1
Q02878	60S ribosomal protein L6	RPL6	sp|Q02878|RL6_HUMAN 60S ribosomal protein L6 OS=Homo sapiens GN=RPL6 PE=1 SV=3	32.728	288	0	0	0	0	1	7011900	1771700	1	1	1	1	1	1	1	1	1	1
Q9BRS2	Serine/threonine-protein kinase RIO1	RIOK1	sp|Q9BRS2|RIOK1_HUMAN Serine/threonine-protein kinase RIO1 OS=Homo sapiens GN=RIOK1 PE=1 SV=2	65.582	568	1632900	0	0	0	1	1	839420	1	1	1	1	1	1	1	1	1	1
Q6P2Q9	Pre-mRNA-processing-splicing factor 8	PRPF8	sp|Q6P2Q9|PRP8_HUMAN Pre-mRNA-processing-splicing factor 8 OS=Homo sapiens GN=PRPF8 PE=1 SV=2;tr|I3L0J9|I3L0J9_HUMAN Pre-mRNA-processing-splicing factor 8 (Fragment) OS=Homo sapiens GN=PRPF8 PE=1 SV=6	273.6	2335	4129100	10579000	0	0	1	2919200	3234200	1	1	1	1	1	1	1	1	1	1
A0A0B4J207	Ribose-phosphate pyrophosphokinase 1;Ribose-phosphate pyrophosphokinase 3	PRPS1L1;PRPS1	tr|A0A0B4J207|A0A0B4J207_HUMAN Ribose-phosphate pyrophosphokinase 3 OS=Homo sapiens GN=PRPS1L1 PE=1 SV=1;sp|P60891|PRPS1_HUMAN Ribose-phosphate pyrophosphokinase 1 OS=Homo sapiens GN=PRPS1 PE=1 SV=2;sp|P21108|PRPS3_HUMAN Ribose-phosphate pyrophosphokinase	34.809	318	0	0	0	0	1	1272400	2777900	1	1	1	1	1	1	1	1	1	1
Q96CS3	FAS-associated factor 2	FAF2	sp|Q96CS3|FAF2_HUMAN FAS-associated factor 2 OS=Homo sapiens GN=FAF2 PE=1 SV=2	52.623	445	2342900	0	0	0	1	1	919620	1	1	1	1	1	1	1	1	1	1
Q2TAL5	Smoothelin-like protein 2	SMTNL2	sp|Q2TAL5|SMTL2_HUMAN Smoothelin-like protein 2 OS=Homo sapiens GN=SMTNL2 PE=2 SV=1	50.196	461	0	0	0	0	1	1	1	1	1	1	1	1	1	1	1	1	1
G3V203	60S ribosomal protein L18	RPL18	tr|G3V203|G3V203_HUMAN 60S ribosomal protein L18 OS=Homo sapiens GN=RPL18 PE=1 SV=1;tr|H0YHA7|H0YHA7_HUMAN 60S ribosomal protein L18 (Fragment) OS=Homo sapiens GN=RPL18 PE=1 SV=1;tr|J3QQ67|J3QQ67_HUMAN 60S ribosomal protein L18 (Fragment) OS=Homo sapiens G	18.756	164	0	0	0	0	1	8725900	1289100	1	1	1	1	1	1	1	1	1	1
F8W6I7	Heterogeneous nuclear ribonucleoprotein A1;Heterogeneous nuclear ribonucleoprotein A1, N-terminally processed;Heterogeneous nuclear ribonucleoprotein A1-like 2	HNRNPA1;HNRNPA1L2	tr|F8W6I7|F8W6I7_HUMAN Heterogeneous nuclear ribonucleoprotein A1 OS=Homo sapiens GN=HNRNPA1 PE=1 SV=2;sp|P09651|ROA1_HUMAN Heterogeneous nuclear ribonucleoprotein A1 OS=Homo sapiens GN=HNRNPA1 PE=1 SV=5;tr|F8VZ49|F8VZ49_HUMAN Heterogeneous nuclear ribonuc	33.155	307	0	0	0	0	1	1	582830	1	1	1378700	1	1	1	1	1	3947500	2417300
O75533	Splicing factor 3B subunit 1	SF3B1	sp|O75533|SF3B1_HUMAN Splicing factor 3B subunit 1 OS=Homo sapiens GN=SF3B1 PE=1 SV=3	145.83	1304	5384900	0	0	0	1	1357400	2744400	1	1	1	1	1	1	1	1	1	1
G3V4C1	Heterogeneous nuclear ribonucleoproteins C1/C2;Heterogeneous nuclear ribonucleoprotein C-like 4;Heterogeneous nuclear ribonucleoprotein C-like 1;Heterogeneous nuclear ribonucleoprotein C-like 3;Heterogeneous nuclear ribonucleoprotein C-like 2	HNRNPC;HNRNPCL4;HNRNPCL1;HNRNPCL3;HNRNPCL2	tr|G3V4C1|G3V4C1_HUMAN Heterogeneous nuclear ribonucleoproteins C1/C2 OS=Homo sapiens GN=HNRNPC PE=1 SV=1;tr|G3V2Q1|G3V2Q1_HUMAN Heterogeneous nuclear ribonucleoproteins C1/C2 OS=Homo sapiens GN=HNRNPC PE=1 SV=1;sp|P07910|HNRPC_HUMAN Heterogeneous nuclear	32.238	292	0	0	0	0	1	1968500	1291000	1	1	1	1	1	1	1	1	1	1
A8MUD9	60S ribosomal protein L7	RPL7	tr|A8MUD9|A8MUD9_HUMAN 60S ribosomal protein L7 OS=Homo sapiens GN=RPL7 PE=1 SV=1;sp|P18124|RL7_HUMAN 60S ribosomal protein L7 OS=Homo sapiens GN=RPL7 PE=1 SV=1	24.433	208	0	0	0	0	1	2713100	2219800	1	1	1	1	1	1	1	1	1	1
P49327	Fatty acid synthase;[Acyl-carrier-protein] S-acetyltransferase;[Acyl-carrier-protein] S-malonyltransferase;3-oxoacyl-[acyl-carrier-protein] synthase;3-oxoacyl-[acyl-carrier-protein] reductase;3-hydroxyacyl-[acyl-carrier-protein] dehydratase;Enoyl-[acyl-carrier-protein] reductase;Oleoyl-[acyl-carrier-protein] hydrolase	FASN	sp|P49327|FAS_HUMAN Fatty acid synthase OS=Homo sapiens GN=FASN PE=1 SV=3	273.42	2511	0	8102200	0	0	1	2665500	771930	1	1	1	1	1	1	1	1	1	1
I3L1P8	Mitochondrial 2-oxoglutarate/malate carrier protein	SLC25A11	tr|I3L1P8|I3L1P8_HUMAN Mitochondrial 2-oxoglutarate/malate carrier protein (Fragment) OS=Homo sapiens GN=SLC25A11 PE=1 SV=1;sp|Q02978|M2OM_HUMAN Mitochondrial 2-oxoglutarate/malate carrier protein OS=Homo sapiens GN=SLC25A11 PE=1 SV=3	32.182	296	0	0	0	0	1	6370100	4910400	1	1	1	1	1	1	1	1	1	1
Q15208	Serine/threonine-protein kinase 38	STK38	sp|Q15208|STK38_HUMAN Serine/threonine-protein kinase 38 OS=Homo sapiens GN=STK38 PE=1 SV=1	54.19	465	13824000	0	0	0	1	1772200	2981500	1	1	1	1	1	1	1	1	1	1
P08238	Heat shock protein HSP 90-beta	HSP90AB1	sp|P08238|HS90B_HUMAN Heat shock protein HSP 90-beta OS=Homo sapiens GN=HSP90AB1 PE=1 SV=4	83.263	724	6884500	24290000	0	0	1	1	1	1	1	1	1	1	1	1	1	1	3821100
P53007	Tricarboxylate transport protein, mitochondrial	SLC25A1	sp|P53007|TXTP_HUMAN Tricarboxylate transport protein, mitochondrial OS=Homo sapiens GN=SLC25A1 PE=1 SV=2;tr|B4DP62|B4DP62_HUMAN Solute carrier family 25 (Mitochondrial carrier citrate transporter), member 1, isoform CRA_b OS=Homo sapiens GN=SLC25A1 PE=1 S	34.012	311	0	0	0	0	1	6357500	4043100	1	1	1	1	1	1	1	1	1	1
P50402	Emerin	EMD	sp|P50402|EMD_HUMAN Emerin OS=Homo sapiens GN=EMD PE=1 SV=1;tr|Q5HY57|Q5HY57_HUMAN Emerin OS=Homo sapiens GN=EMD PE=1 SV=1	28.994	254	0	0	0	0	1	4394600	5528400	1	1	1	1	1	1	1	1	1	1
A0A087X0X3	Heterogeneous nuclear ribonucleoprotein M	HNRNPM	tr|A0A087X0X3|A0A087X0X3_HUMAN Heterogeneous nuclear ribonucleoprotein M OS=Homo sapiens GN=HNRNPM PE=1 SV=1;sp|P52272|HNRPM_HUMAN Heterogeneous nuclear ribonucleoprotein M OS=Homo sapiens GN=HNRNPM PE=1 SV=3;tr|M0R019|M0R019_HUMAN Heterogeneous nuclear ri	77.569	730	0	0	0	0	1	3691900	1211800	1	1	1	1	1	1	1	1	1	1
P17066	Heat shock 70 kDa protein 6;Putative heat shock 70 kDa protein 7	HSPA6;HSPA7	sp|P17066|HSP76_HUMAN Heat shock 70 kDa protein 6 OS=Homo sapiens GN=HSPA6 PE=1 SV=2;sp|P48741|HSP77_HUMAN Putative heat shock 70 kDa protein 7 OS=Homo sapiens GN=HSPA7 PE=5 SV=2	71.027	643	0	0	0	0	1	1	1	1	1	1	1	1	1	1	1	1	1
F8VPD4	CAD protein;Glutamine-dependent carbamoyl-phosphate synthase;Aspartate carbamoyltransferase;Dihydroorotase	CAD	tr|F8VPD4|F8VPD4_HUMAN CAD protein OS=Homo sapiens GN=CAD PE=1 SV=1;sp|P27708|PYR1_HUMAN CAD protein OS=Homo sapiens GN=CAD PE=1 SV=3	236.02	2162	0	0	0	0	1	5051700	4219300	1	1	1	1	1	1	1	1	1	1
P62829	60S ribosomal protein L23	RPL23	sp|P62829|RL23_HUMAN 60S ribosomal protein L23 OS=Homo sapiens GN=RPL23 PE=1 SV=1;tr|J3KTJ3|J3KTJ3_HUMAN 60S ribosomal protein L23 OS=Homo sapiens GN=RPL23 PE=1 SV=1;tr|J3KT29|J3KT29_HUMAN 60S ribosomal protein L23 OS=Homo sapiens GN=RPL23 PE=1 SV=1;tr|C9J	14.865	140	0	0	0	0	1	2781600	1073900	1	1	1	1	1	1	1	1	1	1
J3QR09	Ribosomal protein L19;60S ribosomal protein L19	RPL19	tr|J3QR09|J3QR09_HUMAN Ribosomal protein L19 OS=Homo sapiens GN=RPL19 PE=1 SV=1;tr|J3KTE4|J3KTE4_HUMAN Ribosomal protein L19 OS=Homo sapiens GN=RPL19 PE=1 SV=1;sp|P84098|RL19_HUMAN 60S ribosomal protein L19 OS=Homo sapiens GN=RPL19 PE=1 SV=1	23.134	193	0	0	0	0	1	4051300	1653500	1	1	1	1	1	1	1	1	1	1
P62701	40S ribosomal protein S4, X isoform;40S ribosomal protein S4, Y isoform 1	RPS4X;RPS4Y1	sp|P62701|RS4X_HUMAN 40S ribosomal protein S4, X isoform OS=Homo sapiens GN=RPS4X PE=1 SV=2;tr|A6NH36|A6NH36_HUMAN 40S ribosomal protein S4, X isoform OS=Homo sapiens GN=RPS4X PE=1 SV=1;tr|C9JEH7|C9JEH7_HUMAN 40S ribosomal protein S4, Y isoform 1 (Fragment	29.597	263	0	11729000	0	0	1	4633000	1	1	1	1	1	1	1	1	1	1	1
P49411	Elongation factor Tu, mitochondrial	TUFM	sp|P49411|EFTU_HUMAN Elongation factor Tu, mitochondrial OS=Homo sapiens GN=TUFM PE=1 SV=2	49.541	452	2126500	7754000	0	0	1	6158600	2120900	1	1	1	1	1	1	1	1	1	1
O75643	U5 small nuclear ribonucleoprotein 200 kDa helicase	SNRNP200	sp|O75643|U520_HUMAN U5 small nuclear ribonucleoprotein 200 kDa helicase OS=Homo sapiens GN=SNRNP200 PE=1 SV=2	244.5	2136	0	2178200	0	0	1	1227800	1226900	1	1	1	1	1	1	1	1	1	1
E7ET15	U2 snRNP-associated SURP motif-containing protein	U2SURP	tr|E7ET15|E7ET15_HUMAN U2 snRNP-associated SURP motif-containing protein OS=Homo sapiens GN=U2SURP PE=1 SV=1;sp|O15042|SR140_HUMAN U2 snRNP-associated SURP motif-containing protein OS=Homo sapiens GN=U2SURP PE=1 SV=2	118.25	1028	0	0	0	0	1	678690	1397800	1	1	1	1	1	1	1	1	1	1
Q15393	Splicing factor 3B subunit 3	SF3B3	sp|Q15393|SF3B3_HUMAN Splicing factor 3B subunit 3 OS=Homo sapiens GN=SF3B3 PE=1 SV=4	135.58	1217	0	2778900	0	0	1	1079600	1323500	1	1	1	1	1	1	1	1	1	1
Q96K30	RBPJ-interacting and tubulin-associated protein 1	RITA1	sp|Q96K30|RITA1_HUMAN RBPJ-interacting and tubulin-associated protein 1 OS=Homo sapiens GN=RITA1 PE=1 SV=1	28.619	269	0	0	0	0	1	1	1	1	1	1	1	1	1	1	1	1	1
P11940	Polyadenylate-binding protein 1;Polyadenylate-binding protein	PABPC1	sp|P11940|PABP1_HUMAN Polyadenylate-binding protein 1 OS=Homo sapiens GN=PABPC1 PE=1 SV=2;tr|E7EQV3|E7EQV3_HUMAN Polyadenylate-binding protein OS=Homo sapiens GN=PABPC1 PE=1 SV=1;tr|A0A087WTT1|A0A087WTT1_HUMAN Polyadenylate-binding protein OS=Homo sapiens	70.67	636	0	0	0	0	1	105980	102650	1	1	1	1	1	1	1	1	1	1
Q5T749	Keratinocyte proline-rich protein	KPRP	sp|Q5T749|KPRP_HUMAN Keratinocyte proline-rich protein OS=Homo sapiens GN=KPRP PE=1 SV=1	64.135	579	754720	0	565810	0	1	1	1	675290	1	1	1240900	1003400	813810	1	1	1	1
Q9UJS0	Calcium-binding mitochondrial carrier protein Aralar2	SLC25A13	sp|Q9UJS0|CMC2_HUMAN Calcium-binding mitochondrial carrier protein Aralar2 OS=Homo sapiens GN=SLC25A13 PE=1 SV=2	74.175	675	0	0	0	0	1	4103400	2560700	1	1	1	1	1	1	1	1	1	1
H0YEN5	40S ribosomal protein S2	RPS2	tr|H0YEN5|H0YEN5_HUMAN 40S ribosomal protein S2 (Fragment) OS=Homo sapiens GN=RPS2 PE=1 SV=1;tr|E9PQD7|E9PQD7_HUMAN 40S ribosomal protein S2 OS=Homo sapiens GN=RPS2 PE=1 SV=1;sp|P15880|RS2_HUMAN 40S ribosomal protein S2 OS=Homo sapiens GN=RPS2 PE=1 SV=2;tr	21.154	195	0	0	0	0	1	2774700	827670	1	1	1	1	1	1	1	1	1	1
E9PJD9	60S ribosomal protein L27a	RPL27A	tr|E9PJD9|E9PJD9_HUMAN 60S ribosomal protein L27a OS=Homo sapiens GN=RPL27A PE=1 SV=1;tr|E9PLL6|E9PLL6_HUMAN 60S ribosomal protein L27a OS=Homo sapiens GN=RPL27A PE=1 SV=1;sp|P46776|RL27A_HUMAN 60S ribosomal protein L27a OS=Homo sapiens GN=RPL27A PE=1 SV=2	10.127	91	0	0	0	0	1	2678400	1	1	1	1	1	1	1	1	1	1	1
Q5VVC9	60S ribosomal protein L11	RPL11	tr|Q5VVC9|Q5VVC9_HUMAN 60S ribosomal protein L11 (Fragment) OS=Homo sapiens GN=RPL11 PE=1 SV=1;tr|Q5VVC8|Q5VVC8_HUMAN 60S ribosomal protein L11 (Fragment) OS=Homo sapiens GN=RPL11 PE=1 SV=1;sp|P62913|RL11_HUMAN 60S ribosomal protein L11 OS=Homo sapiens GN=	14.923	131	0	0	0	0	1	1	1	1	1	1	1	1	1	1	1	1	1
H3BU31	60S ribosomal protein L4	RPL4	tr|H3BU31|H3BU31_HUMAN 60S ribosomal protein L4 (Fragment) OS=Homo sapiens GN=RPL4 PE=1 SV=1;sp|P36578|RL4_HUMAN 60S ribosomal protein L4 OS=Homo sapiens GN=RPL4 PE=1 SV=5;tr|H3BTP7|H3BTP7_HUMAN 60S ribosomal protein L4 (Fragment) OS=Homo sapiens GN=RPL4 P	18.966	171	0	0	0	0	1	3211900	1	1	1	1	1	1	1	1	1	1	1
J3KTA4	Probable ATP-dependent RNA helicase DDX5	DDX5	tr|J3KTA4|J3KTA4_HUMAN Probable ATP-dependent RNA helicase DDX5 OS=Homo sapiens GN=DDX5 PE=1 SV=1;sp|P17844|DDX5_HUMAN Probable ATP-dependent RNA helicase DDX5 OS=Homo sapiens GN=DDX5 PE=1 SV=1;tr|J3QRQ7|J3QRQ7_HUMAN Probable ATP-dependent RNA helicase DDX	69.086	614	0	0	0	0	1	2519900	1119000	1	1	1	1	1	1	1	1	1	1
Q9UMS4	Pre-mRNA-processing factor 19	PRPF19	sp|Q9UMS4|PRP19_HUMAN Pre-mRNA-processing factor 19 OS=Homo sapiens GN=PRPF19 PE=1 SV=1;tr|F5GY56|F5GY56_HUMAN Pre-mRNA-processing factor 19 (Fragment) OS=Homo sapiens GN=PRPF19 PE=1 SV=1	55.18	504	0	0	0	0	1	1	801010	1	1	1	1	1	1	1	1	1	1
Q5T8U3	60S ribosomal protein L7a	RPL7A	tr|Q5T8U3|Q5T8U3_HUMAN 60S ribosomal protein L7a (Fragment) OS=Homo sapiens GN=RPL7A PE=1 SV=1;sp|P62424|RL7A_HUMAN 60S ribosomal protein L7a OS=Homo sapiens GN=RPL7A PE=1 SV=2;tr|Q5T8U2|Q5T8U2_HUMAN 60S ribosomal protein L7a OS=Homo sapiens GN=RPL7A PE=1	21.545	191	0	0	0	0	1	3109300	1	1	1	1	1	1	1	1	1	1	1
Q9P035	Very-long-chain (3R)-3-hydroxyacyl-CoA dehydratase 3	HACD3	sp|Q9P035|HACD3_HUMAN Very-long-chain (3R)-3-hydroxyacyl-CoA dehydratase 3 OS=Homo sapiens GN=HACD3 PE=1 SV=2;tr|H3BMZ1|H3BMZ1_HUMAN Very-long-chain (3R)-3-hydroxyacyl-CoA dehydratase 3 (Fragment) OS=Homo sapiens GN=HACD3 PE=1 SV=1;tr|H3BRL8|H3BRL8_HUMAN V	43.159	362	0	0	0	0	1	2423600	2057700	1	1	1	1	1	1	1	1	1	1
A0A087X2D0	Serine/arginine-rich splicing factor 3	SRSF3	tr|A0A087X2D0|A0A087X2D0_HUMAN Serine/arginine-rich-splicing factor 3 OS=Homo sapiens GN=SRSF3 PE=1 SV=1;sp|P84103|SRSF3_HUMAN Serine/arginine-rich splicing factor 3 OS=Homo sapiens GN=SRSF3 PE=1 SV=1	10.32	95	0	0	0	0	1	1	1279700	1	1	1	1	1	1	1	1	1	1
E7EPB3	60S ribosomal protein L14	RPL14	tr|E7EPB3|E7EPB3_HUMAN 60S ribosomal protein L14 OS=Homo sapiens GN=RPL14 PE=1 SV=1;sp|P50914|RL14_HUMAN 60S ribosomal protein L14 OS=Homo sapiens GN=RPL14 PE=1 SV=4	14.558	124	0	0	0	0	1	1775300	1	1	1	1	1	1	1	1	1	1	1
D6R9B6	40S ribosomal protein S3a	RPS3A	tr|D6R9B6|D6R9B6_HUMAN 40S ribosomal protein S3a OS=Homo sapiens GN=RPS3A PE=1 SV=1;tr|D6RB09|D6RB09_HUMAN 40S ribosomal protein S3a (Fragment) OS=Homo sapiens GN=RPS3A PE=1 SV=6;tr|H0Y9Y4|H0Y9Y4_HUMAN 40S ribosomal protein S3a (Fragment) OS=Homo sapiens G	16.536	145	0	0	0	0	1	1615400	1781100	1	1	1	1	1	1	1	1	1	1
A8MXP9	Matrin-3	MATR3	tr|A8MXP9|A8MXP9_HUMAN Matrin-3 OS=Homo sapiens GN=MATR3 PE=1 SV=1;sp|P43243|MATR3_HUMAN Matrin-3 OS=Homo sapiens GN=MATR3 PE=1 SV=2;tr|D6R991|D6R991_HUMAN Matrin-3 (Fragment) OS=Homo sapiens GN=MATR3 PE=1 SV=1;tr|D6REM6|D6REM6_HUMAN Matrin-3 OS=Homo sapie	99.966	895	0	0	0	0	1	1375500	891340	1	1	1	1	1	1	1	1	1	1
E9PJT3	Splicing factor 3B subunit 2	SF3B2	tr|E9PJT3|E9PJT3_HUMAN Splicing factor 3B subunit 2 (Fragment) OS=Homo sapiens GN=SF3B2 PE=1 SV=1;tr|E9PJ04|E9PJ04_HUMAN Splicing factor 3B subunit 2 (Fragment) OS=Homo sapiens GN=SF3B2 PE=1 SV=6;tr|E9PPJ0|E9PPJ0_HUMAN Splicing factor 3B subunit 2 OS=Homo	29.134	273	0	0	0	0	1	1	1	1	1	1	1	1	1	1	1	1	1
E7EQV9	Ribosomal protein L15;60S ribosomal protein L15	RPL15	tr|E7EQV9|E7EQV9_HUMAN Ribosomal protein L15 (Fragment) OS=Homo sapiens GN=RPL15 PE=1 SV=1;sp|P61313|RL15_HUMAN 60S ribosomal protein L15 OS=Homo sapiens GN=RPL15 PE=1 SV=2;tr|E7EX53|E7EX53_HUMAN Ribosomal protein L15 (Fragment) OS=Homo sapiens GN=RPL15 PE	20.51	174	0	0	0	0	1	1974000	1	1	1	1	1	1	1	1	1	1	1
M0R3H0	40S ribosomal protein S16	RPS16;ZNF90	tr|M0R3H0|M0R3H0_HUMAN 40S ribosomal protein S16 OS=Homo sapiens GN=RPS16 PE=1 SV=1;tr|M0R210|M0R210_HUMAN 40S ribosomal protein S16 OS=Homo sapiens GN=RPS16 PE=1 SV=1;sp|P62249|RS16_HUMAN 40S ribosomal protein S16 OS=Homo sapiens GN=RPS16 PE=1 SV=2;tr|M0Q	11.075	100	0	0	0	0	1	2189700	1940100	1	1	1	1	1	1	1	1	1	1
A8MUA9	Small ubiquitin-related modifier 4;Small ubiquitin-related modifier 2;Small ubiquitin-related modifier 3	SUMO3;SUMO4;SUMO2	tr|A8MUA9|A8MUA9_HUMAN SMT3 suppressor of mif two 3 homolog 3 (Yeast), isoform CRA_d OS=Homo sapiens GN=SUMO3 PE=1 SV=1;tr|A8MU27|A8MU27_HUMAN Small ubiquitin-related modifier 3 OS=Homo sapiens GN=SUMO3 PE=1 SV=1;sp|Q6EEV6|SUMO4_HUMAN Small ubiquitin-relat	15.317	135	0	0	0	0	1	1	1	6167400	1	1	1	1	1	1	1	1	1
H0YLP6	60S ribosomal protein L28	RPL28	tr|H0YLP6|H0YLP6_HUMAN 60S ribosomal protein L28 OS=Homo sapiens GN=RPL28 PE=1 SV=1;tr|H0YMF4|H0YMF4_HUMAN 60S ribosomal protein L28 OS=Homo sapiens GN=RPL28 PE=1 SV=1;tr|H0YKD8|H0YKD8_HUMAN 60S ribosomal protein L28 OS=Homo sapiens GN=RPL28 PE=1 SV=1;sp|P	9.657	89	0	0	0	0	1	1694700	1440800	1	1	1	1	1	1	1	1	1	1
P31689	DnaJ homolog subfamily A member 1	DNAJA1	sp|P31689|DNJA1_HUMAN DnaJ homolog subfamily A member 1 OS=Homo sapiens GN=DNAJA1 PE=1 SV=2	44.868	397	1736300	5901200	0	0	1	2289000	1818000	1	1	1	1	1	1	1	1	1	1
F8VWS0	60S acidic ribosomal protein P0;60S acidic ribosomal protein P0-like	RPLP0;RPLP0P6	tr|F8VWS0|F8VWS0_HUMAN 60S acidic ribosomal protein P0 OS=Homo sapiens GN=RPLP0 PE=1 SV=1;sp|P05388|RLA0_HUMAN 60S acidic ribosomal protein P0 OS=Homo sapiens GN=RPLP0 PE=1 SV=1;tr|F8VS58|F8VS58_HUMAN 60S acidic ribosomal protein P0 (Fragment) OS=Homo sapi	30.456	281	0	0	0	0	1	2935600	1	1	1	1	1	1	1	1	1	1	1
P16403	Histone H1.2;Histone H1.4;Histone H1.3	HIST1H1C;HIST1H1E;HIST1H1D	sp|P16403|H12_HUMAN Histone H1.2 OS=Homo sapiens GN=HIST1H1C PE=1 SV=2;sp|P10412|H14_HUMAN Histone H1.4 OS=Homo sapiens GN=HIST1H1E PE=1 SV=2;sp|P16402|H13_HUMAN Histone H1.3 OS=Homo sapiens GN=HIST1H1D PE=1 SV=2	21.364	213	0	0	0	0	1	1	1	1	1	1	1	1	1	1	1	1	1
P15924	Desmoplakin	DSP	sp|P15924|DESP_HUMAN Desmoplakin OS=Homo sapiens GN=DSP PE=1 SV=3	331.77	2871	0	0	0	0	1	1	1	1	1	1	1	1863700	1	1	1	1	1
P62258	14-3-3 protein epsilon	YWHAE	sp|P62258|1433E_HUMAN 14-3-3 protein epsilon OS=Homo sapiens GN=YWHAE PE=1 SV=1;tr|B4DJF2|B4DJF2_HUMAN 14-3-3 protein epsilon OS=Homo sapiens GN=YWHAE PE=1 SV=1;tr|I3L3T1|I3L3T1_HUMAN 14-3-3 protein epsilon OS=Homo sapiens GN=YWHAE PE=1 SV=1	29.174	255	0	0	0	0	1	1	1	1	1	1	1	1	1	1	1	1	2395200
H0Y8J1	Protein MMS22-like	MMS22L	tr|H0Y8J1|H0Y8J1_HUMAN Protein MMS22-like (Fragment) OS=Homo sapiens GN=MMS22L PE=1 SV=1;tr|H0YAJ2|H0YAJ2_HUMAN Protein MMS22-like (Fragment) OS=Homo sapiens GN=MMS22L PE=1 SV=1;tr|E2QRD4|E2QRD4_HUMAN Protein MMS22-like OS=Homo sapiens GN=MMS22L PE=1 SV=1;	10.594	88	0	0	0	0	1	1	1	5085800	1	1	1	1	1	1	1	1	1
D6R9P3	Heterogeneous nuclear ribonucleoprotein A/B	HNRNPAB	tr|D6R9P3|D6R9P3_HUMAN Heterogeneous nuclear ribonucleoprotein A/B OS=Homo sapiens GN=HNRNPAB PE=1 SV=1;tr|D6RD18|D6RD18_HUMAN Heterogeneous nuclear ribonucleoprotein A/B OS=Homo sapiens GN=HNRNPAB PE=1 SV=1;tr|D6RBZ0|D6RBZ0_HUMAN Heterogeneous nuclear rib	30.302	280	0	0	0	0	1	421370	1	1	1	1	1	1	1	1	1	1	1
Q86SY2	DDB1- and CUL4-associated factor 4	DCAF4	tr|Q86SY2|Q86SY2_HUMAN DDB1- and CUL4-associated factor 4 OS=Homo sapiens GN=DCAF4 PE=1 SV=1;tr|G3V3D6|G3V3D6_HUMAN DDB1- and CUL4-associated factor 4 OS=Homo sapiens GN=DCAF4 PE=1 SV=1;sp|Q8WV16|DCAF4_HUMAN DDB1- and CUL4-associated factor 4 OS=Homo sapie	37	325	0	0	0	0	1	1	1	1	1	1	1	1	1	1	1	1	1057400
Q14558	Phosphoribosyl pyrophosphate synthase-associated protein 1	PRPSAP1	sp|Q14558|KPRA_HUMAN Phosphoribosyl pyrophosphate synthase-associated protein 1 OS=Homo sapiens GN=PRPSAP1 PE=1 SV=2;tr|C9J168|C9J168_HUMAN Phosphoribosyl pyrophosphate synthase-associated protein 1 (Fragment) OS=Homo sapiens GN=PRPSAP1 PE=1 SV=1;tr|B4DP31	39.393	356	0	0	0	0	1	1	803500	1	1	1	1	1	1	1	1	1	1
Q01081	Splicing factor U2AF 35 kDa subunit;Splicing factor U2AF 26 kDa subunit	U2AF1;U2AF1L4	sp|Q01081|U2AF1_HUMAN Splicing factor U2AF 35 kDa subunit OS=Homo sapiens GN=U2AF1 PE=1 SV=3;tr|K7EJH3|K7EJH3_HUMAN Splicing factor U2AF 26 kDa subunit OS=Homo sapiens GN=U2AF1L4 PE=4 SV=1;tr|K7EJM7|K7EJM7_HUMAN Splicing factor U2AF 26 kDa subunit OS=Homo	27.872	240	0	0	0	0	1	783530	624990	1	1	1	1	1	1	1	1	1	1
A0A0C4DGB6	Serum albumin	ALB	tr|A0A0C4DGB6|A0A0C4DGB6_HUMAN Serum albumin OS=Homo sapiens GN=ALB PE=1 SV=1;;sp|P02768|ALBU_HUMAN Serum albumin OS=Homo sapiens GN=ALB PE=1 SV=2;tr|H0YA55|H0YA55_HUMAN Serum albumin (Fragment) OS=Homo sapiens GN=ALB PE=1 SV=1;tr|D6RHD5|D6RHD5_HUMAN Serum	69.226	604	0	0	0	0	1	1	1	1	1	1	1	909270	1	1	1	1	1
Q9NZT1	Calmodulin-like protein 5	CALML5	sp|Q9NZT1|CALL5_HUMAN Calmodulin-like protein 5 OS=Homo sapiens GN=CALML5 PE=1 SV=2	15.892	146	0	0	0	0	1	1	1	1	1523900	1	1	1222000	1	1	1	1	1
F5H606	RNA-binding protein 7	RBM7	tr|F5H606|F5H606_HUMAN RNA-binding protein 7 OS=Homo sapiens GN=RBM7 PE=1 SV=1;tr|I3L521|I3L521_HUMAN Uncharacterized protein (Fragment) OS=Homo sapiens PE=4 SV=1;tr|F5GXV8|F5GXV8_HUMAN RNA-binding protein 7 OS=Homo sapiens GN=RBM7 PE=1 SV=1;tr|F5GY08|F5GY	13.704	123	0	0	0	0	1	1	1	1	3799100	1	1	1	1	1	1	1	1
A2A3R5	40S ribosomal protein S6	RPS6	tr|A2A3R5|A2A3R5_HUMAN 40S ribosomal protein S6 OS=Homo sapiens GN=RPS6 PE=1 SV=1;sp|P62753|RS6_HUMAN 40S ribosomal protein S6 OS=Homo sapiens GN=RPS6 PE=1 SV=1	24.968	218	0	0	0	0	1	1690100	434370	1	1	1	1	1	1	1	1	1	1
Q15029	116 kDa U5 small nuclear ribonucleoprotein component	EFTUD2	sp|Q15029|U5S1_HUMAN 116 kDa U5 small nuclear ribonucleoprotein component OS=Homo sapiens GN=EFTUD2 PE=1 SV=1	109.43	972	0	0	0	0	1	1	1	1	1	1	1	1	1	1	1	1	1
D6RAA6	Transmembrane protein 33	TMEM33	tr|D6RAA6|D6RAA6_HUMAN Transmembrane protein 33 (Fragment) OS=Homo sapiens GN=TMEM33 PE=1 SV=1;sp|P57088|TMM33_HUMAN Transmembrane protein 33 OS=Homo sapiens GN=TMEM33 PE=1 SV=2;tr|H0Y8N0|H0Y8N0_HUMAN Transmembrane protein 33 (Fragment) OS=Homo sapiens GN=	25.223	222	0	0	0	0	1	1541800	1202700	1	1	1	1	1	1	1	1	1	1
P05023	Sodium/potassium-transporting ATPase subunit alpha-1;Sodium/potassium-transporting ATPase subunit alpha-3	ATP1A1;ATP1A3	sp|P05023|AT1A1_HUMAN Sodium/potassium-transporting ATPase subunit alpha-1 OS=Homo sapiens GN=ATP1A1 PE=1 SV=1;tr|M0R116|M0R116_HUMAN Sodium/potassium-transporting ATPase subunit alpha OS=Homo sapiens GN=ATP1A3 PE=1 SV=1;tr|A0A0A0MT26|A0A0A0MT26_HUMAN Sodi	112.89	1023	0	0	0	0	1	1420800	1275300	1	1	1	1	1	1	1	1	1	1
Q9UBM7	7-dehydrocholesterol reductase	DHCR7	sp|Q9UBM7|DHCR7_HUMAN 7-dehydrocholesterol reductase OS=Homo sapiens GN=DHCR7 PE=1 SV=1;tr|E9PJ54|E9PJ54_HUMAN 7-dehydrocholesterol reductase (Fragment) OS=Homo sapiens GN=DHCR7 PE=1 SV=1;tr|E9PM00|E9PM00_HUMAN 7-dehydrocholesterol reductase (Fragment) OS=	54.489	475	0	0	0	0	1	1814100	575060	1	1	1	1	1	1	1	1	1	1
A0A075B730	Epiplakin	EPPK1	tr|A0A075B730|A0A075B730_HUMAN Epiplakin OS=Homo sapiens GN=EPPK1 PE=1 SV=2;tr|A0A087X1U6|A0A087X1U6_HUMAN Epiplakin OS=Homo sapiens GN=EPPK1 PE=1 SV=1;sp|P58107|EPIPL_HUMAN Epiplakin OS=Homo sapiens GN=EPPK1 PE=1 SV=2	553.12	5063	0	0	0	0	1	835030	867690	1	1	1	1	1	1	1	1	1	1
P16615	Sarcoplasmic/endoplasmic reticulum calcium ATPase 2	ATP2A2	sp|P16615|AT2A2_HUMAN Sarcoplasmic/endoplasmic reticulum calcium ATPase 2 OS=Homo sapiens GN=ATP2A2 PE=1 SV=1;tr|H7C5W9|H7C5W9_HUMAN Sarcoplasmic/endoplasmic reticulum calcium ATPase 2 (Fragment) OS=Homo sapiens GN=ATP2A2 PE=1 SV=1	114.76	1042	0	0	0	0	1	1661100	1	1	1	1	1	1	1	1	1	1	1
Q9P225	Dynein heavy chain 2, axonemal	DNAH2	sp|Q9P225|DYH2_HUMAN Dynein heavy chain 2, axonemal OS=Homo sapiens GN=DNAH2 PE=2 SV=3	507.69	4427	0	0	0	0	1	1	1	1	1	1	1	1	1	1608000	1	1	1
P14923	Junction plakoglobin	JUP	sp|P14923|PLAK_HUMAN Junction plakoglobin OS=Homo sapiens GN=JUP PE=1 SV=3	81.744	745	0	0	0	187480	1	1	1	1	1	1	1	1094400	1	1	1	1	1
D6RF44	Heterogeneous nuclear ribonucleoprotein D0	HNRNPD	tr|D6RF44|D6RF44_HUMAN Heterogeneous nuclear ribonucleoprotein D0 (Fragment) OS=Homo sapiens GN=HNRNPD PE=1 SV=6;tr|H0YA96|H0YA96_HUMAN Heterogeneous nuclear ribonucleoprotein D0 (Fragment) OS=Homo sapiens GN=HNRNPD PE=1 SV=1;tr|D6RAF8|D6RAF8_HUMAN Heterog	12.553	111	0	0	0	0	1	1	1	1	1	1	1	1	356540	1	1	1	1
Q9ULE4	Protein FAM184B	FAM184B	sp|Q9ULE4|F184B_HUMAN Protein FAM184B OS=Homo sapiens GN=FAM184B PE=2 SV=3	121.04	1060	0	0	0	0	1	1	1	1	1	1	1	276930	1	1	1	1	1
Q92616	Translational activator GCN1	GCN1L1	sp|Q92616|GCN1L_HUMAN Translational activator GCN1 OS=Homo sapiens GN=GCN1L1 PE=1 SV=6	292.75	2671	651070	2886800	0	0	1	1068000	706970	1	1	1	1	1	1	1	1	1	1
A6NLM8	Translocon-associated protein subunit delta	SSR4	tr|A6NLM8|A6NLM8_HUMAN Translocon-associated protein subunit delta OS=Homo sapiens GN=SSR4 PE=1 SV=1;sp|P51571|SSRD_HUMAN Translocon-associated protein subunit delta OS=Homo sapiens GN=SSR4 PE=1 SV=1	16.245	148	0	0	0	0	1	1697600	765150	1	1	1	1	1	1	1	1	1	1
B4DLN1	Mitochondrial dicarboxylate carrier	SLC25A10	tr|B4DLN1|B4DLN1_HUMAN Uncharacterized protein OS=Homo sapiens PE=2 SV=1;sp|Q9UBX3|DIC_HUMAN Mitochondrial dicarboxylate carrier OS=Homo sapiens GN=SLC25A10 PE=1 SV=2	48.099	442	0	0	0	0	1	1367200	1085000	1	1	1	1	1	1	1	1	1	1
E7EPA1	Phosphoribosyl pyrophosphate synthase-associated protein 2	PRPSAP2	tr|E7EPA1|E7EPA1_HUMAN Phosphoribosyl pyrophosphate synthase-associated protein 2 (Fragment) OS=Homo sapiens GN=PRPSAP2 PE=1 SV=1;sp|O60256|KPRB_HUMAN Phosphoribosyl pyrophosphate synthase-associated protein 2 OS=Homo sapiens GN=PRPSAP2 PE=1 SV=1;tr|C9K0K7	29.642	268	0	0	0	0	1	1	930690	1	1	1	1	1	1	1	1	1	1
Q15149	Plectin	PLEC	sp|Q15149|PLEC_HUMAN Plectin OS=Homo sapiens GN=PLEC PE=1 SV=3	531.78	4684	0	0	0	0	1	1	1	1	1	1	1	1	1	1	1	1	1
O14654	Insulin receptor substrate 4	IRS4	sp|O14654|IRS4_HUMAN Insulin receptor substrate 4 OS=Homo sapiens GN=IRS4 PE=1 SV=1	133.77	1257	3457500	6381900	0	0	1	1141700	820560	1	1	1	1	1	1	1	1	1	1
P61978	Heterogeneous nuclear ribonucleoprotein K	HNRNPK	sp|P61978|HNRPK_HUMAN Heterogeneous nuclear ribonucleoprotein K OS=Homo sapiens GN=HNRNPK PE=1 SV=1;tr|Q5T6W2|Q5T6W2_HUMAN Heterogeneous nuclear ribonucleoprotein K (Fragment) OS=Homo sapiens GN=HNRNPK PE=1 SV=1	50.976	463	0	0	0	0	1	1	1	1	1	1	1	1	1	1	1	1	1058600
B0QYA4	Eukaryotic translation initiation factor 3 subunit D	EIF3D	tr|B0QYA4|B0QYA4_HUMAN Eukaryotic translation initiation factor 3 subunit D (Fragment) OS=Homo sapiens GN=EIF3D PE=1 SV=2;tr|B0QYA5|B0QYA5_HUMAN Eukaryotic translation initiation factor 3 subunit D (Fragment) OS=Homo sapiens GN=EIF3D PE=1 SV=1;sp|O15371|EI	11.772	105	0	0	0	0	1	869550	1235300	1	1	1	1	1	1	1	1	1	1
A6NCN2	Putative keratin-87 protein	KRT87P	sp|A6NCN2|KR87P_HUMAN Putative keratin-87 protein OS=Homo sapiens GN=KRT87P PE=5 SV=4	29.117	255	0	0	0	0	1	1	1	1	1	1	1	1	1	1	1	1	1
Q9NR30	Nucleolar RNA helicase 2	DDX21	sp|Q9NR30|DDX21_HUMAN Nucleolar RNA helicase 2 OS=Homo sapiens GN=DDX21 PE=1 SV=5	87.343	783	0	1128700	0	0	1	780690	1	1	1	1	1	1	1	1	1	1	1
G5E9X3	Fibronectin type-III domain-containing protein 3A	FNDC3A	tr|G5E9X3|G5E9X3_HUMAN Fibronectin type III domain containing 3A, isoform CRA_f OS=Homo sapiens GN=FNDC3A PE=1 SV=1;sp|Q9Y2H6|FND3A_HUMAN Fibronectin type-III domain-containing protein 3A OS=Homo sapiens GN=FNDC3A PE=1 SV=4	74.717	684	0	0	0	0	1	1563000	1	1	1	1	1	1	1	1	1	1	1
H0Y4X3	RNA-binding protein 39	RBM39	tr|H0Y4X3|H0Y4X3_HUMAN RNA-binding protein 39 (Fragment) OS=Homo sapiens GN=RBM39 PE=1 SV=6;tr|G3XAC6|G3XAC6_HUMAN RNA-binding protein 39 OS=Homo sapiens GN=RBM39 PE=1 SV=1;sp|Q14498|RBM39_HUMAN RNA-binding protein 39 OS=Homo sapiens GN=RBM39 PE=1 SV=2;tr|	36.514	336	0	0	0	0	1	561900	521520	1	1	1	1	1	1	1	1	1	1
E9PJF4	Methylosome subunit pICln	CLNS1A	tr|E9PJF4|E9PJF4_HUMAN Methylosome subunit pICln OS=Homo sapiens GN=CLNS1A PE=1 SV=1;sp|P54105|ICLN_HUMAN Methylosome subunit pICln OS=Homo sapiens GN=CLNS1A PE=1 SV=1	19.743	179	0	0	0	0	1	1	771780	1	1	1	1	1	1	1	1	1	1
J3KPP4	Luc7-like protein 3	LUC7L3	tr|J3KPP4|J3KPP4_HUMAN Cisplatin resistance-associated overexpressed protein, isoform CRA_b OS=Homo sapiens GN=LUC7L3 PE=1 SV=1;sp|O95232|LC7L3_HUMAN Luc7-like protein 3 OS=Homo sapiens GN=LUC7L3 PE=1 SV=2;tr|D6RDI2|D6RDI2_HUMAN Luc7-like protein 3 (Fragme	58.22	489	0	0	0	0	1	1	1	1	1	1	1	1	1	1	1	1	1
P35326	Small proline-rich protein 2A;Small proline-rich protein 2B;Small proline-rich protein 2D;Small proline-rich protein 2E;Small proline-rich protein 2G;Small proline-rich protein 2F	SPRR2A;SPRR2B;SPRR2D;SPRR2E;SPRR2G;SPRR2F	sp|P35326|SPR2A_HUMAN Small proline-rich protein 2A OS=Homo sapiens GN=SPRR2A PE=1 SV=1;sp|P35325|SPR2B_HUMAN Small proline-rich protein 2B OS=Homo sapiens GN=SPRR2B PE=2 SV=1;sp|P22532|SPR2D_HUMAN Small proline-rich protein 2D OS=Homo sapiens GN=SPRR2D PE	7.9653	72	0	0	0	0	1	1	1	1	1	1	1	577450	1	1	1	1	1
A0A0G2JQH2	40S ribosomal protein S18	RPS18	tr|A0A0G2JQH2|A0A0G2JQH2_HUMAN 40S ribosomal protein S18 OS=Homo sapiens GN=RPS18 PE=1 SV=1;tr|Q5GGW2|Q5GGW2_HUMAN 40S ribosomal protein S18 OS=Homo sapiens GN=RPS18 PE=1 SV=1;sp|P62269|RS18_HUMAN 40S ribosomal protein S18 OS=Homo sapiens GN=RPS18 PE=1 SV=	3.7765	33	0	0	0	0	1	1	725390	1	1	1	1	1	1	1	1	1	1
Q96IX5	Up-regulated during skeletal muscle growth protein 5	USMG5	sp|Q96IX5|USMG5_HUMAN Up-regulated during skeletal muscle growth protein 5 OS=Homo sapiens GN=USMG5 PE=1 SV=1	6.4575	58	2140300	3472900	0	0	1	1174600	1	1	1	1	1	1	1	1	1	1	1
E9PKZ0	60S ribosomal protein L8	RPL8	tr|E9PKZ0|E9PKZ0_HUMAN 60S ribosomal protein L8 (Fragment) OS=Homo sapiens GN=RPL8 PE=1 SV=1;sp|P62917|RL8_HUMAN 60S ribosomal protein L8 OS=Homo sapiens GN=RPL8 PE=1 SV=2;tr|E9PP36|E9PP36_HUMAN 60S ribosomal protein L8 OS=Homo sapiens GN=RPL8 PE=1 SV=1;tr	22.389	205	0	0	0	0	1	1	515910	1	1	1	1	1	1	1	1	1	1
Q12874	Splicing factor 3A subunit 3	SF3A3	sp|Q12874|SF3A3_HUMAN Splicing factor 3A subunit 3 OS=Homo sapiens GN=SF3A3 PE=1 SV=1	58.848	501	0	0	0	0	1	1	1	1	1	1	1	1	1	1	1	1	1
O43143	Pre-mRNA-splicing factor ATP-dependent RNA helicase DHX15	DHX15	sp|O43143|DHX15_HUMAN Pre-mRNA-splicing factor ATP-dependent RNA helicase DHX15 OS=Homo sapiens GN=DHX15 PE=1 SV=2	90.932	795	2060200	0	0	0	1	1	718140	1	1	1	1	1	1	1	1	1	1
P55884	Eukaryotic translation initiation factor 3 subunit B	EIF3B	sp|P55884|EIF3B_HUMAN Eukaryotic translation initiation factor 3 subunit B OS=Homo sapiens GN=EIF3B PE=1 SV=3;tr|C9JZG1|C9JZG1_HUMAN Eukaryotic translation initiation factor 3 subunit B (Fragment) OS=Homo sapiens GN=EIF3B PE=1 SV=1	92.48	814	0	1005800	0	0	1	751450	1	1	1	1	1	1	1	1	1	1	1
H3BLZ8	Probable ATP-dependent RNA helicase DDX17	DDX17	tr|H3BLZ8|H3BLZ8_HUMAN Probable ATP-dependent RNA helicase DDX17 OS=Homo sapiens GN=DDX17 PE=1 SV=1;sp|Q92841|DDX17_HUMAN Probable ATP-dependent RNA helicase DDX17 OS=Homo sapiens GN=DDX17 PE=1 SV=2	80.439	731	0	0	0	0	1	578190	374490	1	1	1	1	1	1	1	1	1	1
M0R003	Mitochondrial import inner membrane translocase subunit TIM50	TIMM50	tr|M0R003|M0R003_HUMAN Mitochondrial import inner membrane translocase subunit TIM50 (Fragment) OS=Homo sapiens GN=TIMM50 PE=1 SV=1;sp|Q3ZCQ8|TIM50_HUMAN Mitochondrial import inner membrane translocase subunit TIM50 OS=Homo sapiens GN=TIMM50 PE=1 SV=2;tr|M	28.11	257	0	0	0	0	1	1	792030	1	1	1	1	1	1	1	1	1	1
P11021	78 kDa glucose-regulated protein	HSPA5	sp|P11021|GRP78_HUMAN 78 kDa glucose-regulated protein OS=Homo sapiens GN=HSPA5 PE=1 SV=2	72.332	654	0	0	0	0	1	1	1	1	1	1	1	1	1	1	1	1	1
Q5SZU1	D-3-phosphoglycerate dehydrogenase	PHGDH	tr|Q5SZU1|Q5SZU1_HUMAN D-3-phosphoglycerate dehydrogenase OS=Homo sapiens GN=PHGDH PE=1 SV=1;sp|O43175|SERA_HUMAN D-3-phosphoglycerate dehydrogenase OS=Homo sapiens GN=PHGDH PE=1 SV=4	53.085	499	0	0	0	0	1	606960	674920	1	1	1	1	1	1	1	1	1	1
O43592	Exportin-T	XPOT	sp|O43592|XPOT_HUMAN Exportin-T OS=Homo sapiens GN=XPOT PE=1 SV=2	109.96	962	978480	640770	0	0	1	605370	659000	1	1	1	1	1	1	1	1	1	1
J3KTL2	Serine/arginine-rich splicing factor 1	SRSF1	tr|J3KTL2|J3KTL2_HUMAN Serine/arginine-rich-splicing factor 1 OS=Homo sapiens GN=SRSF1 PE=1 SV=1;sp|Q07955|SRSF1_HUMAN Serine/arginine-rich splicing factor 1 OS=Homo sapiens GN=SRSF1 PE=1 SV=2;tr|J3KSR8|J3KSR8_HUMAN Serine/arginine-rich-splicing factor 1 (	28.329	253	0	0	0	0	1	1	1	1	1	1	1	1	1	1	1	1	1
M0R0P7	60S ribosomal protein L18a	RPL18A	tr|M0R0P7|M0R0P7_HUMAN 60S ribosomal protein L18a OS=Homo sapiens GN=RPL18A PE=1 SV=1;tr|M0R3D6|M0R3D6_HUMAN 60S ribosomal protein L18a (Fragment) OS=Homo sapiens GN=RPL18A PE=1 SV=1;tr|M0R1A7|M0R1A7_HUMAN 60S ribosomal protein L18a OS=Homo sapiens GN=RPL1	16.177	137	0	0	0	0	1	1	1	1	1	1	1	1	1	1	1	1	1
Q92621	Nuclear pore complex protein Nup205	NUP205	sp|Q92621|NU205_HUMAN Nuclear pore complex protein Nup205 OS=Homo sapiens GN=NUP205 PE=1 SV=3	227.92	2012	192920	1484800	0	0	1	691160	528230	1	1	1	1	1	1	1	1	1	1
Q9BXP5	Serrate RNA effector molecule homolog	SRRT	sp|Q9BXP5|SRRT_HUMAN Serrate RNA effector molecule homolog OS=Homo sapiens GN=SRRT PE=1 SV=1;tr|H7C3A1|H7C3A1_HUMAN Serrate RNA effector molecule homolog (Fragment) OS=Homo sapiens GN=SRRT PE=1 SV=1	100.67	876	0	0	0	0	1	1	1	1	1	1	1	1	1	1	1	1	1
O75477	Erlin-1	ERLIN1	sp|O75477|ERLN1_HUMAN Erlin-1 OS=Homo sapiens GN=ERLIN1 PE=1 SV=1;tr|B0QZ43|B0QZ43_HUMAN Erlin-1 (Fragment) OS=Homo sapiens GN=ERLIN1 PE=1 SV=1	38.925	346	0	0	0	0	1	1	707950	1	1	1	1	1	1	1	1	1	1
P14866	Heterogeneous nuclear ribonucleoprotein L	HNRNPL	sp|P14866|HNRPL_HUMAN Heterogeneous nuclear ribonucleoprotein L OS=Homo sapiens GN=HNRNPL PE=1 SV=2;tr|M0QXS5|M0QXS5_HUMAN Heterogeneous nuclear ribonucleoprotein L (Fragment) OS=Homo sapiens GN=HNRNPL PE=1 SV=1;tr|M0QYL7|M0QYL7_HUMAN Heterogeneous nuclear	64.132	589	0	0	0	0	1	338570	1	1	1	1	1	1	1	1	1	1	1
P57740	Nuclear pore complex protein Nup107	NUP107	sp|P57740|NU107_HUMAN Nuclear pore complex protein Nup107 OS=Homo sapiens GN=NUP107 PE=1 SV=1;tr|G3V1T4|G3V1T4_HUMAN Nuclear pore complex protein Nup107 OS=Homo sapiens GN=NUP107 PE=1 SV=1	106.37	925	0	0	0	0	1	734150	430570	1	1	1	1	1	1	1	1	1	1
E7EVM7	Piezo-type mechanosensitive ion channel component;Piezo-type mechanosensitive ion channel component 2	PIEZO2	tr|E7EVM7|E7EVM7_HUMAN Piezo-type mechanosensitive ion channel component OS=Homo sapiens GN=PIEZO2 PE=1 SV=2;sp|Q9H5I5|PIEZ2_HUMAN Piezo-type mechanosensitive ion channel component 2 OS=Homo sapiens GN=PIEZO2 PE=1 SV=2	312.61	2703	0	0	0	0	1	1	1	1	1	1	1	1	1	1	1	1	1
A0A087X0I0	Tenascin-X	TNXB	tr|A0A087X0I0|A0A087X0I0_HUMAN Tenascin-X OS=Homo sapiens GN=TNXB PE=1 SV=1;tr|E7EPZ9|E7EPZ9_HUMAN Tenascin-X OS=Homo sapiens GN=TNXB PE=1 SV=1;sp|P22105|TENX_HUMAN Tenascin-X OS=Homo sapiens GN=TNXB PE=1 SV=4	213.08	1962	0	0	0	0	1	1	1	1	1	1	1	1	1	894570	1	1	1
E7EVX8	U4/U6 small nuclear ribonucleoprotein Prp31	PRPF31	tr|E7EVX8|E7EVX8_HUMAN U4/U6 small nuclear ribonucleoprotein Prp31 OS=Homo sapiens GN=PRPF31 PE=1 SV=1;sp|Q8WWY3|PRP31_HUMAN U4/U6 small nuclear ribonucleoprotein Prp31 OS=Homo sapiens GN=PRPF31 PE=1 SV=2	54.766	493	0	0	0	0	1	1	1	1	1	1	1	1	1	1	1	1	1
Q99832	T-complex protein 1 subunit eta	CCT7	sp|Q99832|TCPH_HUMAN T-complex protein 1 subunit eta OS=Homo sapiens GN=CCT7 PE=1 SV=2;tr|F8WAM2|F8WAM2_HUMAN T-complex protein 1 subunit eta (Fragment) OS=Homo sapiens GN=CCT7 PE=1 SV=1	59.366	543	0	0	0	0	1	1	1	1	1	1	1	1216600	1	1	1	1	1
E5RHW4	Erlin-2	ERLIN2	tr|E5RHW4|E5RHW4_HUMAN Erlin-2 (Fragment) OS=Homo sapiens GN=ERLIN2 PE=1 SV=1;sp|O94905|ERLN2_HUMAN Erlin-2 OS=Homo sapiens GN=ERLIN2 PE=1 SV=1	37.725	338	0	0	0	0	1	1	1	1	1	1	1	1	1	1	1	1	1
H0Y6E7	RNA-binding motif protein, X chromosome;RNA-binding motif protein, X chromosome, N-terminally processed;RNA binding motif protein, X-linked-like-1	RBMX;RBMXL1	tr|H0Y6E7|H0Y6E7_HUMAN RNA-binding motif protein, X chromosome (Fragment) OS=Homo sapiens GN=RBMX PE=1 SV=2;tr|H3BT71|H3BT71_HUMAN RNA-binding motif protein, X chromosome OS=Homo sapiens GN=RBMX PE=1 SV=1;sp|P38159|RBMX_HUMAN RNA-binding motif protein, X c	31.745	292	0	0	0	0	1	1	1	1	1	1	1	1	1	1	1	1	1
H0YHL7	Coronin;Coronin-1C	CORO1C	tr|H0YHL7|H0YHL7_HUMAN Coronin-1C (Fragment) OS=Homo sapiens GN=CORO1C PE=1 SV=1;tr|B4E3S0|B4E3S0_HUMAN Coronin OS=Homo sapiens GN=CORO1C PE=1 SV=1;sp|Q9ULV4|COR1C_HUMAN Coronin-1C OS=Homo sapiens GN=CORO1C PE=1 SV=1	18.698	165	0	0	0	0	1	1	1	1	1	1	1	1	1	1	1	1	1
B4DT28	Heterogeneous nuclear ribonucleoprotein R	HNRNPR	tr|B4DT28|B4DT28_HUMAN Heterogeneous nuclear ribonucleoprotein R OS=Homo sapiens GN=HNRNPR PE=1 SV=1;sp|O43390|HNRPR_HUMAN Heterogeneous nuclear ribonucleoprotein R OS=Homo sapiens GN=HNRNPR PE=1 SV=1	55.717	494	0	0	0	0	1	1	1	1	1	1	1	1	1	1	1	1	1
H3BQZ7	Heterogeneous nuclear ribonucleoprotein U-like protein 2	HNRNPUL2-BSCL2;HNRNPUL2	tr|H3BQZ7|H3BQZ7_HUMAN HCG2044799 OS=Homo sapiens GN=HNRNPUL2-BSCL2 PE=4 SV=1;sp|Q1KMD3|HNRL2_HUMAN Heterogeneous nuclear ribonucleoprotein U-like protein 2 OS=Homo sapiens GN=HNRNPUL2 PE=1 SV=1	84.69	746	0	0	0	0	1	1	1	1	1	1	1	1	1	1	1	1	1
P05386	60S acidic ribosomal protein P1	RPLP1	sp|P05386|RLA1_HUMAN 60S acidic ribosomal protein P1 OS=Homo sapiens GN=RPLP1 PE=1 SV=1	11.514	114	0	0	809360	0	1	1	1	1	1	1	1	1	1	1	1	1	1
P10599	Thioredoxin	TXN	sp|P10599|THIO_HUMAN Thioredoxin OS=Homo sapiens GN=TXN PE=1 SV=3	11.737	105	0	0	0	0	1	1	1	1	1	1	1	1	1	1	1	1	1
Q96DI7	U5 small nuclear ribonucleoprotein 40 kDa protein	SNRNP40	sp|Q96DI7|SNR40_HUMAN U5 small nuclear ribonucleoprotein 40 kDa protein OS=Homo sapiens GN=SNRNP40 PE=1 SV=1	39.31	357	0	0	0	0	1	1	1	1	1	1	1	1	1	1	1	1	1
O94906	Pre-mRNA-processing factor 6	PRPF6	sp|O94906|PRP6_HUMAN Pre-mRNA-processing factor 6 OS=Homo sapiens GN=PRPF6 PE=1 SV=1	106.92	941	0	333490	0	0	1	376460	1	1	1	1	1	1	1	1	1	1	1
D3YTB1	60S ribosomal protein L32	RPL32	tr|D3YTB1|D3YTB1_HUMAN 60S ribosomal protein L32 (Fragment) OS=Homo sapiens GN=RPL32 PE=1 SV=1;tr|F8W727|F8W727_HUMAN 60S ribosomal protein L32 OS=Homo sapiens GN=RPL32 PE=1 SV=1;sp|P62910|RL32_HUMAN 60S ribosomal protein L32 OS=Homo sapiens GN=RPL32 PE=1	15.616	133	0	0	0	0	1	1	1	1	1	1	1	1	1	1	1	1	1
M0QXM4	Amino acid transporter;Neutral amino acid transporter B(0)	SLC1A5	tr|M0QXM4|M0QXM4_HUMAN Amino acid transporter OS=Homo sapiens GN=SLC1A5 PE=1 SV=1;sp|Q15758|AAAT_HUMAN Neutral amino acid transporter B(0) OS=Homo sapiens GN=SLC1A5 PE=1 SV=2;tr|M0R144|M0R144_HUMAN Neutral amino acid transporter B(0) (Fragment) OS=Homo sap	39.443	365	0	0	0	0	1	463700	420530	1	1	1	1	1	1	1	1	1	1
P49792	E3 SUMO-protein ligase RanBP2;RANBP2-like and GRIP domain-containing protein 5/6;RANBP2-like and GRIP domain-containing protein 8	RANBP2;RGPD5;RGPD8	sp|P49792|RBP2_HUMAN E3 SUMO-protein ligase RanBP2 OS=Homo sapiens GN=RANBP2 PE=1 SV=2;sp|Q99666|RGPD5_HUMAN RANBP2-like and GRIP domain-containing protein 5/6 OS=Homo sapiens GN=RGPD5 PE=1 SV=3;sp|O14715|RGPD8_HUMAN RANBP2-like and GRIP domain-containing	358.2	3224	0	0	0	0	1	831090	1	1	1	1	1	1	1	1	1	1	1
O15056	Synaptojanin-2	SYNJ2	sp|O15056|SYNJ2_HUMAN Synaptojanin-2 OS=Homo sapiens GN=SYNJ2 PE=1 SV=3	165.54	1496	0	0	0	0	1	1	1	1	391310	1	1	1	1	1	1	1	1
F5H1H2	Cell division cycle and apoptosis regulator protein 1	CCAR1	tr|F5H1H2|F5H1H2_HUMAN Cell division cycle and apoptosis regulator protein 1 (Fragment) OS=Homo sapiens GN=CCAR1 PE=1 SV=1;tr|A0A0C4DGG8|A0A0C4DGG8_HUMAN Cell division cycle and apoptosis regulator protein 1 (Fragment) OS=Homo sapiens GN=CCAR1 PE=1 SV=1;sp	75.724	646	0	0	0	0	1	188470	190840	1	1	1	1	1	1	1	1	1	1
Q14739	Lamin-B receptor	LBR	sp|Q14739|LBR_HUMAN Lamin-B receptor OS=Homo sapiens GN=LBR PE=1 SV=2	70.702	615	3617900	5039400	0	0	1	1	327010	1	1	1	1	1	1	1	1	1	1
C9IZS4	Exportin-1	XPO1	tr|C9IZS4|C9IZS4_HUMAN Exportin-1 (Fragment) OS=Homo sapiens GN=XPO1 PE=1 SV=1;tr|C9JQ02|C9JQ02_HUMAN Exportin-1 (Fragment) OS=Homo sapiens GN=XPO1 PE=1 SV=1;tr|C9JV99|C9JV99_HUMAN Exportin-1 (Fragment) OS=Homo sapiens GN=XPO1 PE=1 SV=1;tr|C9J673|C9J673_HU	10.955	94	0	0	0	0	1	568680	217640	1	1	1	1	1	1	1	1	1	1
P31942	Heterogeneous nuclear ribonucleoprotein H3	HNRNPH3	sp|P31942|HNRH3_HUMAN Heterogeneous nuclear ribonucleoprotein H3 OS=Homo sapiens GN=HNRNPH3 PE=1 SV=2	36.926	346	0	0	0	0	1	1	1	1	1	1	1	1	1	1	1	1	1
K7ELW0	Protein deglycase DJ-1	PARK7	tr|K7ELW0|K7ELW0_HUMAN Protein deglycase DJ-1 OS=Homo sapiens GN=PARK7 PE=1 SV=1;sp|Q99497|PARK7_HUMAN Protein deglycase DJ-1 OS=Homo sapiens GN=PARK7 PE=1 SV=2	17.91	169	0	0	0	0	1	1	1	1	1	1	1	1	1	1	1	1	1
P56537	Eukaryotic translation initiation factor 6	EIF6	sp|P56537|IF6_HUMAN Eukaryotic translation initiation factor 6 OS=Homo sapiens GN=EIF6 PE=1 SV=1	26.599	245	0	0	0	0	1	1	1	1	1	1	1	1	1	1	1	1	1
A0A087WUK2	Heterogeneous nuclear ribonucleoprotein D-like	HNRNPDL	tr|A0A087WUK2|A0A087WUK2_HUMAN Heterogeneous nuclear ribonucleoprotein D-like OS=Homo sapiens GN=HNRNPDL PE=1 SV=1;sp|O14979|HNRDL_HUMAN Heterogeneous nuclear ribonucleoprotein D-like OS=Homo sapiens GN=HNRNPDL PE=1 SV=3	40.04	363	0	0	0	0	1	1	1	1	1	1	1	1	1	1	1	1	1
Q14204	Cytoplasmic dynein 1 heavy chain 1	DYNC1H1	sp|Q14204|DYHC1_HUMAN Cytoplasmic dynein 1 heavy chain 1 OS=Homo sapiens GN=DYNC1H1 PE=1 SV=5	532.4	4646	276660	1293800	0	0	1	552700	1	1	1	1	1	1	1	1	1	1	1
K7EPB2	cAMP-dependent protein kinase type I-alpha regulatory subunit;cAMP-dependent protein kinase type I-alpha regulatory subunit, N-terminally processed	PRKAR1A	tr|K7EPB2|K7EPB2_HUMAN cAMP-dependent protein kinase type I-alpha regulatory subunit (Fragment) OS=Homo sapiens GN=PRKAR1A PE=1 SV=1;sp|P10644|KAP0_HUMAN cAMP-dependent protein kinase type I-alpha regulatory subunit OS=Homo sapiens GN=PRKAR1A PE=1 SV=1;tr|	33.606	297	0	0	0	0	1	1	634570	1	1	1	1	1	1	1	1	1	1
P52597	Heterogeneous nuclear ribonucleoprotein F;Heterogeneous nuclear ribonucleoprotein F, N-terminally processed	HNRNPF	sp|P52597|HNRPF_HUMAN Heterogeneous nuclear ribonucleoprotein F OS=Homo sapiens GN=HNRNPF PE=1 SV=3	45.671	415	771990	3360600	0	0	1	1	1	1	1	1	1	1	1	1	1	1	1
G3V1B3	60S ribosomal protein L21	RPL21	tr|G3V1B3|G3V1B3_HUMAN 60S ribosomal protein L21 OS=Homo sapiens GN=RPL21 PE=1 SV=1;tr|M0R181|M0R181_HUMAN 60S ribosomal protein L21 (Fragment) OS=Homo sapiens GN=RPL21 PE=1 SV=1;sp|P46778|RL21_HUMAN 60S ribosomal protein L21 OS=Homo sapiens GN=RPL21 PE=1	9.8864	87	0	0	0	0	1	564160	1	1	1	1	1	1	1	1	1	1	1
Q9NS69	Mitochondrial import receptor subunit TOM22 homolog	TOMM22	sp|Q9NS69|TOM22_HUMAN Mitochondrial import receptor subunit TOM22 homolog OS=Homo sapiens GN=TOMM22 PE=1 SV=3	15.521	142	0	978450	0	0	1	1	165070	1	1	1	1	1	1	1	1	1	1
Q8TDN6	Ribosome biogenesis protein BRX1 homolog	BRIX1	sp|Q8TDN6|BRX1_HUMAN Ribosome biogenesis protein BRX1 homolog OS=Homo sapiens GN=BRIX1 PE=1 SV=2	41.401	353	0	686640	0	0	1	524150	1	1	1	1	1	1	1	1	1	1	1
H7C2W9	60S ribosomal protein L31	RPL31	tr|H7C2W9|H7C2W9_HUMAN 60S ribosomal protein L31 (Fragment) OS=Homo sapiens GN=RPL31 PE=1 SV=1;tr|C9JU56|C9JU56_HUMAN 60S ribosomal protein L31 (Fragment) OS=Homo sapiens GN=RPL31 PE=1 SV=1;tr|B7Z4E3|B7Z4E3_HUMAN 60S ribosomal protein L31 OS=Homo sapiens G	12.701	108	0	0	0	0	1	1	1	1	1	1	1	1	1	1	1	1	1
G5E9A6	Ubiquitin carboxyl-terminal hydrolase;Ubiquitin carboxyl-terminal hydrolase 11	USP11	tr|G5E9A6|G5E9A6_HUMAN Ubiquitin carboxyl-terminal hydrolase 11 OS=Homo sapiens GN=USP11 PE=1 SV=1;sp|P51784|UBP11_HUMAN Ubiquitin carboxyl-terminal hydrolase 11 OS=Homo sapiens GN=USP11 PE=1 SV=3	105.03	920	0	0	0	0	1	382530	1	1	1	1	1	1	1	1	1	1	1
J3QQM1	26S protease regulatory subunit 8	PSMC5	tr|J3QQM1|J3QQM1_HUMAN 26S protease regulatory subunit 8 (Fragment) OS=Homo sapiens GN=PSMC5 PE=1 SV=1;sp|P62195|PRS8_HUMAN 26S protease regulatory subunit 8 OS=Homo sapiens GN=PSMC5 PE=1 SV=1	29.347	263	0	0	0	0	1	1	1	1	1	1	1	1	1	1	1	1	1
P25705	ATP synthase subunit alpha, mitochondrial	ATP5A1	sp|P25705|ATPA_HUMAN ATP synthase subunit alpha, mitochondrial OS=Homo sapiens GN=ATP5A1 PE=1 SV=1	59.75	553	0	0	0	0	1	1	213720	1	1	1	1	1	1	1	1	1	1
P52701	DNA mismatch repair protein Msh6	MSH6	sp|P52701|MSH6_HUMAN DNA mismatch repair protein Msh6 OS=Homo sapiens GN=MSH6 PE=1 SV=2;tr|F8W7G9|F8W7G9_HUMAN DNA mismatch repair protein Msh6 OS=Homo sapiens GN=MSH6 PE=1 SV=1;tr|F8WAX8|F8WAX8_HUMAN DNA mismatch repair protein Msh6 OS=Homo sapiens GN=MSH	152.78	1360	0	0	0	0	1	1	261630	1	1	1	1	1	1	1	1	1	1
Q12906	Interleukin enhancer-binding factor 3	ILF3	sp|Q12906|ILF3_HUMAN Interleukin enhancer-binding factor 3 OS=Homo sapiens GN=ILF3 PE=1 SV=3	95.337	894	0	0	0	0	1	1	1	1	1	1	1	1	1	1	1	1	1
A0A0D9SFB3	ATP-dependent RNA helicase DDX3X	DDX3X	tr|A0A0D9SFB3|A0A0D9SFB3_HUMAN ATP-dependent RNA helicase DDX3X OS=Homo sapiens GN=DDX3X PE=1 SV=1;tr|A0A0D9SG12|A0A0D9SG12_HUMAN ATP-dependent RNA helicase DDX3X OS=Homo sapiens GN=DDX3X PE=1 SV=1;tr|A0A0D9SF53|A0A0D9SF53_HUMAN ATP-dependent RNA helicase	70.839	640	0	0	0	0	1	1	1	1	1	1	1	1	1	1	1	1	1
P43686	26S protease regulatory subunit 6B	PSMC4	sp|P43686|PRS6B_HUMAN 26S protease regulatory subunit 6B OS=Homo sapiens GN=PSMC4 PE=1 SV=2	47.366	418	285700	518170	0	0	1	361680	1	1	1	1	1	1	1	1	1	1	1
P51991	Heterogeneous nuclear ribonucleoprotein A3	HNRNPA3	sp|P51991|ROA3_HUMAN Heterogeneous nuclear ribonucleoprotein A3 OS=Homo sapiens GN=HNRNPA3 PE=1 SV=2;tr|H7C1J8|H7C1J8_HUMAN Heterogeneous nuclear ribonucleoprotein A3 (Fragment) OS=Homo sapiens GN=HNRNPA3 PE=1 SV=1	39.594	378	0	0	0	0	1	1	1	1	1	1	1	1	1	1	1	1	1
P13674	Prolyl 4-hydroxylase subunit alpha-1	P4HA1	sp|P13674|P4HA1_HUMAN Prolyl 4-hydroxylase subunit alpha-1 OS=Homo sapiens GN=P4HA1 PE=1 SV=2	61.049	534	341410	0	0	0	1	1	161040	1	1	1	1	1	1	1	1	1	1
D6RAE9	Sideroflexin-1	SFXN1	tr|D6RAE9|D6RAE9_HUMAN Sideroflexin-1 OS=Homo sapiens GN=SFXN1 PE=1 SV=1;tr|D6RDG7|D6RDG7_HUMAN Sideroflexin-1 (Fragment) OS=Homo sapiens GN=SFXN1 PE=1 SV=1;tr|S4R2X2|S4R2X2_HUMAN Sideroflexin-1 OS=Homo sapiens GN=SFXN1 PE=1 SV=1;tr|D6RFI0|D6RFI0_HUMAN Sid	6.5954	56	0	0	0	0	1	414650	1	1	1	1	1	1	1	1	1	1	1
Q5T7N0	60S ribosomal protein L5	RPL5	tr|Q5T7N0|Q5T7N0_HUMAN 60S ribosomal protein L5 (Fragment) OS=Homo sapiens GN=RPL5 PE=1 SV=2;sp|P46777|RL5_HUMAN 60S ribosomal protein L5 OS=Homo sapiens GN=RPL5 PE=1 SV=3	14.114	130	0	0	0	0	1	1	192820	1	1	1	1	1	1	1	1	1	1
B7Z645	Heterogeneous nuclear ribonucleoprotein Q	SYNCRIP	tr|B7Z645|B7Z645_HUMAN Heterogeneous nuclear ribonucleoprotein Q OS=Homo sapiens GN=SYNCRIP PE=1 SV=1;sp|O60506|HNRPQ_HUMAN Heterogeneous nuclear ribonucleoprotein Q OS=Homo sapiens GN=SYNCRIP PE=1 SV=2;tr|F6UXX1|F6UXX1_HUMAN Heterogeneous nuclear ribonucl	52.046	464	0	0	0	0	1	1	1	1	1	1	1	1	1	1	1	1	1
E9PMA0	Apoptosis-inducing factor 1, mitochondrial	AIFM1	tr|E9PMA0|E9PMA0_HUMAN Apoptosis-inducing factor 1, mitochondrial OS=Homo sapiens GN=AIFM1 PE=1 SV=1;sp|O95831|AIFM1_HUMAN Apoptosis-inducing factor 1, mitochondrial OS=Homo sapiens GN=AIFM1 PE=1 SV=1	29.938	274	0	0	0	0	1	1	230220	1	1	1	1	1	1	1	1	1	1
Q9Y4R8	Telomere length regulation protein TEL2 homolog	TELO2	sp|Q9Y4R8|TELO2_HUMAN Telomere length regulation protein TEL2 homolog OS=Homo sapiens GN=TELO2 PE=1 SV=2;tr|H3BRS3|H3BRS3_HUMAN Telomere length regulation protein TEL2 homolog OS=Homo sapiens GN=TELO2 PE=1 SV=1	91.746	837	0	0	0	0	1	283540	1	1	1	1	1	1	1	1	1	1	1
H7BY16	Nucleolin	NCL	tr|H7BY16|H7BY16_HUMAN Nucleolin (Fragment) OS=Homo sapiens GN=NCL PE=1 SV=6;sp|P19338|NUCL_HUMAN Nucleolin OS=Homo sapiens GN=NCL PE=1 SV=3	32.389	296	0	0	0	0	1	1	1	1	1	1	1	1	1	1	1	1	1
H0Y400	Spliceosome RNA helicase DDX39B	DDX39B	tr|H0Y400|H0Y400_HUMAN Spliceosome RNA helicase DDX39B (Fragment) OS=Homo sapiens GN=DDX39B PE=1 SV=1;tr|A0A0G2JJZ9|A0A0G2JJZ9_HUMAN Spliceosome RNA helicase DDX39B (Fragment) OS=Homo sapiens GN=DDX39B PE=1 SV=1;tr|Q5STU3|Q5STU3_HUMAN Spliceosome RNA helic	21.679	187	0	0	0	0	1	1	1	1	1	1	1	1	1	1	1	1	1
Q8WUM0	Nuclear pore complex protein Nup133	NUP133	sp|Q8WUM0|NU133_HUMAN Nuclear pore complex protein Nup133 OS=Homo sapiens GN=NUP133 PE=1 SV=2	128.98	1156	0	0	0	0	1	340920	1	1	1	1	1	1	1	1	1	1	1
P11908	Ribose-phosphate pyrophosphokinase 2	PRPS2	sp|P11908|PRPS2_HUMAN Ribose-phosphate pyrophosphokinase 2 OS=Homo sapiens GN=PRPS2 PE=1 SV=2;tr|H7C540|H7C540_HUMAN Ribose-phosphate pyrophosphokinase 2 (Fragment) OS=Homo sapiens GN=PRPS2 PE=1 SV=1	34.769	318	0	0	0	0	1	1	1	1	1	1	1	1	1	1	1	1	1
E7EX29	14-3-3 protein zeta/delta	YWHAZ	tr|E7EX29|E7EX29_HUMAN 14-3-3 protein zeta/delta (Fragment) OS=Homo sapiens GN=YWHAZ PE=1 SV=1;sp|P63104|1433Z_HUMAN 14-3-3 protein zeta/delta OS=Homo sapiens GN=YWHAZ PE=1 SV=1;tr|E5RGE1|E5RGE1_HUMAN 14-3-3 protein zeta/delta (Fragment) OS=Homo sapiens GN	28.036	246	0	0	0	0	1	1	1	1	1	1	1	1	1	1	1	1	1
H7BYF7	ER lumen protein-retaining receptor 2	KDELR2	tr|H7BYF7|H7BYF7_HUMAN ER lumen protein-retaining receptor 2 OS=Homo sapiens GN=KDELR2 PE=1 SV=1;sp|P33947|ERD22_HUMAN ER lumen protein-retaining receptor 2 OS=Homo sapiens GN=KDELR2 PE=1 SV=1	4.127	38	0	0	0	0	1	324990	1	1	1	1	1	1	1	1	1	1	1
H0YDD8	60S acidic ribosomal protein P2	RPLP2	tr|H0YDD8|H0YDD8_HUMAN 60S acidic ribosomal protein P2 (Fragment) OS=Homo sapiens GN=RPLP2 PE=1 SV=1;sp|P05387|RLA2_HUMAN 60S acidic ribosomal protein P2 OS=Homo sapiens GN=RPLP2 PE=1 SV=1	8.9857	92	0	0	0	0	1	1	1	1	1	1	1	1	1	1	1	1	1
Q9NZI8	Insulin-like growth factor 2 mRNA-binding protein 1	IGF2BP1	sp|Q9NZI8|IF2B1_HUMAN Insulin-like growth factor 2 mRNA-binding protein 1 OS=Homo sapiens GN=IGF2BP1 PE=1 SV=2	63.48	577	0	0	0	0	1	1	1	1	1	1	1	1	1	1	1	1	1
P07814	Bifunctional glutamate/proline--tRNA ligase;Glutamate--tRNA ligase;Proline--tRNA ligase	EPRS	sp|P07814|SYEP_HUMAN Bifunctional glutamate/proline--tRNA ligase OS=Homo sapiens GN=EPRS PE=1 SV=5	170.59	1512	0	989030	0	0	1	1	171150	1	1	1	1	1	1	1	1	1	1
P04259	Keratin, type II cytoskeletal 6B	KRT6B	sp|P04259|K2C6B_HUMAN Keratin, type II cytoskeletal 6B OS=Homo sapiens GN=KRT6B PE=1 SV=5	60.066	564	0	0	0	0	1	1	1	1	1	1	1	1	1	1	1	1	1
P31946	14-3-3 protein beta/alpha;14-3-3 protein beta/alpha, N-terminally processed;14-3-3 protein theta;14-3-3 protein eta;14-3-3 protein gamma;14-3-3 protein gamma, N-terminally processed	YWHAB;YWHAQ;YWHAH;YWHAG	sp|P31946|1433B_HUMAN 14-3-3 protein beta/alpha OS=Homo sapiens GN=YWHAB PE=1 SV=3;tr|Q4VY20|Q4VY20_HUMAN 14-3-3 protein beta/alpha (Fragment) OS=Homo sapiens GN=YWHAB PE=1 SV=1;tr|Q4VY19|Q4VY19_HUMAN 14-3-3 protein beta/alpha (Fragment) OS=Homo sapiens GN	28.082	246	0	0	0	0	1	1	1	1	1	1	1	1	1	1	1	1	1
B7Z4L4	Dolichyl-diphosphooligosaccharide--protein glycosyltransferase subunit 1	RPN1	tr|B7Z4L4|B7Z4L4_HUMAN Dolichyl-diphosphooligosaccharide--protein glycosyltransferase subunit 1 OS=Homo sapiens GN=RPN1 PE=1 SV=1;sp|P04843|RPN1_HUMAN Dolichyl-diphosphooligosaccharide--protein glycosyltransferase subunit 1 OS=Homo sapiens GN=RPN1 PE=1 SV=	49.921	435	0	0	0	0	1	268760	1	1	1	1	1	1	1	1	1	1	1
Q71U36	Tubulin alpha-1A chain;Tubulin alpha-3C/D chain;Tubulin alpha-3E chain	TUBA1A;TUBA3C;TUBA3E	sp|Q71U36|TBA1A_HUMAN Tubulin alpha-1A chain OS=Homo sapiens GN=TUBA1A PE=1 SV=1;sp|Q13748|TBA3C_HUMAN Tubulin alpha-3C/D chain OS=Homo sapiens GN=TUBA3C PE=1 SV=3;sp|Q6PEY2|TBA3E_HUMAN Tubulin alpha-3E chain OS=Homo sapiens GN=TUBA3E PE=1 SV=2;tr|F8VQQ4|F	50.135	451	0	0	0	0	1	1	100280	1	1	1	1	1	1	1	1	1	1
E5RHC7	Eukaryotic translation initiation factor 3 subunit H	EIF3H	tr|E5RHC7|E5RHC7_HUMAN Eukaryotic translation initiation factor 3 subunit H OS=Homo sapiens GN=EIF3H PE=1 SV=1;tr|E5RH59|E5RH59_HUMAN Eukaryotic translation initiation factor 3 subunit H OS=Homo sapiens GN=EIF3H PE=1 SV=1;tr|E5RFW7|E5RFW7_HUMAN Eukaryotic	4.3186	46	0	0	0	0	1	1	107030	1	1	1	1	1	1	1	1	1	1
Q15424	Scaffold attachment factor B1;Scaffold attachment factor B2	SAFB;SAFB2	sp|Q15424|SAFB1_HUMAN Scaffold attachment factor B1 OS=Homo sapiens GN=SAFB PE=1 SV=4;sp|Q14151|SAFB2_HUMAN Scaffold attachment factor B2 OS=Homo sapiens GN=SAFB2 PE=1 SV=1	102.64	915	0	0	0	0	1	1	1	1	1	1	1	1	1	1	1	1	1
O95864	Fatty acid desaturase 2	FADS2	sp|O95864|FADS2_HUMAN Fatty acid desaturase 2 OS=Homo sapiens GN=FADS2 PE=1 SV=1	52.259	444	0	481950	0	0	1	235570	1	1	1	1	1	1	1	1	1	1	1
Q02413	Desmoglein-1	DSG1	sp|Q02413|DSG1_HUMAN Desmoglein-1 OS=Homo sapiens GN=DSG1 PE=1 SV=2	113.75	1049	0	0	0	0	1	1	1	1	1	1	1	166120	1	1	1	1	1
C9JMM0	Chromobox protein homolog 3	CBX3	tr|C9JMM0|C9JMM0_HUMAN Chromobox protein homolog 3 (Fragment) OS=Homo sapiens GN=CBX3 PE=1 SV=1;tr|B8ZZ43|B8ZZ43_HUMAN Chromobox homolog 3 (HP1 gamma homolog, Drosophila), isoform CRA_b OS=Homo sapiens GN=CBX3 PE=1 SV=1;tr|S4R2Y4|S4R2Y4_HUMAN Chromobox pro	7.2211	62	0	0	0	0	1	1	1	1	1	1	1	1	1	1	1	1	1
P53621	Coatomer subunit alpha;Xenin;Proxenin	COPA	sp|P53621|COPA_HUMAN Coatomer subunit alpha OS=Homo sapiens GN=COPA PE=1 SV=2	138.34	1224	205890	0	0	0	1	1	73057	1	1	1	1	1	1	1	1	1	1
J3QLI9	Small nuclear ribonucleoprotein Sm D1	SNRPD1	tr|J3QLI9|J3QLI9_HUMAN Small nuclear ribonucleoprotein Sm D1 OS=Homo sapiens GN=SNRPD1 PE=1 SV=1;sp|P62314|SMD1_HUMAN Small nuclear ribonucleoprotein Sm D1 OS=Homo sapiens GN=SNRPD1 PE=1 SV=1	8.3926	75	0	0	0	0	1	1	1	1	1	1	1	1	1	1	1	1	1
H7C367	Non-POU domain-containing octamer-binding protein	NONO	tr|H7C367|H7C367_HUMAN Non-POU domain-containing octamer-binding protein (Fragment) OS=Homo sapiens GN=NONO PE=1 SV=6;tr|C9JYS8|C9JYS8_HUMAN Non-POU domain-containing octamer-binding protein (Fragment) OS=Homo sapiens GN=NONO PE=1 SV=6;sp|Q15233|NONO_HUMAN	28.09	234	0	0	0	0	1	1	1	1	1	1	1	1	1	1	1	1	1
P35579	Myosin-9;Myosin-11;Myosin-10;Myosin-14	MYH9;MYH10;MYH14;MYH11	sp|P35579|MYH9_HUMAN Myosin-9 OS=Homo sapiens GN=MYH9 PE=1 SV=4;tr|E7ERA5|E7ERA5_HUMAN Myosin-10 (Fragment) OS=Homo sapiens GN=MYH10 PE=1 SV=6;tr|Q5BKV1|Q5BKV1_HUMAN MYH9 protein OS=Homo sapiens GN=MYH9 PE=1 SV=1;tr|M0QY43|M0QY43_HUMAN Myosin-14 (Fragment)	226.53	1960	0	0	0	0	396100	1	1	1	1	1	1	1	1	1	1	1	1
P50990	T-complex protein 1 subunit theta	CCT8	sp|P50990|TCPQ_HUMAN T-complex protein 1 subunit theta OS=Homo sapiens GN=CCT8 PE=1 SV=4;tr|H7C4C8|H7C4C8_HUMAN T-complex protein 1 subunit theta (Fragment) OS=Homo sapiens GN=CCT8 PE=1 SV=1	59.62	548	0	0	0	0	1	1	1	1	1	1	1	1	1	1	1	1	1
Q8TEM1	Nuclear pore membrane glycoprotein 210	NUP210	sp|Q8TEM1|PO210_HUMAN Nuclear pore membrane glycoprotein 210 OS=Homo sapiens GN=NUP210 PE=1 SV=3	205.11	1887	0	0	0	0	1	171480	1	1	1	1	1	1	1	1	1	1	1
O60884	DnaJ homolog subfamily A member 2	DNAJA2	sp|O60884|DNJA2_HUMAN DnaJ homolog subfamily A member 2 OS=Homo sapiens GN=DNAJA2 PE=1 SV=1	45.745	412	0	1006900	0	0	1	1	165250	1	1	1	1	1	1	1	1	1	1
P46821	Microtubule-associated protein 1B;MAP1B heavy chain;MAP1 light chain LC1	MAP1B	sp|P46821|MAP1B_HUMAN Microtubule-associated protein 1B OS=Homo sapiens GN=MAP1B PE=1 SV=2	270.63	2468	397630	0	0	0	1	1	156180	1	1	1	1	1	1	1	1	1	1
P40938	Replication factor C subunit 3	RFC3	sp|P40938|RFC3_HUMAN Replication factor C subunit 3 OS=Homo sapiens GN=RFC3 PE=1 SV=2	40.556	356	0	321470	0	0	1	152190	1	1	1	1	1	1	1	1	1	1	1
A0A0C4DFV9	Protein SET;Protein SETSIP	SET;SETSIP	tr|A0A0C4DFV9|A0A0C4DFV9_HUMAN Protein SET OS=Homo sapiens GN=SET PE=1 SV=1;tr|A0A087X027|A0A087X027_HUMAN Protein SETSIP OS=Homo sapiens GN=SETSIP PE=3 SV=1;sp|Q01105|SET_HUMAN Protein SET OS=Homo sapiens GN=SET PE=1 SV=3;sp|P0DME0|SETLP_HUMAN Protein SET	31.124	266	0	0	0	0	1	1	1	1	1	1	1	1	1	1	1	1	1
Q8N7H5	RNA polymerase II-associated factor 1 homolog	PAF1	sp|Q8N7H5|PAF1_HUMAN RNA polymerase II-associated factor 1 homolog OS=Homo sapiens GN=PAF1 PE=1 SV=2	59.975	531	0	0	0	0	1	136320	1	1	1	1	1	1	1	1	1	1	1
Q9Y2X3	Nucleolar protein 58	NOP58	sp|Q9Y2X3|NOP58_HUMAN Nucleolar protein 58 OS=Homo sapiens GN=NOP58 PE=1 SV=1	59.578	529	0	0	0	0	1	1	1	1	1	1	1	1	1	1	1	1	1
Q9UBF2	Coatomer subunit gamma-2	COPG2	sp|Q9UBF2|COPG2_HUMAN Coatomer subunit gamma-2 OS=Homo sapiens GN=COPG2 PE=1 SV=1	97.621	871	0	258480	0	0	1	128130	1	1	1	1	1	1	1	1	1	1	1
Q9P2J5	Leucine--tRNA ligase, cytoplasmic	LARS	sp|Q9P2J5|SYLC_HUMAN Leucine--tRNA ligase, cytoplasmic OS=Homo sapiens GN=LARS PE=1 SV=2	134.46	1176	0	0	0	0	1	1	124160	1	1	1	1	1	1	1	1	1	1
Q5QPJ9	Dolichol-phosphate mannosyltransferase subunit 1	DPM1	tr|Q5QPJ9|Q5QPJ9_HUMAN Dolichol-phosphate mannosyltransferase subunit 1 (Fragment) OS=Homo sapiens GN=DPM1 PE=1 SV=2;tr|Q5QPK2|Q5QPK2_HUMAN Dolichol-phosphate mannosyltransferase subunit 1 OS=Homo sapiens GN=DPM1 PE=1 SV=1;tr|H0Y368|H0Y368_HUMAN Dolichol-p	25.106	221	0	0	0	0	1	118490	1	1	1	1	1	1	1	1	1	1	1
Q15050	Ribosome biogenesis regulatory protein homolog	RRS1	sp|Q15050|RRS1_HUMAN Ribosome biogenesis regulatory protein homolog OS=Homo sapiens GN=RRS1 PE=1 SV=2	41.193	365	0	0	0	0	1	1	1	1	1	1	1	1	1	1	1	1	1
H7C0A9	MMS19 nucleotide excision repair protein homolog	MMS19	tr|H7C0A9|H7C0A9_HUMAN MMS19 nucleotide excision repair protein homolog OS=Homo sapiens GN=MMS19 PE=1 SV=1;tr|F8WCH8|F8WCH8_HUMAN MMS19 nucleotide excision repair protein homolog OS=Homo sapiens GN=MMS19 PE=1 SV=1;tr|B0QZ77|B0QZ77_HUMAN MMS19 nucleotide ex	10.349	98	0	0	0	0	1	1	58616	1	1	1	1	1	1	1	1	1	1
P55072	Transitional endoplasmic reticulum ATPase	VCP	sp|P55072|TERA_HUMAN Transitional endoplasmic reticulum ATPase OS=Homo sapiens GN=VCP PE=1 SV=4	89.321	806	525820	0	0	0	1	1	1	1	1	1	1	1	1	1	1	1	1
D6RJI2	Stress-70 protein, mitochondrial	HSPA9	tr|D6RJI2|D6RJI2_HUMAN Stress-70 protein, mitochondrial (Fragment) OS=Homo sapiens GN=HSPA9 PE=1 SV=1;sp|P38646|GRP75_HUMAN Stress-70 protein, mitochondrial OS=Homo sapiens GN=HSPA9 PE=1 SV=2;tr|D6RA73|D6RA73_HUMAN Stress-70 protein, mitochondrial (Fragmen	10.476	95	0	0	0	0	1	1	1	1	1	1	1	1	1	1	1	1	1
P17812	CTP synthase 1	CTPS1	sp|P17812|PYRG1_HUMAN CTP synthase 1 OS=Homo sapiens GN=CTPS1 PE=1 SV=2	66.69	591	0	0	0	0	1	102930	1	1	1	1	1	1	1	1	1	1	1
Q9HCJ0	Trinucleotide repeat-containing gene 6C protein	TNRC6C	sp|Q9HCJ0|TNR6C_HUMAN Trinucleotide repeat-containing gene 6C protein OS=Homo sapiens GN=TNRC6C PE=1 SV=3	175.96	1690	0	0	0	0	1	1	1	1	1	1	1	1	1	1	1	1	1
H3BQE2	Fanconi anemia group I protein	FANCI	tr|H3BQE2|H3BQE2_HUMAN Fanconi anemia group I protein (Fragment) OS=Homo sapiens GN=FANCI PE=1 SV=1;tr|H3BT54|H3BT54_HUMAN Fanconi anemia group I protein (Fragment) OS=Homo sapiens GN=FANCI PE=1 SV=1;tr|H3BMG4|H3BMG4_HUMAN Fanconi anemia group I protein (F	17.048	157	0	0	0	0	1	84697	1	1	1	1	1	1	1	1	1	1	1
O95926	Pre-mRNA-splicing factor SYF2	SYF2	sp|O95926|SYF2_HUMAN Pre-mRNA-splicing factor SYF2 OS=Homo sapiens GN=SYF2 PE=1 SV=1	28.722	243	0	0	0	0	1	1	1	1	1	1	1	1	1	1	1	1	1
Q13409	Cytoplasmic dynein 1 intermediate chain 2	DYNC1I2	sp|Q13409|DC1I2_HUMAN Cytoplasmic dynein 1 intermediate chain 2 OS=Homo sapiens GN=DYNC1I2 PE=1 SV=3	71.456	638	0	0	0	0	1	1	1	1	1	1	1	1	1	1	1	1	1
M0R026	Acetolactate synthase-like protein	ILVBL	tr|M0R026|M0R026_HUMAN Acetolactate synthase-like protein OS=Homo sapiens GN=ILVBL PE=1 SV=1;sp|A1L0T0|ILVBL_HUMAN Acetolactate synthase-like protein OS=Homo sapiens GN=ILVBL PE=1 SV=2	56.732	525	0	0	0	0	1	59389	1	1	1	1	1	1	1	1	1	1	1
K7ERE3	Keratin, type I cytoskeletal 13	KRT13	tr|K7ERE3|K7ERE3_HUMAN Keratin, type I cytoskeletal 13 OS=Homo sapiens GN=KRT13 PE=1 SV=1;;sp|P13646|K1C13_HUMAN Keratin, type I cytoskeletal 13 OS=Homo sapiens GN=KRT13 PE=1 SV=4;;tr|K7EMD9|K7EMD9_HUMAN Keratin, type I cytoskeletal 13 (Fragment) OS=Homo s	45.26	415	0	0	0	0	1	1	1	1	1	1	1	1	1	1	1	1	1
E9PR16	Nuclear pore complex protein Nup160	NUP160	tr|E9PR16|E9PR16_HUMAN Nuclear pore complex protein Nup160 (Fragment) OS=Homo sapiens GN=NUP160 PE=1 SV=2;tr|G3V198|G3V198_HUMAN Nuclear pore complex protein Nup160 (Fragment) OS=Homo sapiens GN=NUP160 PE=1 SV=2;sp|Q12769|NU160_HUMAN Nuclear pore complex p	127.33	1123	0	0	0	0	1	57227	1	1	1	1	1	1	1	1	1	1	1
Q9Y2W1	Thyroid hormone receptor-associated protein 3	THRAP3	sp|Q9Y2W1|TR150_HUMAN Thyroid hormone receptor-associated protein 3 OS=Homo sapiens GN=THRAP3 PE=1 SV=2	108.66	955	229090	0	0	0	1	1	1	1	1	1	1	1	1	1	1	1	1
E9PL01	Signal peptidase complex subunit 2	SPCS2	tr|E9PL01|E9PL01_HUMAN Signal peptidase complex subunit 2 OS=Homo sapiens GN=SPCS2 PE=1 SV=1;tr|A0A087WUC6|A0A087WUC6_HUMAN Signal peptidase complex subunit 2 OS=Homo sapiens GN=SPCS2 PE=1 SV=1;tr|E9PI68|E9PI68_HUMAN Signal peptidase complex subunit 2 OS=H	17.027	157	0	0	0	0	1	42470	1	1	1	1	1	1	1	1	1	1	1
Q9H074	Polyadenylate-binding protein-interacting protein 1	PAIP1	sp|Q9H074|PAIP1_HUMAN Polyadenylate-binding protein-interacting protein 1 OS=Homo sapiens GN=PAIP1 PE=1 SV=1;tr|D6REB4|D6REB4_HUMAN Polyadenylate-binding protein-interacting protein 1 OS=Homo sapiens GN=PAIP1 PE=1 SV=1	53.524	479	0	0	0	0	1	1	1	1	1	1	1	1	1	1	1	1	1
P16989	Y-box-binding protein 3	YBX3	sp|P16989|YBOX3_HUMAN Y-box-binding protein 3 OS=Homo sapiens GN=YBX3 PE=1 SV=4	40.089	372	0	0	0	0	1	1	1	1	1	1	1	1	1	1	1	1	1
Q8NC51	Plasminogen activator inhibitor 1 RNA-binding protein	SERBP1	sp|Q8NC51|PAIRB_HUMAN Plasminogen activator inhibitor 1 RNA-binding protein OS=Homo sapiens GN=SERBP1 PE=1 SV=2	44.965	408	0	0	0	0	1	1	1	1	1	1	1	1	1	1	1	1	1
A5YKK6	CCR4-NOT transcription complex subunit 1	CNOT1	sp|A5YKK6|CNOT1_HUMAN CCR4-NOT transcription complex subunit 1 OS=Homo sapiens GN=CNOT1 PE=1 SV=2;tr|H3BNB1|H3BNB1_HUMAN CCR4-NOT transcription complex subunit 1 (Fragment) OS=Homo sapiens GN=CNOT1 PE=1 SV=1	266.94	2376	0	0	0	0	1	1	1	1	1	1	1	1	1	1	1	1	1
Q6PKG0	La-related protein 1	LARP1	sp|Q6PKG0|LARP1_HUMAN La-related protein 1 OS=Homo sapiens GN=LARP1 PE=1 SV=2;tr|A0A0B4J210|A0A0B4J210_HUMAN La-related protein 1 (Fragment) OS=Homo sapiens GN=LARP1 PE=1 SV=3	123.51	1096	0	0	0	0	1	1	1	1	1	1	1	1	1	1	1	1	1
P23246	Splicing factor, proline- and glutamine-rich	SFPQ	sp|P23246|SFPQ_HUMAN Splicing factor, proline- and glutamine-rich OS=Homo sapiens GN=SFPQ PE=1 SV=2	76.149	707	0	0	0	0	1	1	1	1	1	1	1	1	1	1	1	1	1
B1ANR0	Polyadenylate-binding protein;Polyadenylate-binding protein 4	PABPC4	tr|B1ANR0|B1ANR0_HUMAN Polyadenylate-binding protein OS=Homo sapiens GN=PABPC4 PE=1 SV=1;sp|Q13310|PABP4_HUMAN Polyadenylate-binding protein 4 OS=Homo sapiens GN=PABPC4 PE=1 SV=1;tr|H0Y5F5|H0Y5F5_HUMAN Polyadenylate-binding protein (Fragment) OS=Homo sapie	67.97	615	0	0	0	0	1	1	1	1	1	1	1	1	1	1	1	1	1
F8VZY9	Keratin, type I cytoskeletal 18	KRT18	tr|F8VZY9|F8VZY9_HUMAN Keratin, type I cytoskeletal 18 OS=Homo sapiens GN=KRT18 PE=1 SV=1;sp|P05783|K1C18_HUMAN Keratin, type I cytoskeletal 18 OS=Homo sapiens GN=KRT18 PE=1 SV=2	43.774	391	0	0	0	0	1	1	1	1	1	1	1	1	1	1	1	1	1
D6RJF2		PAIP1	tr|D6RJF2|D6RJF2_HUMAN Polyadenylate-binding protein-interacting protein 1 (Fragment) OS=Homo sapiens GN=PAIP1 PE=1 SV=1;tr|D6RJ02|D6RJ02_HUMAN Polyadenylate-binding protein-interacting protein 1 (Fragment) OS=Homo sapiens GN=PAIP1 PE=1 SV=1	22.612	200	0	0	0	0	1	1	1	1	1	1	1	1	1	1	1	1	1
Q9BPZ3	Polyadenylate-binding protein-interacting protein 2	PAIP2	sp|Q9BPZ3|PAIP2_HUMAN Polyadenylate-binding protein-interacting protein 2 OS=Homo sapiens GN=PAIP2 PE=1 SV=1;tr|D6RA77|D6RA77_HUMAN Polyadenylate-binding protein-interacting protein 2 (Fragment) OS=Homo sapiens GN=PAIP2 PE=1 SV=1	14.984	127	0	0	0	0	1	1	1	1	1	1	1	1	1	1	1	1	1
Q9ULR5	Polyadenylate-binding protein-interacting protein 2B	PAIP2B	sp|Q9ULR5|PAI2B_HUMAN Polyadenylate-binding protein-interacting protein 2B OS=Homo sapiens GN=PAIP2B PE=1 SV=2	14.237	123	0	0	0	0	1	1	1	1	1	1	1	1	1	1	1	1	1
I3L3H2	Eukaryotic initiation factor 4A-III;Eukaryotic initiation factor 4A-III, N-terminally processed	EIF4A3	tr|I3L3H2|I3L3H2_HUMAN Eukaryotic initiation factor 4A-III (Fragment) OS=Homo sapiens GN=EIF4A3 PE=1 SV=1;sp|P38919|IF4A3_HUMAN Eukaryotic initiation factor 4A-III OS=Homo sapiens GN=EIF4A3 PE=1 SV=4	13.583	125	0	0	0	0	1	1	1	1	1	1	1	1	1	1	1	1	1

## Sheet: legenda
	int
	SKMM1_non_transduced_rep3
	SKMM1_non_transduced_rep2
	FAM46CwtGFP_SKMM1_rep1
	FAM46CwtFLAG_HEK293_rep1
	FAM46CmutFLAG_HEK293_rep1
	HEK293_rep6
	HEK293_rep3
	HEK293_rep1
	H929_rep1
	FAM46CWTGFP_HEK293_rep2
	FAM46CWTGFP_HEK293_rep1
	FAM46CwtGFP_HEK293_rep1
	FAM46CmutGFP_SKMM1_rep2
	FAM46CmutGFP_SKMM1_rep2
	FAM46CmutGFP_SKMM1_rep1
	FAM46CmutGFP_HEK293
	FAM46CmutGFP_H929_rep1
